# Supplementary material for: Significance of logistic regression scoring model based on natural killer cell-mediated cytotoxic pathway in the diagnosis of colon cancer
Source: Front Immunol. 2023 Jan 20;14:1117908. doi: 10.3389/fimmu.2023.1117908 (PMC9895796; doi:10.3389/fimmu.2023.1117908)
Supplement: Supplementary file 7 [file Table_1.xlsx]

## Sheet: Table S1
Table S1.Clinical characteristics of Colon cancer patients.
Id	sex	age	site	stage	time	status	ULBP1	ULBP2
TCGA-AA-3955	male	<70	Colon, NOS	stage iii+iv	638	Alive	0	0
TCGA-AA-3679	male	<70	Colon, NOS	stage iii+iv	457	Alive	0	6
TCGA-AA-3842	male	<70	Colon, NOS	stage iii+iv	1126	Alive	0	7
TCGA-AA-A01T	female	<70	Sigmoid colon	stage iii+iv	1005	Alive	0	11
TCGA-AA-3949	female	=>70	Ascending colon	stage iii+iv	791	Alive	0	34
TCGA-AA-3667	female	<70	Colon, NOS	stage i+ii	426	Alive	1	3
TCGA-AA-3971	male	<70	Colon, NOS	stage iii+iv	489	Alive	1	3
TCGA-AA-3856	male	<70	Colon, NOS	stage i+ii	30	Alive	1	6
TCGA-AA-A00A	male	=>70	Ascending colon	stage i+ii	1157	Alive	1	9
TCGA-AA-A017	female	<70	Sigmoid colon	stage i+ii	457	Alive	1	10
TCGA-AA-A01R	male	<70	Ascending colon	stage iii+iv	1065	Alive	1	11
TCGA-AA-3950	female	=>70	Ascending colon	stage i+ii	730	Alive	1	11
TCGA-AA-3672	female	=>70	Transverse colon	stage iii+iv	0	Alive	1	73
TCGA-AA-A01C	male	=>70	Ascending colon	stage iii+iv	457	Alive	2	4
TCGA-AA-3542	male	<70	Sigmoid colon	stage iii+iv	395	Alive	2	5
TCGA-AA-3982	male	=>70	Colon, NOS	stage iii+iv	822	Alive	2	5
TCGA-CA-5256	female	<70	Colon, NOS	stage i+ii	379	Alive	2	7
TCGA-AA-A01S	female	<70	Sigmoid colon	stage iii+iv	31	Alive	2	8
TCGA-AA-3831	male	<70	Colon, NOS	stage i+ii	547	Alive	2	8
TCGA-AA-3560	female	=>70	Sigmoid colon	stage iii+iv	608	Alive	2	15
TCGA-AA-3815	female	<70	Cecum	stage i+ii	1005	Alive	2	53
TCGA-AA-3710	female	=>70	Hepatic flexure of colon	stage i+ii	821	Alive	2	82
TCGA-AA-3862	male	=>70	Ascending colon	stage i+ii	914	Alive	3	4
TCGA-CM-4746	male	<70	Sigmoid colon	stage i+ii	1126	Alive	3	7
TCGA-AA-3977	male	<70	Sigmoid colon	not reported	761	Alive	3	10
TCGA-AA-3562	male	=>70	Colon, NOS	stage iii+iv	608	Alive	3	11
TCGA-AA-3532	male	<70	Colon, NOS	stage i+ii	882	Alive	3	12
TCGA-DM-A28K	male	=>70	Hepatic flexure of colon	stage i+ii	2988	Alive	3	12
TCGA-CM-6167	female	<70	Cecum	stage iii+iv	456	Alive	3	21
TCGA-AA-3860	female	<70	Sigmoid colon	stage iii+iv	945	Alive	3	39
TCGA-AA-3511	male	<70	Colon, NOS	stage i+ii	212	Alive	3	55
TCGA-G4-6322	male	<70	Descending colon	stage iii+iv	792	Alive	3	79
TCGA-AA-3518	female	=>70	Cecum	stage i+ii	31	Alive	3	107
TCGA-AA-3875	female	=>70	Ascending colon	stage i+ii	549	Alive	4	3
TCGA-AA-3517	male	<70	Colon, NOS	stage i+ii	1186	Alive	4	6
TCGA-AA-3527	female	=>70	Cecum	stage i+ii	0	Alive	4	10
TCGA-AA-A01K	female	=>70	Sigmoid colon	stage iii+iv	943	Alive	4	12
TCGA-AA-A004	male	=>70	Sigmoid colon	stage i+ii	424	Alive	4	12
TCGA-AA-3549	male	<70	Colon, NOS	stage i+ii	639	Alive	4	14
TCGA-AA-3872	male	<70	Colon, NOS	stage iii+iv	0	Alive	4	15
TCGA-CM-4747	male	<70	Cecum	stage iii+iv	761	Alive	4	19
TCGA-AA-3984	female	<70	Sigmoid colon	stage i+ii	0	Alive	4	23
TCGA-AA-3841	male	<70	Colon, NOS	stage i+ii	1124	Alive	4	23
TCGA-AA-3664	female	=>70	Cecum	stage i+ii	1643	Alive	4	34
TCGA-A6-2685	female	<70	Colon, NOS	stage i+ii	1133	Alive	4	37
TCGA-A6-2681	female	=>70	Colon, NOS	stage i+ii	1387	Alive	4	62
TCGA-AA-3956	male	<70	Cecum	stage i+ii	1035	Alive	5	8
TCGA-AA-3524	male	=>70	Sigmoid colon	stage i+ii	1096	Alive	5	8
TCGA-A6-2679	female	=>70	Ascending colon	stage i+ii	1366	Alive	5	9
TCGA-AA-3846	female	=>70	Sigmoid colon	stage i+ii	518	Alive	5	10
TCGA-AA-A01F	male	=>70	Sigmoid colon	stage iii+iv	974	Alive	5	12
TCGA-A6-2675	male	=>70	Sigmoid colon	stage i+ii	1321	Alive	5	12
TCGA-CM-6679	male	<70	Sigmoid colon	stage i+ii	306	Alive	5	19
TCGA-4T-AA8H	female	<70	Descending colon	stage i+ii	385	Alive	5	26
TCGA-AZ-5407	female	<70	Cecum	stage i+ii	2683	Alive	5	28
TCGA-AA-3812	female	=>70	Sigmoid colon	stage i+ii	1066	Alive	5	41
TCGA-AA-3554	female	<70	Ascending colon	stage i+ii	546	Alive	5	58
TCGA-AA-3543	male	=>70	Ascending colon	stage i+ii	30	Alive	5	68
TCGA-CM-4748	male	<70	Transverse colon	stage iii+iv	792	Alive	6	1
TCGA-AA-3837	male	<70	Colon, NOS	stage i+ii	1186	Alive	6	4
TCGA-AA-3819	female	<70	Colon, NOS	stage i+ii	761	Alive	6	9
TCGA-AA-3939	male	=>70	Colon, NOS	stage i+ii	395	Alive	6	14
TCGA-AY-A8YK	male	<70	Sigmoid colon	stage iii+iv	573	Alive	6	16
TCGA-CK-4947	female	<70	Sigmoid colon	stage iii+iv	534	Alive	6	35
TCGA-CM-4744	male	<70	Cecum	stage i+ii	609	Alive	6	45
TCGA-AA-A00R	female	<70	Cecum	stage i+ii	30	Alive	6	46
TCGA-AZ-4313	female	<70	Descending colon	stage i+ii	2310	Alive	6	50
TCGA-AA-3681	female	=>70	Cecum	stage iii+iv	182	Alive	6	59
TCGA-G4-6628	male	=>70	Cecum	stage i+ii	2424	Alive	6	125
TCGA-G4-6309	female	<70	Sigmoid colon	stage iii+iv	2600	Alive	6	326
TCGA-QL-A97D	female	=>70	Cecum	stage i+ii	666	Alive	7	10
TCGA-AA-A00D	male	=>70	Ascending colon	stage i+ii	578	Alive	7	11
TCGA-AA-3520	female	=>70	Ascending colon	stage i+ii	731	Alive	7	22
TCGA-A6-3808	male	=>70	Colon, NOS	stage i+ii	1014	Alive	7	31
TCGA-D5-6539	female	<70	Transverse colon	not reported	380	Alive	7	51
TCGA-G4-6586	female	=>70	Ascending colon	stage i+ii	1089	Alive	7	199
TCGA-A6-3809	female	=>70	Colon, NOS	stage i+ii	996	Alive	7	346
TCGA-G4-6306	male	=>70	Ascending colon	not reported	1359	Alive	8	3
TCGA-AA-3514	female	=>70	Colon, NOS	stage i+ii	31	Alive	8	15
TCGA-AA-A00K	male	=>70	Sigmoid colon	stage i+ii	549	Alive	8	22
TCGA-AA-3870	female	=>70	Ascending colon	stage iii+iv	912	Alive	8	139
TCGA-AA-3688	male	=>70	Colon, NOS	stage iii+iv	578	Alive	9	4
TCGA-AA-3980	female	=>70	Colon, NOS	stage i+ii	242	Alive	9	8
TCGA-AA-A029	male	<70	Cecum	stage i+ii	1581	Alive	9	11
TCGA-AA-3495	male	=>70	Hepatic flexure of colon	stage i+ii	1127	Alive	9	12
TCGA-AA-3534	female	=>70	Ascending colon	stage i+ii	882	Alive	9	15
TCGA-CM-6165	male	=>70	Sigmoid colon	stage i+ii	488	Alive	9	16
TCGA-CM-6677	female	=>70	Hepatic flexure of colon	stage i+ii	337	Alive	9	17
TCGA-CM-6172	female	=>70	Sigmoid colon	stage iii+iv	335	Alive	9	38
TCGA-A6-4107	female	<70	Ascending colon	stage iii+iv	987	Alive	9	40
TCGA-A6-2672	female	=>70	Cecum	stage iii+iv	1419	Alive	9	65
TCGA-AA-3531	female	=>70	Sigmoid colon	stage i+ii	1035	Alive	10	2
TCGA-A6-6140	male	<70	Descending colon	stage i+ii	734	Alive	10	11
TCGA-D5-5540	male	=>70	Cecum	stage i+ii	1706	Alive	10	20
TCGA-CM-4752	male	<70	Ascending colon	stage i+ii	396	Alive	10	36
TCGA-D5-6530	male	<70	Cecum	stage i+ii	621	Alive	10	54
TCGA-CM-6163	male	=>70	Sigmoid colon	stage i+ii	427	Alive	10	67
TCGA-CM-6169	male	<70	Cecum	stage i+ii	396	Alive	11	5
TCGA-AA-3858	male	<70	Colon, NOS	stage i+ii	945	Alive	11	6
TCGA-CA-5797	male	<70	Colon, NOS	stage i+ii	383	Alive	11	11
TCGA-AA-3673	female	<70	Transverse colon	stage i+ii	1522	Alive	11	12
TCGA-AA-3851	male	=>70	Colon, NOS	stage i+ii	1006	Alive	11	17
TCGA-AA-3684	female	<70	Cecum	stage iii+iv	0	Alive	11	31
TCGA-CA-5796	female	<70	Ascending colon	stage i+ii	377	Alive	11	50
TCGA-A6-3810	male	<70	Colon, NOS	stage i+ii	1111	Alive	11	65
TCGA-AA-A01Z	male	<70	Ascending colon	stage i+ii	1126	Alive	12	9
TCGA-A6-3807	female	<70	Sigmoid colon	stage iii+iv	1054	Alive	12	18
TCGA-AA-3970	male	<70	Descending colon	stage i+ii	1096	Alive	12	18
TCGA-A6-2684	female	=>70	Colon, NOS	stage i+ii	1127	Alive	12	37
TCGA-AA-3844	female	=>70	Colon, NOS	stage iii+iv	454	Alive	12	43
TCGA-NH-A6GB	female	=>70	Transverse colon	stage iii+iv	476	Alive	12	47
TCGA-A6-6141	male	<70	Colon, NOS	stage i+ii	255	Alive	12	89
TCGA-G4-6293	female	<70	Transverse colon	stage iii+iv	4051	Alive	12	97
TCGA-AA-3530	male	=>70	Cecum	stage i+ii	580	Alive	13	5
TCGA-AA-3506	male	=>70	Colon, NOS	stage i+ii	1765	Alive	13	11
TCGA-F4-6806	female	<70	Sigmoid colon	stage i+ii	1260	Alive	13	12
TCGA-NH-A6GC	female	<70	Descending colon	stage iii+iv	389	Alive	13	15
TCGA-AA-A00Q	female	<70	Sigmoid colon	stage iii+iv	1278	Alive	13	20
TCGA-AA-3973	male	<70	Colon, NOS	stage iii+iv	397	Alive	13	20
TCGA-AA-3660	female	<70	Colon, NOS	stage i+ii	2375	Alive	13	22
TCGA-AA-A02F	female	<70	Sigmoid colon	stage iii+iv	1216	Alive	13	22
TCGA-AA-3947	female	<70	Colon, NOS	stage i+ii	1004	Alive	13	50
TCGA-AA-3972	male	=>70	Sigmoid colon	stage iii+iv	1551	Alive	13	51
TCGA-AA-3854	female	=>70	Colon, NOS	stage i+ii	1096	Alive	13	74
TCGA-AA-A00E	male	<70	Ascending colon	stage i+ii	913	Alive	13	168
TCGA-F4-6703	male	<70	Ascending colon	stage i+ii	1456	Alive	13	215
TCGA-AA-3556	male	=>70	Sigmoid colon	stage i+ii	700	Alive	14	37
TCGA-AA-3522	male	<70	Ascending colon	stage i+ii	1127	Alive	14	48
TCGA-F4-6855	female	=>70	Sigmoid colon	stage i+ii	1442	Alive	15	15
TCGA-AA-3986	male	=>70	Colon, NOS	stage i+ii	580	Alive	15	16
TCGA-AA-3697	male	=>70	Colon, NOS	stage i+ii	2587	Alive	15	17
TCGA-AA-3866	female	=>70	Colon, NOS	stage i+ii	518	Alive	15	20
TCGA-A6-6138	male	<70	Cecum	stage i+ii	685	Alive	15	22
TCGA-G4-6323	male	<70	Cecum	stage i+ii	419	Alive	15	26
TCGA-G4-6295	female	=>70	Cecum	stage i+ii	254	Alive	15	28
TCGA-A6-6780	male	=>70	Ascending colon	stage i+ii	612	Alive	15	45
TCGA-AA-3509	female	<70	Sigmoid colon	stage i+ii	1915	Alive	15	57
TCGA-G4-6321	female	<70	Cecum	stage iii+iv	672	Alive	15	73
TCGA-QG-A5Z2	male	<70	Cecum	stage i+ii	952	Alive	15	226
TCGA-AA-3502	male	=>70	Colon, NOS	stage i+ii	1065	Alive	16	6
TCGA-AA-3968	female	<70	Sigmoid colon	stage i+ii	669	Alive	16	8
TCGA-A6-5656	male	=>70	Sigmoid colon	stage i+ii	1001	Alive	16	9
TCGA-AA-A010	female	<70	Transverse colon	stage i+ii	1064	Alive	16	12
TCGA-A6-2678	female	<70	Transverse colon	stage iii+iv	1286	Alive	16	16
TCGA-CM-6161	female	<70	Sigmoid colon	stage i+ii	457	Alive	16	18
TCGA-AA-3548	female	=>70	Colon, NOS	stage iii+iv	1034	Alive	16	20
TCGA-AA-3814	female	=>70	Colon, NOS	stage i+ii	0	Alive	16	45
TCGA-AA-A00U	male	<70	Ascending colon	stage iii+iv	518	Alive	16	46
TCGA-AD-6895	male	=>70	Cecum	stage iii+iv	763	Alive	16	173
TCGA-F4-6856	male	<70	Cecum	stage i+ii	1074	Alive	16	206
TCGA-AA-A01Q	female	<70	Ascending colon	stage i+ii	31	Alive	17	19
TCGA-AA-3712	male	<70	Descending colon	stage iii+iv	0	Alive	17	19
TCGA-AA-A03J	female	<70	Sigmoid colon	stage i+ii	1246	Alive	17	31
TCGA-A6-5661	female	=>70	Ascending colon	stage i+ii	1020	Alive	17	46
TCGA-CM-5863	female	<70	Ascending colon	stage iii+iv	457	Alive	17	189
TCGA-CA-6719	male	=>70	Descending colon	stage i+ii	435	Alive	17	223
TCGA-AA-3975	male	=>70	Colon, NOS	stage i+ii	1036	Alive	18	5
TCGA-AZ-4308	female	<70	Sigmoid colon	stage iii+iv	3324	Alive	18	11
TCGA-AA-3544	male	<70	Colon, NOS	stage i+ii	426	Alive	18	16
TCGA-AA-3685	male	<70	Colon, NOS	stage i+ii	1127	Alive	18	20
TCGA-CM-6162	female	<70	Ascending colon	stage iii+iv	365	Alive	18	40
TCGA-CM-5860	male	<70	Ascending colon	stage i+ii	974	Alive	18	47
TCGA-G4-6299	male	<70	Descending colon	stage iii+iv	2268	Alive	18	93
TCGA-CM-6675	male	<70	Cecum	stage iii+iv	397	Alive	18	294
TCGA-AA-3979	male	=>70	Sigmoid colon	stage i+ii	730	Alive	19	21
TCGA-AA-A00F	male	<70	Sigmoid colon	stage iii+iv	1035	Alive	19	26
TCGA-QG-A5YX	female	<70	Sigmoid colon	stage i+ii	1003	Alive	19	35
TCGA-D5-6534	female	<70	Colon, NOS	stage i+ii	1316	Alive	19	47
TCGA-AA-A02O	male	=>70	Transverse colon	stage i+ii	28	Alive	19	72
TCGA-A6-5657	male	<70	Colon, NOS	stage iii+iv	962	Alive	19	95
TCGA-D5-6931	male	=>70	Colon, NOS	stage iii+iv	365	Alive	19	104
TCGA-AA-A022	female	=>70	Cecum	stage i+ii	0	Alive	19	476
TCGA-A6-2680	female	=>70	Hepatic flexure of colon	stage i+ii	1068	Alive	20	8
TCGA-G4-6307	female	<70	Sigmoid colon	stage iii+iv	1674	Alive	20	10
TCGA-AA-3519	male	<70	Colon, NOS	stage iii+iv	276	Alive	20	10
TCGA-AA-3655	male	<70	Sigmoid colon	stage i+ii	1856	Alive	20	28
TCGA-A6-5664	male	=>70	Cecum	stage iii+iv	672	Alive	20	69
TCGA-D5-6928	male	=>70	Hepatic flexure of colon	stage i+ii	354	Alive	20	100
TCGA-DM-A1HB	male	=>70	Transverse colon	stage iii+iv	4126	Alive	20	476
TCGA-AA-3553	female	<70	Colon, NOS	stage i+ii	730	Alive	21	6
TCGA-AD-6963	male	<70	Ascending colon	not reported	834	Alive	21	20
TCGA-AA-3510	male	=>70	Colon, NOS	stage i+ii	1946	Alive	21	33
TCGA-AZ-4315	male	<70	Cecum	stage i+ii	1776	Alive	21	71
TCGA-CM-6674	male	<70	Hepatic flexure of colon	stage i+ii	394	Alive	21	315
TCGA-AA-3855	male	=>70	Colon, NOS	stage i+ii	975	Alive	22	6
TCGA-CM-6170	female	=>70	Descending colon	stage i+ii	457	Alive	22	18
TCGA-AA-A01X	female	=>70	Sigmoid colon	stage iii+iv	791	Alive	22	80
TCGA-CK-4948	female	<70	Sigmoid colon	stage iii+iv	4502	Alive	22	90
TCGA-AA-3941	female	=>70	Colon, NOS	stage iii+iv	730	Alive	22	145
TCGA-AA-3867	male	=>70	Sigmoid colon	stage iii+iv	731	Alive	23	13
TCGA-CK-4952	female	<70	Ascending colon	stage iii+iv	475	Alive	23	22
TCGA-CM-6164	female	<70	Sigmoid colon	stage i+ii	883	Alive	23	28
TCGA-D5-6932	male	<70	Colon, NOS	stage i+ii	346	Alive	23	36
TCGA-G4-6304	female	<70	Transverse colon	stage i+ii	1631	Alive	23	38
TCGA-AA-3877	female	=>70	Transverse colon	stage i+ii	943	Alive	23	155
TCGA-AA-3538	female	<70	Sigmoid colon	stage i+ii	791	Alive	24	11
TCGA-A6-A5ZU	male	<70	Transverse colon	stage iii+iv	293	Alive	24	30
TCGA-NH-A50T	female	<70	Splenic flexure of colon	stage i+ii	553	Alive	24	44
TCGA-AA-3833	female	<70	Colon, NOS	stage i+ii	485	Alive	24	379
TCGA-SS-A7HO	female	<70	Cecum	stage i+ii	1829	Alive	25	9
TCGA-CK-6751	female	=>70	Ascending colon	stage i+ii	518	Alive	25	18
TCGA-AZ-4615	male	=>70	Cecum	stage iii+iv	1002	Alive	25	22
TCGA-G4-6625	female	=>70	Sigmoid colon	stage i+ii	2792	Alive	26	23
TCGA-AA-A00Z	male	=>70	Sigmoid colon	stage i+ii	669	Alive	27	26
TCGA-CM-6680	female	=>70	Cecum	stage iii+iv	366	Alive	27	26
TCGA-A6-6650	female	<70	Ascending colon	stage i+ii	627	Alive	27	32
TCGA-F4-6569	male	<70	Colon, NOS	stage i+ii	1087	Alive	27	42
TCGA-AY-A54L	female	=>70	Hepatic flexure of colon	stage i+ii	525	Alive	27	64
TCGA-AA-A00W	male	=>70	Sigmoid colon	stage i+ii	456	Alive	28	13
TCGA-D5-6535	female	=>70	Colon, NOS	stage iii+iv	460	Alive	28	18
TCGA-AA-3521	male	=>70	Sigmoid colon	stage i+ii	0	Alive	28	21
TCGA-DM-A1D0	female	=>70	Sigmoid colon	stage i+ii	3974	Alive	28	24
TCGA-AA-3821	female	=>70	Ascending colon	stage i+ii	31	Alive	28	83
TCGA-A6-2674	male	=>70	Sigmoid colon	stage iii+iv	1331	Alive	28	85
TCGA-5M-AATE	male	=>70	Ascending colon	stage i+ii	1200	Alive	29	9
TCGA-AA-3693	female	=>70	Sigmoid colon	stage iii+iv	0	Alive	29	9
TCGA-AD-6890	male	<70	Ascending colon	not reported	746	Alive	29	21
TCGA-D5-6926	male	<70	Sigmoid colon	stage iii+iv	275	Alive	29	44
TCGA-AA-A01V	male	<70	Cecum	stage i+ii	31	Alive	30	8
TCGA-G4-6310	male	<70	Colon, NOS	stage iii+iv	1935	Alive	30	14
TCGA-AU-3779	female	=>70	Sigmoid colon	stage i+ii	441	Alive	30	35
TCGA-AA-3861	male	=>70	Cecum	stage i+ii	914	Alive	30	38
TCGA-F4-6807	female	<70	Colon, NOS	stage iii+iv	1309	Alive	30	111
TCGA-CA-5254	female	<70	Colon, NOS	stage i+ii	386	Alive	30	267
TCGA-A6-6137	male	<70	Hepatic flexure of colon	stage iii+iv	824	Alive	31	19
TCGA-D5-6927	male	<70	Sigmoid colon	stage i+ii	287	Alive	31	70
TCGA-F4-6805	female	<70	Colon, NOS	stage i+ii	1047	Alive	31	72
TCGA-G4-6297	female	<70	Cecum	stage iii+iv	2506	Alive	31	128
TCGA-4N-A93T	male	<70	Ascending colon	stage iii+iv	146	Alive	31	199
TCGA-D5-6540	male	<70	Cecum	stage i+ii	491	Alive	31	420
TCGA-CM-6676	male	=>70	Sigmoid colon	stage i+ii	337	Alive	32	9
TCGA-CK-6747	female	=>70	Cecum	stage i+ii	820	Alive	33	57
TCGA-A6-5659	male	=>70	Cecum	stage i+ii	926	Alive	34	43
TCGA-D5-6930	male	<70	Ascending colon	stage i+ii	406	Alive	34	273
TCGA-AY-6196	male	<70	Ascending colon	stage iii+iv	6	Alive	35	38
TCGA-DM-A0X9	female	=>70	Ascending colon	stage i+ii	3641	Alive	35	49
TCGA-CM-4751	male	<70	Cecum	stage iii+iv	822	Alive	35	62
TCGA-AA-A00L	male	<70	Transverse colon	stage i+ii	1157	Alive	36	9
TCGA-CM-5349	female	<70	Cecum	stage i+ii	915	Alive	36	81
TCGA-G4-6311	male	=>70	Ascending colon	stage iii+iv	1199	Alive	36	87
TCGA-D5-7000	female	=>70	Cecum	stage i+ii	312	Alive	36	128
TCGA-D5-6541	male	<70	Splenic flexure of colon	stage i+ii	474	Alive	36	156
TCGA-CM-5348	male	=>70	Cecum	stage iii+iv	699	Alive	36	179
TCGA-AA-A02W	female	=>70	Sigmoid colon	stage i+ii	1247	Alive	37	9
TCGA-F4-6463	male	<70	Transverse colon	stage i+ii	1087	Alive	37	21
TCGA-A6-6782	male	=>70	Ascending colon	stage i+ii	617	Alive	37	42
TCGA-T9-A92H	male	=>70	Sigmoid colon	stage i+ii	362	Alive	38	101
TCGA-AA-A00O	female	=>70	Sigmoid colon	stage iii+iv	822	Alive	39	14
TCGA-CM-5341	female	=>70	Sigmoid colon	stage iii+iv	884	Alive	39	16
TCGA-A6-5666	male	=>70	Colon, NOS	stage i+ii	995	Alive	40	30
TCGA-D5-6529	male	<70	Colon, NOS	stage i+ii	614	Alive	40	50
TCGA-CK-5915	male	<70	Sigmoid colon	stage i+ii	0	Alive	41	25
TCGA-G4-6627	male	=>70	Ascending colon	stage i+ii	2175	Alive	41	46
TCGA-F4-6808	female	<70	Sigmoid colon	stage i+ii	1024	Alive	42	27
TCGA-D5-6531	male	=>70	Hepatic flexure of colon	stage i+ii	540	Alive	42	48
TCGA-A6-6653	male	=>70	Colon, NOS	stage i+ii	742	Alive	42	310
TCGA-A6-5667	female	<70	Sigmoid colon	stage iii+iv	887	Alive	43	20
TCGA-CK-4950	female	<70	Cecum	stage iii+iv	2599	Alive	43	62
TCGA-A6-6654	female	<70	Colon, NOS	stage iii+iv	726	Alive	43	156
TCGA-AD-5900	male	<70	Ascending colon	stage i+ii	370	Alive	44	146
TCGA-F4-6704	male	<70	Sigmoid colon	stage iii+iv	47	Alive	44	147
TCGA-AA-3525	male	=>70	Ascending colon	stage iii+iv	1	Alive	44	506
TCGA-AY-6197	male	<70	Cecum	stage i+ii	652	Alive	45	163
TCGA-D5-6920	female	=>70	Sigmoid colon	stage i+ii	377	Alive	46	27
TCGA-AA-3678	female	<70	Sigmoid colon	stage iii+iv	1430	Alive	47	19
TCGA-CM-5868	female	<70	Sigmoid colon	stage iii+iv	518	Alive	47	51
TCGA-CK-6748	female	<70	Sigmoid colon	stage iii+iv	61	Alive	47	108
TCGA-AY-A71X	female	<70	Cecum	stage i+ii	588	Alive	47	275
TCGA-CM-4743	male	<70	Ascending colon	stage i+ii	701	Alive	47	1263
TCGA-NH-A8F7	female	<70	Sigmoid colon	stage i+ii	543	Alive	49	9
TCGA-AA-3494	male	<70	Colon, NOS	stage iii+iv	31	Alive	49	9
TCGA-A6-5660	male	=>70	Cecum	stage iii+iv	888	Alive	49	9
TCGA-AY-6386	female	<70	Cecum	stage iii+iv	542	Alive	50	74
TCGA-D5-5539	male	<70	Ascending colon	stage iii+iv	596	Alive	51	52
TCGA-CM-5864	male	<70	Cecum	stage i+ii	457	Alive	51	91
TCGA-D5-6898	female	<70	Colon, NOS	stage i+ii	229	Alive	52	18
TCGA-AA-A01G	male	<70	Cecum	stage i+ii	365	Alive	53	17
TCGA-AA-3526	male	<70	Sigmoid colon	stage i+ii	580	Alive	53	66
TCGA-AA-3864	male	=>70	Cecum	stage i+ii	1612	Alive	54	107
TCGA-AU-6004	female	<70	Cecum	stage i+ii	824	Alive	55	160
TCGA-AA-A00J	male	=>70	Ascending colon	stage iii+iv	549	Alive	56	116
TCGA-DM-A1D9	female	<70	Cecum	stage i+ii	4270	Alive	57	39
TCGA-A6-6651	female	<70	Colon, NOS	stage iii+iv	662	Alive	57	79
TCGA-CA-6716	male	<70	Ascending colon	stage i+ii	371	Alive	58	50
TCGA-G4-6314	female	=>70	Cecum	stage iii+iv	1093	Alive	58	53
TCGA-AD-6965	male	<70	Cecum	stage iii+iv	805	Alive	58	55
TCGA-A6-6142	female	<70	Sigmoid colon	stage iii+iv	763	Alive	58	95
TCGA-DM-A282	female	<70	Hepatic flexure of colon	stage i+ii	4233	Alive	60	18
TCGA-NH-A5IV	female	=>70	Transverse colon	stage i+ii	0	Alive	60	29
TCGA-AA-3555	female	=>70	Colon, NOS	stage i+ii	911	Alive	60	167
TCGA-NH-A50V	male	<70	Cecum	stage iii+iv	588	Alive	62	85
TCGA-D5-6924	male	<70	Sigmoid colon	stage i+ii	435	Alive	63	11
TCGA-QG-A5YW	female	<70	Cecum	stage iii+iv	896	Alive	63	23
TCGA-D5-6922	male	=>70	Sigmoid colon	stage iii+iv	308	Alive	64	26
TCGA-CA-5255	male	<70	Colon, NOS	stage i+ii	376	Alive	64	498
TCGA-CK-5913	female	<70	Ascending colon	stage i+ii	1561	Alive	65	68
TCGA-AA-3966	female	=>70	Colon, NOS	stage i+ii	61	Alive	66	518
TCGA-CM-5344	female	<70	Sigmoid colon	stage iii+iv	670	Alive	67	30
TCGA-CK-6746	female	=>70	Cecum	stage i+ii	0	Alive	67	1698
TCGA-A6-6648	male	<70	Descending colon	stage iii+iv	766	Alive	68	39
TCGA-A6-5662	male	<70	Splenic flexure of colon	stage iii+iv	718	Alive	70	107
TCGA-A6-5665	female	=>70	Ascending colon	stage i+ii	671	Alive	70	223
TCGA-DM-A28E	female	=>70	Sigmoid colon	stage i+ii	3648	Alive	72	31
TCGA-3L-AA1B	female	<70	Cecum	stage i+ii	475	Alive	72	33
TCGA-AA-3663	male	<70	Cecum	stage i+ii	212	Alive	76	275
TCGA-WS-AB45	female	<70	Cecum	stage i+ii	2130	Alive	78	139
TCGA-CM-6168	female	=>70	Ascending colon	stage i+ii	395	Alive	82	281
TCGA-G4-6588	female	<70	Cecum	stage i+ii	796	Alive	82	766
TCGA-CA-6715	male	<70	Sigmoid colon	stage iii+iv	383	Alive	85	20
TCGA-QG-A5YV	female	<70	Sigmoid colon	stage iii+iv	1301	Alive	89	83
TCGA-DM-A28H	male	<70	Cecum	stage iii+iv	3561	Alive	90	32
TCGA-AA-3561	male	=>70	Colon, NOS	stage i+ii	424	Alive	90	162
TCGA-AA-3994	male	<70	Colon, NOS	stage iii+iv	822	Alive	91	150
TCGA-D5-6923	male	<70	Sigmoid colon	stage i+ii	378	Alive	92	37
TCGA-D5-6532	male	<70	Sigmoid colon	stage i+ii	555	Alive	94	19
TCGA-AY-A69D	female	<70	Transverse colon	stage i+ii	543	Alive	94	64
TCGA-CA-6717	male	<70	Ascending colon	stage i+ii	388	Alive	96	204
TCGA-CK-5914	male	=>70	Sigmoid colon	stage iii+iv	669	Alive	99	60
TCGA-G4-6317	female	<70	Sigmoid colon	stage iii+iv	1095	Alive	103	18
TCGA-AA-3675	male	=>70	Hepatic flexure of colon	stage i+ii	1431	Alive	103	86
TCGA-AY-5543	female	<70	Ascending colon	stage iii+iv	1004	Alive	105	275
TCGA-CM-6678	female	<70	Sigmoid colon	stage iii+iv	335	Alive	106	361
TCGA-AD-A5EJ	female	=>70	Cecum	stage i+ii	0	Alive	108	435
TCGA-AD-6548	female	=>70	Splenic flexure of colon	stage i+ii	650	Alive	109	109
TCGA-RU-A8FL	male	<70	Cecum	stage iii+iv	1177	Alive	112	21
TCGA-A6-6652	male	<70	Sigmoid colon	stage iii+iv	751	Alive	115	27
TCGA-D5-6929	female	<70	Colon, NOS	stage iii+iv	408	Alive	115	30
TCGA-CM-6166	female	<70	Ascending colon	stage i+ii	669	Alive	123	11
TCGA-CM-6171	female	=>70	Ascending colon	stage i+ii	427	Alive	124	379
TCGA-AA-A01I	male	=>70	Sigmoid colon	stage i+ii	943	Alive	125	30
TCGA-AM-5821	female	<70	Sigmoid colon	stage i+ii	28	Alive	129	293
TCGA-D5-5541	male	<70	Sigmoid colon	stage iii+iv	1701	Alive	131	30
TCGA-AA-3662	female	=>70	Colon, NOS	stage iii+iv	184	Alive	132	102
TCGA-AA-3713	male	<70	Colon, NOS	stage iii+iv	579	Alive	132	210
TCGA-AA-3496	female	=>70	Ascending colon	stage i+ii	31	Alive	143	21
TCGA-D5-6533	female	<70	Transverse colon	not reported	775	Alive	166	78
TCGA-DM-A1HA	male	=>70	Ascending colon	stage iii+iv	2600	Alive	166	81
TCGA-AA-A02Y	male	=>70	Cecum	stage i+ii	1216	Alive	166	125
TCGA-G4-6315	male	<70	Descending colon	stage iii+iv	1883	Alive	178	19
TCGA-AD-A5EK	male	<70	Ascending colon	stage i+ii	500	Alive	178	39
TCGA-CM-5861	female	<70	Cecum	stage i+ii	457	Alive	187	1096
TCGA-D5-6536	male	=>70	Colon, NOS	stage i+ii	543	Alive	236	114
TCGA-A6-6649	male	<70	Ascending colon	stage iii+iv	735	Alive	247	163
TCGA-A6-6781	male	<70	Colon, NOS	stage iii+iv	598	Alive	260	1754
TCGA-DM-A28M	male	<70	Descending colon	stage i+ii	2895	Alive	267	40
TCGA-G4-6320	male	=>70	Hepatic flexure of colon	stage iii+iv	804	Alive	271	385
TCGA-AM-5820	female	<70	Colon, NOS	stage iii+iv	14	Alive	294	32
TCGA-F4-6854	female	=>70	Sigmoid colon	stage i+ii	16	Alive	342	92
TCGA-D5-6538	female	=>70	Hepatic flexure of colon	stage iii+iv	521	Alive	844	183
TCGA-AY-4071	female	<70	Sigmoid colon	stage i+ii	29	Dead	0	9
TCGA-AA-3850	male	=>70	Transverse colon	stage i+ii	0	Dead	0	16
TCGA-AA-A03F	female	=>70	Cecum	stage iii+iv	0	Dead	2	1
TCGA-AA-A02H	female	=>70	Sigmoid colon	stage iii+iv	61	Dead	2	7
TCGA-AD-6964	male	<70	Cecum	not reported	331	Dead	2	37
TCGA-AA-3516	female	=>70	Colon, NOS	stage iii+iv	396	Dead	2	71
TCGA-AA-A024	male	=>70	Descending colon	stage i+ii	1188	Dead	3	4
TCGA-AA-3811	female	=>70	Colon, NOS	stage iii+iv	306	Dead	3	18
TCGA-CK-4951	female	=>70	Ascending colon	stage i+ii	2134	Dead	3	297
TCGA-A6-A567	male	<70	Sigmoid colon	stage iii+iv	1881	Dead	5	10
TCGA-AA-3692	female	<70	Colon, NOS	stage iii+iv	1095	Dead	5	12
TCGA-CK-5912	male	=>70	Cecum	stage i+ii	1493	Dead	5	12
TCGA-AA-3848	female	=>70	Sigmoid colon	stage iii+iv	306	Dead	5	19
TCGA-AA-3869	male	=>70	Cecum	stage iii+iv	822	Dead	5	52
TCGA-AZ-6601	male	<70	Sigmoid colon	stage i+ii	3042	Dead	6	23
TCGA-AA-3696	female	=>70	Sigmoid colon	stage iii+iv	153	Dead	7	2
TCGA-A6-2671	male	=>70	Sigmoid colon	stage iii+iv	1331	Dead	7	8
TCGA-AA-3680	female	<70	Cecum	stage iii+iv	335	Dead	7	22
TCGA-AZ-5403	male	<70	Descending colon	stage i+ii	1910	Dead	7	26
TCGA-A6-A56B	male	<70	Sigmoid colon	stage iii+iv	1711	Dead	9	24
TCGA-AA-3930	male	<70	Ascending colon	stage iii+iv	61	Dead	10	17
TCGA-AA-3492	female	=>70	Ascending colon	stage i+ii	1	Dead	10	44
TCGA-AA-3845	female	=>70	Ascending colon	stage i+ii	0	Dead	11	11
TCGA-A6-2682	male	=>70	Colon, NOS	stage iii+iv	424	Dead	11	14
TCGA-AY-4070	female	<70	Cecum	stage iii+iv	496	Dead	11	33
TCGA-AA-3552	male	=>70	Cecum	stage iii+iv	396	Dead	11	34
TCGA-AA-3852	male	=>70	Colon, NOS	stage i+ii	0	Dead	11	41
TCGA-G4-6626	male	=>70	Ascending colon	stage i+ii	1	Dead	13	14
TCGA-AA-3989	male	=>70	Colon, NOS	stage iii+iv	242	Dead	13	44
TCGA-D5-5537	male	=>70	Colon, NOS	not reported	1381	Dead	14	27
TCGA-AD-6901	male	=>70	Cecum	not reported	682	Dead	14	105
TCGA-5M-AAT6	female	<70	Transverse colon	stage iii+iv	290	Dead	15	188
TCGA-A6-2676	female	=>70	Colon, NOS	stage i+ii	1305	Dead	15	195
TCGA-AA-A00N	male	=>70	Cecum	stage i+ii	122	Dead	16	26
TCGA-A6-2683	female	<70	Ascending colon	stage iii+iv	504	Dead	17	91
TCGA-F4-6460	female	<70	Sigmoid colon	stage iii+iv	972	Dead	18	30
TCGA-DM-A28F	male	=>70	Sigmoid colon	stage iii+iv	1094	Dead	18	49
TCGA-DM-A280	female	=>70	Ascending colon	stage i+ii	236	Dead	18	69
TCGA-AA-3952	male	<70	Descending colon	stage iii+iv	61	Dead	21	36
TCGA-AA-3529	female	=>70	Sigmoid colon	stage iii+iv	0	Dead	22	21
TCGA-AZ-6605	male	=>70	Ascending colon	stage iii+iv	159	Dead	22	42
TCGA-DM-A1D7	male	=>70	Sigmoid colon	stage i+ii	405	Dead	22	71
TCGA-AA-A02R	female	=>70	Cecum	stage i+ii	670	Dead	22	132
TCGA-AA-3666	male	<70	Colon, NOS	stage iii+iv	61	Dead	23	40
TCGA-A6-A565	female	<70	Transverse colon	stage iii+iv	494	Dead	23	95
TCGA-DM-A288	male	<70	Cecum	stage iii+iv	427	Dead	23	106
TCGA-AA-3715	male	=>70	Ascending colon	stage i+ii	579	Dead	23	155
TCGA-D5-5538	female	<70	Cecum	stage iii+iv	1661	Dead	24	171
TCGA-F4-6809	female	<70	Sigmoid colon	stage iii+iv	403	Dead	25	25
TCGA-A6-A566	female	<70	Descending colon	stage iii+iv	758	Dead	25	66
TCGA-AZ-6600	male	<70	Ascending colon	stage iii+iv	368	Dead	25	221
TCGA-G4-6302	female	=>70	Cecum	stage i+ii	0	Dead	25	315
TCGA-DM-A0XD	male	<70	Cecum	stage i+ii	743	Dead	27	114
TCGA-AA-A02E	female	=>70	Cecum	stage iii+iv	90	Dead	29	26
TCGA-G4-6303	female	<70	Sigmoid colon	stage iii+iv	2003	Dead	32	49
TCGA-AZ-4614	female	=>70	Cecum	stage iii+iv	172	Dead	34	82
TCGA-AZ-6598	female	=>70	Ascending colon	stage i+ii	1503	Dead	34	310
TCGA-AA-A01P	female	=>70	Ascending colon	stage iii+iv	1158	Dead	35	116
TCGA-F4-6461	female	<70	Colon, NOS	stage iii+iv	338	Dead	38	73
TCGA-F4-6570	female	=>70	Colon, NOS	stage i+ii	188	Dead	38	131
TCGA-DM-A28C	male	=>70	Sigmoid colon	stage i+ii	2475	Dead	39	17
TCGA-CK-5916	female	=>70	Ascending colon	stage i+ii	643	Dead	39	484
TCGA-DM-A28G	male	=>70	Ascending colon	stage i+ii	1849	Dead	42	164
TCGA-NH-A50U	male	<70	Cecum	stage iii+iv	334	Dead	46	89
TCGA-DM-A1D8	female	<70	Ascending colon	not reported	383	Dead	48	15
TCGA-AZ-6603	female	=>70	Sigmoid colon	not reported	899	Dead	49	15
TCGA-AZ-6607	male	<70	Sigmoid colon	stage iii+iv	97	Dead	49	119
TCGA-A6-2677	female	<70	Cecum	stage iii+iv	740	Dead	55	8
TCGA-G4-6298	male	=>70	Cecum	stage iii+iv	0	Dead	56	70
TCGA-AA-A02K	male	<70	Ascending colon	stage iii+iv	426	Dead	58	26
TCGA-AA-A02J	female	=>70	Sigmoid colon	stage iii+iv	153	Dead	59	8
TCGA-NH-A8F8	male	=>70	Ascending colon	stage iii+iv	511	Dead	60	35
TCGA-A6-2686	female	=>70	Colon, NOS	stage i+ii	1126	Dead	64	790
TCGA-NH-A6GA	male	<70	Ascending colon	stage iii+iv	302	Dead	65	42
TCGA-AD-6889	male	=>70	Ascending colon	stage i+ii	2532	Dead	66	563
TCGA-AD-6888	male	=>70	Hepatic flexure of colon	stage iii+iv	472	Dead	68	397
TCGA-AD-6899	male	=>70	Colon, NOS	stage iii+iv	176	Dead	70	82
TCGA-DM-A285	female	=>70	Ascending colon	stage iii+iv	179	Dead	71	106
TCGA-AZ-4616	female	=>70	Cecum	stage iii+iv	156	Dead	72	58
TCGA-F4-6459	female	<70	Sigmoid colon	stage iii+iv	262	Dead	72	138
TCGA-AZ-6608	female	<70	Sigmoid colon	stage iii+iv	59	Dead	73	16
TCGA-AA-3818	female	=>70	Colon, NOS	stage i+ii	30	Dead	74	104
TCGA-DM-A0XF	female	<70	Sigmoid colon	stage iii+iv	1162	Dead	76	28
TCGA-CA-6718	male	<70	Colon, NOS	stage i+ii	306	Dead	78	46
TCGA-AZ-6606	male	=>70	Cecum	stage iii+iv	357	Dead	80	134
TCGA-DM-A1DA	female	=>70	Cecum	stage iii+iv	228	Dead	81	47
TCGA-CM-5862	male	=>70	Ascending colon	stage iii+iv	153	Dead	81	66
TCGA-DM-A28A	male	=>70	Cecum	stage iii+iv	805	Dead	84	105
TCGA-DM-A1D6	male	=>70	Splenic flexure of colon	stage i+ii	570	Dead	88	104
TCGA-AZ-6599	male	=>70	Cecum	stage i+ii	206	Dead	92	39
TCGA-DM-A1DB	male	<70	Sigmoid colon	stage i+ii	1348	Dead	96	20
TCGA-A6-4105	male	=>70	Ascending colon	stage i+ii	442	Dead	99	103
TCGA-D5-6537	male	<70	Transverse colon	stage iii+iv	146	Dead	106	66
TCGA-5M-AAT4	male	=>70	Ascending colon	stage iii+iv	49	Dead	109	356
TCGA-AA-3489	male	=>70	Colon, NOS	stage i+ii	214	Dead	156	46
TCGA-G4-6294	male	=>70	Cecum	stage iii+iv	858	Dead	173	101
TCGA-DM-A1D4	male	=>70	Cecum	stage i+ii	2821	Dead	175	19
TCGA-AZ-4323	male	<70	Cecum	stage iii+iv	43	Dead	209	359
