# Supplementary material for: Significance of logistic regression scoring model based on natural killer cell-mediated cytotoxic pathway in the diagnosis of colon cancer
Source: Front Immunol. 2023 Jan 20;14:1117908. doi: 10.3389/fimmu.2023.1117908 (PMC9895796; doi:10.3389/fimmu.2023.1117908)
Supplement: Supplementary file 8 [file Table_2.xlsx]

## Sheet: Table S2
Table S2. The NKCP gene expression matrix of colon normal group and cancer group.
Id	TCGA-AA-3712-11A	TCGA-A6-2685-11A	TCGA-AA-3663-11A	TCGA-A6-2679-11A	TCGA-AA-3662-11A	TCGA-AZ-6598-11A	TCGA-AA-3520-11A	TCGA-A6-2675-11A	TCGA-AA-3655-11A	TCGA-AA-3525-11A	TCGA-AZ-6605-11A	TCGA-AA-3516-11A	TCGA-A6-2683-11A	TCGA-AA-3713-11A	TCGA-AA-3697-11A	TCGA-A6-5665-11A	TCGA-AA-3534-11A	TCGA-AA-3518-11A	TCGA-A6-2686-11A	TCGA-A6-2678-11A	TCGA-A6-2680-11A	TCGA-AZ-6601-11A	TCGA-AA-3489-11A	TCGA-A6-2682-11A	TCGA-AA-3514-11A	TCGA-A6-5659-11A	TCGA-AA-3511-11A	TCGA-AA-3527-11A	TCGA-AA-3522-11A	TCGA-AA-3496-11A	TCGA-AZ-6599-11A	TCGA-AA-3660-11A	TCGA-AZ-6603-11A	TCGA-A6-5662-11A	TCGA-AZ-6600-11A	TCGA-A6-2684-11A	TCGA-F4-6704-11A	TCGA-A6-5667-11A	TCGA-A6-2671-11A	TCGA-AA-3517-11A	TCGA-AA-3531-11A	TCGA-NH-A8F7-06A	TCGA-G4-6317-02A	TCGA-A6-2684-01C	TCGA-A6-6650-01B	TCGA-A6-3810-01B	TCGA-A6-6781-01B	TCGA-A6-2677-01B	TCGA-A6-2672-01B
ITGAL	1147	1940	1035	3965	713	1281	2113	478	914	2929	215	1744	1386	422	1473	919	2129	1211	1097	1078	632	1541	775	1699	2199	412	3123	1612	1519	560	673	774	1527	1045	922	921	669	1496	1121	3109	1304	139	53	307	309	205	796	182	608
FYN	896	1298	1329	2266	1243	1905	1497	1562	1268	1559	2317	1262	1287	825	1458	738	1335	1259	1342	1656	1816	1380	1244	985	1391	349	1745	1583	1415	1300	1501	806	1967	1900	1179	794	1557	904	1233	2353	1149	203	236	781	456	1057	3567	677	1237
TYROBP	2041	1554	1931	2787	1996	941	2724	667	2528	2675	742	2432	2067	3893	2990	946	2079	1700	2017	2283	1671	685	4221	2501	2311	509	1338	2760	3217	1495	1512	1837	4259	1125	766	2570	1280	1133	1914	2195	1283	207	501	176	78	63	1516	77	268
BID	1265	1780	1045	1366	1552	1374	2128	883	1997	1570	483	978	1480	2369	2205	657	1449	1199	1664	1403	1096	1093	1920	1637	1630	618	1458	2081	1715	658	1500	1506	1199	889	1240	1400	1768	1205	1481	1936	1452	2087	2271	893	909	535	1285	781	940
FAS	2033	2654	1017	1704	3195	1663	2226	782	2086	1805	612	1566	1919	1606	1967	1096	1291	1194	1582	1949	878	1766	3074	1916	3046	895	1647	2250	1817	842	1664	2123	1041	1484	915	1430	2172	2643	2046	2048	1836	563	79	622	1000	521	1796	786	390
IFNGR1	5645	7933	3648	5378	5283	4007	9920	4943	5534	6084	2189	9083	7929	9276	8995	6931	4921	6384	7560	6829	11265	3629	7102	6861	7119	4383	5261	9008	8258	4133	4666	5561	3777	5103	4236	6421	5593	5347	6265	9534	12586	3727	3581	1516	2431	1641	3934	2456	1293
LCP2	1074	1404	1003	2452	927	758	1758	433	1164	2124	334	1281	1512	822	1691	692	1396	923	1341	1129	855	739	1805	1401	2031	469	1309	1603	1517	690	832	872	1702	928	881	998	927	785	742	2086	913	110	230	1476	643	1023	14170	659	2364
PIK3CB	2742	4105	1983	2629	2281	2461	4620	1853	2190	2588	1164	3948	4005	1367	3359	2776	2804	3373	3769	3759	4506	2433	1919	3140	3941	1889	2926	5198	4345	1401	3213	1950	1973	2265	2127	2828	3456	2725	3565	4442	4298	3990	3322	2700	4309	4269	3780	3396	1216
ARAF	5206	6958	3976	5237	4950	5859	7584	3577	5478	4679	2965	5388	6168	3251	5336	3458	5228	6074	6249	6455	5634	4726	3311	6773	5090	2047	5325	6715	7813	2520	6089	4183	3837	3520	4997	6716	5548	6339	6477	7912	7149	5944	2705	546	1124	459	601	560	683
SH3BP2	4051	3783	2050	3028	2294	3435	3811	1708	2192	3224	807	3578	3103	1514	3292	3402	3231	2941	4307	3688	3713	3114	1940	3173	3230	1505	3079	4068	4497	1093	3272	2420	2880	1810	1612	2911	2671	3557	3163	4899	3949	3367	1898	4171	2803	1764	6973	3898	3895
ICAM1	759	1439	920	1706	739	850	1511	631	616	1326	568	841	1073	570	2526	622	1063	945	883	1346	1812	863	2389	1589	1865	430	1191	1751	1149	623	2214	511	2106	1800	2248	916	1624	1889	973	2364	883	177	820	537	504	596	3173	345	1968
NCR2	7	5	15	6	1	16	7	1	7	7	0	7	3	2	6	3	18	4	17	1	22	14	1	18	2	0	5	11	6	0	12	27	1	4	1	4	0	23	14	15	18	0	0	0	2	0	0	4	2
MAPK1	6825	9717	5984	7390	6063	6930	12744	6598	6473	6747	7057	8888	10925	4896	8195	6201	7243	8209	10834	9459	7617	7504	5083	8681	9774	3855	7660	11599	12401	4991	8064	4564	5974	6311	6407	6608	9315	6478	9024	11142	9590	6836	4820	6378	5732	4478	8626	7781	4222
GZMB	71	289	31	464	36	139	185	29	132	230	19	219	39	163	207	120	53	91	62	89	87	45	609	104	944	59	49	271	128	47	100	71	529	29	93	128	53	53	108	219	87	3	63	52	53	62	109	239	256
SOS2	3046	3518	2671	2575	2665	2894	5702	2701	2414	2910	2000	4198	4754	2167	2267	3769	3409	3926	4777	5116	5745	2551	1655	4373	3201	2613	2951	5528	5621	1848	3796	2109	1852	2861	2537	3782	2659	2885	3779	5582	4518	1178	1412	3304	3026	3000	4309	3167	853
NFATC2	1118	1248	779	1875	940	1279	1471	1184	836	1307	526	882	1218	416	851	672	1306	1006	931	1507	916	1056	548	1627	924	371	2206	1229	1406	536	771	565	856	806	1548	628	1773	964	1056	2171	704	1759	935	955	809	1675	1300	742	629
MAPK3	12314	16848	7962	13529	8468	11605	19988	6571	11214	12608	4170	22600	16741	9264	17908	12412	13929	16731	20308	15953	20113	8430	7090	15444	16656	5611	10023	21078	19109	6181	11152	9620	7137	8929	9424	18830	12128	12458	20181	21489	27597	9811	9541	313	947	385	1011	584	835
TNFRSF10A	592	706	386	477	505	671	586	490	448	575	114	477	814	457	814	415	623	359	557	693	580	671	463	646	533	309	589	834	709	217	876	349	436	361	1049	501	1201	677	387	850	748	361	515	480	707	306	565	302	643
PIK3R2	20	53	39	38	38	71	58	31	40	39	19	34	59	21	28	30	59	53	64	51	80	44	13	65	26	25	27	48	66	15	63	33	28	31	69	48	26	45	62	80	58	57	137	30	40	9	32	24	33
PPP3CB	1942	2450	2452	2040	1937	2747	2825	3000	2860	2017	5015	2232	2600	2323	3135	1703	1856	2187	2531	2742	3133	2428	3402	2260	2253	1194	2084	2946	2766	2528	2291	1607	2702	3284	1923	1993	3672	1997	2703	2967	2332	1419	1292	3224	1556	2457	4338	2364	630
ICAM2	400	303	460	506	417	525	679	403	420	462	269	314	551	412	763	245	603	455	447	535	345	401	470	571	318	188	503	546	410	347	520	356	493	489	438	383	574	367	482	947	402	216	116	26	78	72	102	111	49
IFNG	2	5	3	77	2	5	9	2	20	48	0	21	6	2	2	0	2	5	10	0	1	11	66	2	17	2	3	12	3	6	4	7	30	2	0	5	4	0	6	13	4	0	0	16	53	36	63	18	30
PTPN6	2988	3234	2319	3923	2665	3075	4664	1071	3209	5069	514	3063	3416	2206	4107	1979	4935	3198	3187	3591	2577	2504	2388	4437	3694	1445	5217	4259	5102	1355	2627	2481	2260	1989	2002	3616	1815	2990	3249	7009	3906	3139	2367	238	548	310	555	277	883
ULBP1	0	4	1	2	0	3	0	2	2	3	1	5	4	1	4	2	4	1	4	7	0	4	5	4	2	4	3	9	7	3	2	6	5	1	6	3	1	1	1	0	0	30	19	34	21	7	226	36	21
ZAP70	335	566	250	959	219	381	337	76	403	898	58	500	242	208	355	214	511	261	238	246	231	280	188	314	474	82	608	362	450	109	157	253	308	367	157	317	109	394	237	798	320	13	7	39	70	40	78	69	180
SOS1	2827	3378	2210	2716	2246	3104	4388	2614	2044	2494	2726	3169	3880	1313	2265	2595	2845	3094	3532	3692	4461	3197	1856	3231	3432	1694	3338	4449	4207	1600	4062	1563	2604	2342	2426	2268	3449	2778	2847	3999	3220	3013	1438	4585	4311	5555	8254	5162	1966
CD48	1159	1163	1086	1815	1427	664	2214	304	2138	2573	143	1258	1841	2891	1649	774	1860	839	1107	1199	640	758	1872	1385	1298	517	1725	1213	1501	688	427	1577	595	1378	919	1334	555	787	948	3584	1194	19	27	130	179	175	454	158	209
PIK3R3	510	649	544	926	354	804	858	690	417	659	1215	947	723	474	894	738	539	668	960	691	896	711	557	1103	758	397	564	1054	654	590	968	324	1125	623	1124	388	1217	454	754	1462	1018	1186	232	628	534	398	740	394	709
FASLG	19	125	31	337	59	30	102	18	111	161	7	201	56	76	52	24	54	53	67	34	58	38	107	51	250	11	62	105	102	42	45	76	97	39	11	73	11	25	65	89	70	1	1	37	12	29	41	11	34
IFNA6	0	0	0	0	0	0	0	0	0	0	0	0	0	0	0	0	0	0	0	0	0	0	0	0	0	0	0	0	0	0	0	0	1	0	0	0	0	0	0	0	0	0	0	0	0	3	0	0	0
IFNA8	0	0	0	0	0	0	0	0	1	0	0	0	0	0	0	0	0	0	0	0	0	0	0	0	0	0	0	0	0	0	0	0	0	0	0	0	0	0	0	0	0	0	0	7	0	1	0	0	0
TNFRSF10B	2460	2366	1223	1679	1373	2320	2191	1567	1363	1875	705	1626	1898	1077	1974	1481	1703	1573	2182	2172	5451	1875	1209	2670	1788	1229	2021	2364	2432	767	2083	1251	1668	1168	2103	1801	2475	2241	1794	2406	1737	1402	3370	2125	2885	1441	3379	1420	2544
PTK2B	6263	8250	3848	7222	3345	5725	10686	4069	3433	6874	1936	10419	7435	3296	7092	6113	7102	6172	7386	7485	12806	4596	2464	8264	7174	3039	7800	9201	10068	2419	4427	3438	3413	4229	4248	5788	4969	6573	8670	11461	10735	1232	3173	763	1607	903	1668	1334	1745
PPP3CC	585	636	421	627	520	509	476	509	837	720	561	520	512	636	655	356	615	450	534	672	549	507	724	517	526	330	711	874	704	382	513	478	413	490	458	495	656	636	665	880	640	154	336	523	267	447	613	442	179
TNFSF10	6625	9717	4281	11225	7946	5939	13724	4455	9662	7946	1742	21678	10125	10200	8784	8174	7465	10690	14336	8635	13690	4292	19675	7591	18361	5051	7448	13370	12000	3879	5642	8009	5343	5829	2896	11366	3545	6042	9267	10503	13286	1647	2539	1689	1549	2606	2164	1096	1484
PIK3CA	762	1041	890	738	874	1188	1349	1230	818	705	1507	873	1254	513	902	829	837	915	1054	1228	924	1089	981	1006	1003	524	994	1433	1322	783	1221	474	1151	990	783	718	1238	820	991	1322	1194	1016	788	2408	2705	3844	4156	2747	451
CD244	90	248	73	446	85	64	148	27	179	213	22	260	93	146	94	37	135	77	133	89	96	68	139	71	217	30	92	183	197	63	72	134	75	56	32	113	18	77	110	175	93	3	3	10	23	36	65	31	44
PLCG1	2901	2518	1837	2513	1954	2813	2455	2219	1566	1981	2872	2261	2199	818	2213	1647	2444	2044	2267	3039	2641	2405	1118	1942	1731	895	3056	2488	2830	1563	2739	1317	2705	2027	1499	1526	2725	2443	2531	2882	2597	10769	4523	1040	3998	2740	1814	1994	1739
KIR2DL1	0	3	1	1	0	0	1	1	0	2	0	0	0	0	2	5	1	0	1	1	0	1	3	0	0	1	0	0	4	1	2	0	4	0	2	0	0	1	0	0	1	0	0	7	0	4	5	2	3
HCST	119	136	165	393	210	159	260	71	322	326	104	279	153	237	219	101	203	187	145	191	137	126	361	227	266	41	173	212	232	141	110	212	374	135	116	216	99	99	158	319	146	3	30	25	4	4	63	1	21
PRKCG	26	2	4	14	9	16	15	1	3	19	1	8	10	4	9	1	9	9	5	10	8	9	7	24	0	4	11	20	11	2	3	2	10	10	14	32	14	16	18	13	5	246	18	4	8	6	314	6	11
MAP2K2	8328	13697	7318	11173	6765	9796	13772	5317	9280	9758	4550	12456	11698	7833	11112	9950	9901	10793	14265	11837	12583	7422	5606	12489	12073	3980	7482	14425	16200	4076	9843	7208	6076	6274	8817	13767	8717	9206	14463	14964	15283	9046	7003	318	1189	313	535	592	978
RAC2	2367	3011	2413	5055	2410	2385	4019	828	2995	6419	471	2540	3015	1455	4017	1461	4453	2335	2035	2702	1436	2509	2740	4533	3794	1001	6556	3419	3215	1262	1923	2413	2013	2394	1998	2837	1641	2542	2934	9113	3604	113	774	437	288	249	1998	197	845
SHC2	278	360	565	175	370	691	236	610	288	144	1067	274	225	158	582	201	211	346	253	401	443	245	541	159	109	90	195	468	257	420	596	128	911	506	280	227	418	273	430	505	385	144	401	91	171	75	95	73	42
ULBP2	0	7	2	4	3	6	3	6	4	3	4	8	12	7	13	8	5	3	6	2	4	3	6	1	6	3	7	6	5	4	12	3	10	5	12	5	11	3	1	6	2	3	18	10	4	17	254	10	40
ULBP3	12	22	11	29	15	13	21	42	27	23	9	9	24	34	18	16	22	16	23	18	8	18	11	23	20	9	23	23	23	6	40	9	22	6	32	4	19	14	12	27	6	101	38	9	24	9	35	27	47
NFATC1	335	370	498	515	379	524	563	849	391	673	985	351	389	286	591	293	661	394	376	524	588	528	338	671	278	140	1198	463	559	384	438	219	706	694	885	320	848	460	521	1263	446	42	71	188	139	131	713	177	256
RAF1	5495	5984	4414	5062	4223	5142	7230	4239	5149	4915	4860	5511	6145	4194	5481	4171	5327	5050	6622	6613	8739	4451	3992	6083	5758	2562	5092	6987	8023	3177	5909	3724	4239	4185	4542	4878	5675	5023	5991	7244	6932	2747	4374	2097	3244	1598	3407	2740	2309
KRAS	3697	5648	2781	3485	3499	3479	6521	3665	3858	3932	2297	4090	4925	2893	4647	4130	3791	4077	4993	4543	3604	4117	3304	4591	4984	2822	4385	6433	6299	2277	4417	3723	2447	3454	4619	3371	5826	3890	4805	5768	6923	24347	1721	4885	5345	4922	8632	4387	1239
VAV3	6428	8644	3404	4643	6113	4567	9516	2586	6773	5407	617	7274	9184	5448	4453	5596	5788	7986	9500	10578	3259	4442	3650	6417	6121	4239	6583	7671	13584	2332	6737	6777	1828	4587	1695	8126	3473	6752	7446	9761	8208	9003	5982	2510	4051	5768	892	2211	245
KLRD1	133	427	52	774	391	228	230	56	316	367	32	546	210	221	102	128	173	110	215	287	84	183	238	114	473	58	136	239	260	89	143	199	174	134	68	145	134	54	190	422	95	1	1	340	175	454	1482	106	213
KLRC1	14	44	10	36	52	17	75	14	58	42	2	18	30	91	42	14	46	40	37	21	25	32	17	21	160	14	15	20	112	12	79	33	14	8	24	26	63	32	47	50	39	1	3	15	7	32	66	4	26
RAC1	14932	20452	14043	19657	11866	17683	27837	12698	15512	17494	10952	24463	21613	18933	21194	16352	14831	19530	26362	19733	20050	13845	13346	18022	23487	10032	13892	28909	25699	10250	16767	14055	12135	14965	15045	19508	19606	15391	20437	25547	26956	15119	30696	10746	7506	10198	11344	5620	3793
IFNA21	1	0	0	0	0	2	0	1	0	1	0	0	0	0	1	0	1	1	0	0	1	1	1	0	0	0	0	1	0	1	0	0	1	0	0	0	2	0	0	0	0	0	0	3	0	0	5	3	0
PPP3CA	2051	2610	1804	2317	2540	2365	4734	2663	1882	2323	1768	2684	4084	1456	2516	2147	2591	2944	3207	3444	2211	2618	1450	3295	1954	1497	3235	3631	4066	1711	3266	1802	2219	2729	2658	1982	3113	2242	2927	4119	3159	1597	1489	3652	3188	2692	8103	3584	1724
VAV1	740	823	608	1129	752	597	1329	344	626	1386	161	660	1197	427	1200	464	1103	616	774	814	362	619	710	1100	1063	287	1460	1030	1063	340	812	580	971	626	532	722	618	846	675	1845	775	608	106	137	178	126	519	78	216
IFNAR1	3164	4224	3178	3593	3628	3122	6191	3356	3525	3710	2194	4356	5679	2366	3705	2971	3746	4674	5213	5244	5040	3602	2673	4362	4484	2221	3250	6436	6330	1980	4695	2841	3075	3305	3228	3891	3319	3010	4212	6443	4871	3134	1789	2918	3294	3993	7875	3871	1054
PIK3R1	3420	4187	3275	3768	3424	5245	5818	3614	2982	2490	5898	4137	5075	1885	2747	3908	3358	4663	4602	6559	5667	4209	3672	4073	3651	2032	3536	4801	5713	4368	4145	1814	4267	4202	1937	2113	5066	2984	4301	4640	4072	11828	1397	4877	3895	3808	6498	4786	2050
IFNA5	0	0	0	1	0	0	0	0	0	0	0	0	0	1	0	0	0	0	0	0	0	0	0	0	0	0	0	0	0	0	0	0	0	0	0	0	0	0	1	0	1	0	0	0	3	2	1	1	0
IFNA16	0	0	0	0	0	0	0	0	0	0	0	0	0	0	0	0	0	0	0	0	0	0	0	0	0	0	0	0	0	0	0	0	0	0	0	0	0	0	0	0	0	0	0	1	0	0	0	0	0
SHC3	65	79	152	94	135	303	215	282	89	50	257	87	120	60	149	149	98	157	102	257	168	175	179	62	47	27	96	187	134	191	332	70	392	262	104	70	174	103	164	202	116	64	20	460	74	153	365	182	185
PAK1	6030	8623	4559	5620	5372	5101	8794	3355	5605	5928	3011	8113	8608	3424	5962	4794	6542	6786	8412	8337	6075	5223	4542	7056	7535	3297	5461	9314	9104	2997	6006	4610	4031	4475	4077	6721	4488	5797	7165	8792	9852	6622	5781	1880	2856	1644	2308	2215	2419
PRKCA	2752	2416	3354	2340	1399	3449	4072	5124	2280	2060	6626	2724	4308	1680	2044	1602	2655	2695	2531	2811	5329	2933	2370	3248	2632	1687	2549	3866	2915	2756	3128	1369	3634	3001	2331	2094	3564	3361	3181	2678	3559	2301	1385	2438	2477	2507	2287	3851	2970
RAET1L	1	7	0	3	1	1	16	58	0	1	0	1	1	16	0	5	1	5	0	1	0	0	0	8	0	0	4	8	9	1	2	0	1	0	6	5	20	0	5	4	1	9	50	80	17	19	70	23	3
BRAF	935	1119	754	770	808	1151	1300	1222	712	920	1212	797	1259	442	821	935	996	908	1126	1208	1095	1097	602	1070	1008	562	1053	1408	1446	680	1214	516	917	889	1028	752	1447	812	924	1418	1155	1306	833	2786	3921	2299	5773	3246	1358
FCER1G	1245	900	1163	1494	1065	417	1511	356	1149	1659	407	1230	1516	1457	1868	584	1353	923	1197	1398	742	528	2465	1327	1830	505	743	2184	1755	718	1294	978	2770	725	455	1368	886	742	985	1544	816	138	250	897	60	329	3977	115	360
IFNAR2	816	906	487	876	468	419	1016	635	636	1048	384	777	1104	700	933	730	1201	783	823	694	811	674	888	956	790	414	759	1187	1169	452	746	401	749	491	629	608	433	504	860	1003	862	732	542	323	776	529	1145	637	431
IFNGR2	6280	7441	3835	7001	3972	4176	11691	3934	5564	5608	1870	14738	8746	5485	7032	6560	5393	9330	11396	8131	9363	2941	4504	8187	7344	4213	4755	9347	11203	2830	5180	5903	3602	5541	3440	9242	3824	4888	10633	11185	12982	4993	8460	1168	2802	1672	2750	1681	1661
ITGB2	3381	3371	3998	7944	1880	2003	5468	1100	3218	7053	1634	3739	4225	2450	6179	2165	5121	3858	2804	5117	2056	1996	3652	4196	4539	882	3545	6976	5558	2949	3439	2067	7461	2987	1213	4109	2206	2525	2916	7579	3352	297	457	788	390	368	2754	449	1329
VAV2	2668	2435	1837	2132	2466	2040	5265	2042	1782	2101	973	4587	3888	642	2435	4490	2947	3223	3946	4556	5994	3201	797	4048	2642	1555	3503	3863	5391	1042	2306	1780	1765	1967	1583	2890	2868	3510	3769	5916	5190	7112	4697	549	1337	582	1158	1309	1156
SHC1	5300	6403	4437	5194	4240	5474	7649	4571	4758	4618	4339	6403	6760	2144	7258	4932	5589	5919	6984	6829	6785	5291	3824	7258	6626	2490	5269	7558	7355	3450	6536	3543	6038	4486	5209	5552	7380	5750	6390	7837	8502	5091	3663	1385	2202	1574	3494	1498	2091
FCGR3B	27	16	112	62	35	7	14	31	44	51	8	95	154	332	129	73	41	41	202	77	83	12	178	193	26	85	11	90	12	53	39	6	135	771	3	62	473	23	31	74	70	6	0	274	113	233	2488	21	201
CASP3	3145	4278	1807	4092	2869	2518	5320	1402	3683	4188	868	4780	4191	3975	3544	2672	3054	3157	4251	3690	3745	2707	4446	3501	7207	2023	3260	5226	5029	1590	3054	3175	2479	1946	2183	3136	2772	2750	3625	4006	5223	2216	1278	1617	1816	1492	2397	2042	796
CSF2	0	2	2	6	2	1	5	1	7	2	0	1	4	6	25	0	1	0	2	0	1	5	10	4	1	0	1	5	2	0	2	3	16	2	0	4	3	2	1	2	3	1	1	0	2	14	5	1	16
RAET1E	6	17	7	27	15	15	6	9	42	33	4	15	15	3	25	6	11	9	19	9	5	16	24	9	43	4	14	37	17	15	25	31	37	4	7	8	11	10	17	28	24	21	19	62	52	22	21	38	57
SYK	4245	5339	3400	4613	3900	4028	7277	2865	3833	5237	1095	3638	7218	3346	5102	2745	5838	4632	5691	4656	6373	3741	2783	6841	4735	2234	7817	5940	7556	1984	4760	2919	3389	2967	4097	4468	5521	4572	4403	8331	4888	5614	3519	1451	2362	1295	1616	2173	1228
PRKCB	836	881	1439	1526	696	1300	1476	1941	905	1922	3873	1223	1224	492	1297	894	1309	1395	1038	1396	1317	1454	1394	1107	1437	555	2524	1862	1243	1353	435	313	1744	1796	891	775	1698	909	1107	2988	1969	56	10	470	272	299	1568	435	417
KIR3DL1	2	4	0	6	4	1	2	3	0	6	0	30	1	2	2	2	2	8	0	2	0	4	2	1	23	1	1	1	1	5	0	3	6	3	2	1	0	0	1	6	1	0	0	0	1	3	38	1	0
MAP2K1	1952	2982	1938	2367	1756	2201	3405	2023	2075	2315	1879	2614	3088	1913	3093	1486	2500	2365	3118	2826	2651	1950	2024	2551	2525	1291	2663	3532	3215	1565	2427	1506	2258	1864	1930	2262	3134	2002	2459	3675	2599	2470	1372	1354	837	767	2526	670	866
RAC3	151	99	77	93	107	158	134	79	152	102	61	81	101	131	69	108	198	103	131	141	110	97	130	105	53	44	124	107	178	69	74	108	119	60	62	95	81	154	173	113	117	283	220	8	44	7	58	42	41
PIK3CD	610	1036	817	1704	710	773	1138	485	796	1834	643	1007	908	254	1077	510	1447	806	872	872	582	882	704	1222	1031	305	2418	1177	1141	573	641	555	1412	1121	434	725	426	857	593	2551	1146	73	166	165	177	158	822	197	350
IFNB1	0	0	0	0	0	0	0	0	0	0	1	0	0	0	0	0	0	0	1	0	0	0	0	0	0	0	0	0	0	0	0	0	0	0	0	0	0	0	0	0	0	0	1	3	2	6	0	4	2
HRAS	808	1178	943	940	719	1304	1354	877	1125	1120	900	1386	990	892	1594	914	952	1064	1287	914	1245	1178	903	1163	1094	448	752	1432	1373	684	825	647	1043	850	1002	1096	1399	911	1566	1636	1808	963	1871	61	179	46	145	134	181
GRB2	7820	10761	7616	9136	6844	8474	13317	7642	7927	9574	9433	11202	11283	6164	10749	8083	9068	10197	11616	10575	11968	8067	7065	10969	10975	4530	10947	13261	12621	5826	8561	6198	8769	7869	6970	8302	10245	8968	10815	14530	13153	10532	5580	2075	2892	1872	5676	3717	2135
PTPN11	3563	5252	3841	3768	3260	5122	6242	6256	3396	3481	6625	3881	5540	2433	5369	3152	3990	4041	4857	5584	5178	6211	4391	4424	4665	2141	5168	6485	5612	3305	5545	2148	5513	4654	4257	2710	8097	4077	5178	6152	4517	7843	4228	6927	9116	5544	11531	7586	2642
PRF1	278	703	213	1451	351	491	601	164	411	832	116	806	383	424	467	290	444	489	474	483	374	357	614	390	2247	148	312	809	546	211	405	421	1186	285	418	376	357	252	492	902	361	26	24	78	52	64	378	29	328
LCK	429	1035	496	2018	418	612	871	211	878	1659	71	1166	585	508	860	271	968	600	558	543	458	578	605	729	1103	159	1641	939	718	269	307	648	540	712	376	648	249	553	636	2072	747	30	63	59	96	55	174	73	206
SH2D1A	57	74	57	141	101	84	137	19	180	279	42	106	109	139	108	67	153	86	96	53	55	74	202	106	131	39	207	118	79	59	32	129	127	131	31	55	44	56	57	252	108	0	0	46	56	85	372	54	54
SHC4	36	52	75	59	21	79	36	101	78	15	214	45	15	30	62	38	26	28	62	55	77	54	173	7	19	17	29	65	43	94	57	9	149	129	48	14	100	29	46	25	47	5	10	96	68	96	152	75	19
IFNA10	0	0	0	0	0	0	0	0	0	0	0	0	0	0	0	0	0	0	0	0	0	0	0	0	0	0	0	0	0	0	0	0	0	0	0	0	0	0	0	0	0	0	0	0	0	0	0	0	0
IFNA2	0	0	3	0	0	0	0	0	0	0	2	0	0	0	0	0	0	0	0	0	0	0	0	0	0	0	0	0	0	0	0	0	0	0	0	0	0	0	0	0	0	0	0	0	0	1	0	0	0
PPP3R2	1	0	0	1	2	0	0	1	1	0	1	0	2	0	1	0	0	0	1	0	1	0	0	0	0	2	1	1	1	2	1	0	1	0	1	0	1	0	1	0	1	0	0	2	4	4	0	7	0
NCR1	14	7	6	19	10	18	15	2	9	18	2	19	10	14	11	10	22	16	18	16	24	6	4	15	46	4	13	13	35	3	13	20	6	6	8	18	5	15	16	21	22	0	1	4	1	10	26	3	17
IFNA1	0	0	0	0	0	0	0	0	0	0	0	0	0	0	0	0	0	0	0	0	1	0	0	0	0	0	0	0	0	0	0	0	0	0	0	0	0	0	0	0	0	0	0	3	0	6	0	1	2
PLCG2	1414	1219	1598	2144	870	1891	3054	689	693	3238	745	1183	2819	576	1731	1195	2763	1925	2014	2356	1435	1620	456	3704	1493	1068	5184	2394	2642	828	3600	619	975	1399	1938	1243	1082	1372	1349	3800	1560	267	60	322	609	327	1149	450	412
SH2D1B	47	38	36	43	37	55	41	21	66	44	8	93	57	94	122	23	88	33	81	52	121	30	63	51	180	39	79	73	56	16	92	114	41	40	44	80	35	47	47	40	93	1	1	13	16	50	41	27	20
CD247	342	578	308	790	206	357	465	119	530	750	56	574	379	218	444	196	668	353	558	280	644	343	246	421	722	139	567	439	509	136	257	637	303	408	246	389	198	379	400	911	511	40	13	52	63	55	177	54	156
RAET1G	6	6	8	5	5	9	7	8	9	5	11	4	8	7	13	2	9	10	8	12	6	7	8	13	7	1	12	14	17	8	16	11	30	9	9	6	19	10	8	17	7	9	16	0	11	8	5	1	8
FCGR3A	495	338	365	1729	578	687	421	254	855	1373	625	963	592	708	1092	248	500	346	593	335	196	266	2407	661	2269	234	173	1542	661	610	1330	702	5255	323	74	676	397	154	334	518	384	205	348	1504	464	1271	9019	393	1160
NCR3	13	32	24	37	31	65	65	14	54	78	10	48	22	21	44	29	83	36	26	21	25	29	32	85	14	7	109	43	45	11	15	58	27	53	28	52	35	33	13	249	62	0	0	0	2	4	1	3	4
MICB	131	246	198	424	189	218	185	63	328	339	82	186	143	108	382	77	308	130	215	241	125	156	371	187	274	107	197	412	165	139	457	249	464	64	85	189	42	127	188	331	339	83	22	97	250	138	353	46	416
MICA	1088	337	417	616	971	901	959	447	854	688	939	710	687	819	708	577	838	553	631	1005	973	414	908	950	632	325	514	972	1135	559	852	835	449	580	369	667	760	650	732	1030	913	698	575	101	337	161	301	252	404
HLA-C	82850	183395	48443	208890	60828	80731	131536	35668	127023	127954	31504	232414	107152	67345	97507	73927	94153	107627	125885	64496	110999	59776	100257	89030	226820	37637	91826	156467	72003	44062	77357	76017	118412	63344	51359	118505	50894	65826	166879	143557	193305	38830	36725	5665	8035	5674	13971	3690	14054
HLA-E	37195	67786	23685	89248	39637	45301	61280	28911	59863	77783	22643	116142	47331	28725	45745	27643	43821	55316	50193	46979	36340	31235	70903	44889	108679	18736	41820	72860	59381	28409	41407	40305	68455	32192	33021	48690	32873	33554	61777	82433	71821	45192	25585	5596	8060	9113	16337	4982	11154
HLA-G	905	2347	147	1220	2918	485	236	180	3104	700	23	1759	177	119	263	103	29	326	309	248	410	264	1133	256	904	225	3640	556	572	186	218	187	540	144	197	473	1088	107	149	456	768	242	66	43	112	57	169	73	73
KLRC2	15	67	8	29	62	19	11	2	5	1	2	41	18	61	6	4	3	1	5	32	12	2	17	12	1	7	7	13	40	17	10	31	3	18	26	32	7	3	0	60	13	1	0	32	4	22	58	6	4
KLRC3	1	7	0	7	17	0	1	0	9	7	0	7	2	6	3	1	2	5	4	7	3	3	4	6	8	0	5	6	9	1	4	6	1	1	5	2	0	0	1	4	0	0	0	4	3	15	22	3	2
HLA-A	79421	137542	45418	136439	51598	107689	95451	41383	127022	142048	25647	243628	68027	53646	43609	58353	48486	128767	94935	61903	99654	70234	84205	83065	133495	42639	96446	137782	120952	29169	43323	98984	104930	60173	28109	75660	57007	46309	108573	163397	125107	70445	44008	6786	9048	6683	17945	5402	20351
NRAS	4508	5177	3032	3872	3388	3871	7544	2946	4729	4584	1179	5780	6795	6231	5028	4670	4426	4846	6801	5877	5144	3313	3876	5676	6100	2975	4067	7019	6970	2482	4589	3764	2474	3930	4458	4816	4549	3874	5377	6926	6873	5431	4146	4701	6553	4160	5722	7741	980
LAT	61	16	27	43	20	43	13	5	24	20	4	14	13	12	19	8	45	11	25	19	16	35	12	17	12	8	40	11	14	8	17	18	21	20	21	21	15	24	4	19	9	54	11	44	10	16	36	37	30
KLRK1	19	19	8	28	34	25	10	5	21	15	6	18	13	6	7	14	14	4	9	13	9	33	9	22	9	16	17	17	10	9	12	19	7	11	9	2	16	18	1	28	1	3	0	70	19	28	39	14	30
IFNA7	0	0	0	0	0	0	0	0	0	0	0	0	0	0	0	0	0	0	0	0	0	0	0	0	0	0	0	0	0	0	0	0	0	0	0	0	0	0	0	0	0	0	0	0	0	2	0	1	0
PPP3R1	1717	2816	1714	1858	1703	2120	3229	1759	2086	2068	1784	2228	3107	1837	2728	1708	2063	2190	2577	2570	2532	2174	2003	2388	2652	1260	2008	3298	2936	1485	2364	1668	1892	2187	2071	2122	2807	1809	2445	3164	2842	2920	2441	1895	2544	1801	3096	2448	774
KIR2DS4	0	2	6	6	0	2	27	2	0	10	2	4	3	0	10	0	4	3	0	3	1	2	4	0	2	0	1	1	1	6	2	0	9	0	4	5	3	1	0	3	0	1	0	7	2	7	5	4	5
IFNA14	0	0	0	0	0	0	0	0	0	0	1	0	0	0	0	0	0	0	0	0	0	0	0	0	0	0	0	0	0	0	0	0	0	0	0	0	0	0	0	0	0	0	0	0	0	0	0	5	0
TNF	23	41	50	52	55	31	104	29	52	146	22	67	70	32	55	21	87	53	47	13	51	38	118	68	93	16	93	107	75	37	25	47	64	39	44	73	5	784	33	112	82	16	39	61	19	24	202	20	39
IFNA13	0	0	0	0	0	0	0	0	0	0	0	0	0	0	1	0	0	0	0	0	0	0	0	0	0	0	0	0	0	0	0	0	0	0	0	0	0	0	0	0	0	0	0	0	0	1	0	1	0
HLA-B	92539	202221	40299	220865	79252	121219	195060	52673	167619	289872	29864	406388	135342	62934	90716	76307	111170	158585	119878	88159	106555	96340	106371	138468	261808	63864	146814	254278	161750	57329	104407	152831	143929	70191	51534	142927	93162	87046	207244	217956	210110	90074	33085	16645	18641	19643	28135	9054	29972
IFNA17	0	0	0	0	0	0	0	0	0	0	0	0	0	0	0	0	0	0	0	0	0	0	0	0	0	0	0	0	0	0	0	0	0	0	0	0	0	0	0	0	0	0	0	0	2	0	0	0	0
IFNA4	0	0	0	0	0	0	0	0	0	0	0	0	0	0	0	0	0	0	0	0	0	0	0	0	0	0	0	0	0	0	0	0	0	0	0	0	0	0	0	0	0	0	0	0	1	0	0	1	0
KIR3DL2	3	7	1	8	5	5	14	4	4	24	0	6	9	11	5	2	5	10	15	25	1	5	0	4	19	1	4	3	14	1	2	2	2	3	20	14	3	0	2	21	3	0	0	0	4	4	0	4	1
KIR3DL3	2	1	0	1	0	0	0	0	0	0	0	0	1	0	0	0	1	0	0	11	10	0	0	0	0	0	2	1	1	0	1	2	0	0	16	0	0	0	0	0	1	0	0	4	2	1	0	2	1
KIR2DL3	1	1	1	3	5	1	0	0	9	2	1	1	6	7	0	1	2	2	6	24	1	0	0	0	0	1	2	2	6	2	0	0	3	5	0	0	0	1	0	3	4	0	1	1	0	5	0	2	3
KLRC4-KLRK1	9	10	3	22	17	10	6	2	12	18	1	26	8	26	5	10	2	5	5	7	4	6	6	4	9	2	7	10	10	3	12	9	4	11	3	9	4	4	4	12	4	0	0	44	15	21	40	6	20
[truncated: 456 more columns]
