# Supplementary material for: Significance of logistic regression scoring model based on natural killer cell-mediated cytotoxic pathway in the diagnosis of colon cancer
Source: Front Immunol. 2023 Jan 20;14:1117908. doi: 10.3389/fimmu.2023.1117908 (PMC9895796; doi:10.3389/fimmu.2023.1117908)
Supplement: Supplementary file 9 [file Table_3.xlsx]

## Sheet: Table S3
Table S3. Differential expression analysis of NKCP-related genes between control and cancer groups.
geneName	logFC	logCPM	F	PValue	FDR	FC
NCR2	-2.34635	3.23528	111.953	8.75e-24	1.21e-22	0.196643
PRKCB	-2.15105	9.61145	179.842	2.48e-35	3.07e-33	0.225149
PLCG2	-1.57217	10.3076	141.407	6.02e-29	1.24e-27	0.336303
CD48	-1.47893	9.93104	90.4925	7.37e-20	7.61e-19	0.358755
SH2D1B	-1.41286	5.72639	56.804	2.22e-13	1.57e-12	0.375566
TNFSF10	-1.1715	12.9708	157.197	1.29e-31	3.2e-30	0.443961
KIR3DL2	-1.13889	3.53691	18.2248	2.34e-05	6.18e-05	0.454109
NCR3	-1.05571	5.49759	29.534	8.53e-08	3.21e-07	0.481061
PTK2B	-0.922048	12.6444	89.5244	1.12e-19	1.07e-18	0.527759
ITGAL	-0.904275	10.4321	34.2933	8.51e-09	3.64e-08	0.534301
KLRC1	-0.895699	5.47295	13.7316	0.000233976	0.000547417	0.537487
FAS	-0.867035	10.9021	46.5988	2.49e-11	1.34e-10	0.548272
HCST	-0.748878	7.84402	19.7056	1.11e-05	3.35e-05	0.595066
PIK3CD	-0.738262	10.0886	31.0193	4.14e-08	1.66e-07	0.599461
CD247	-0.723951	8.89296	26.2721	4.22e-07	1.45e-06	0.605437
SHC4	-0.722735	6.39925	14.9784	0.000122888	0.000298787	0.605948
SOS2	-0.693125	11.9966	53.2547	1.13e-12	7.02e-12	0.618513
CD244	-0.67501	7.13553	11.5184	0.000742831	0.00167475	0.626328
MAPK3	-0.658335	13.9839	30.015	6.75e-08	2.62e-07	0.633609
VAV1	-0.62282	9.92925	18.9119	1.65e-05	4.66e-05	0.649401
NCR1	-0.591571	4.49765	6.08237	0.0139821	0.0262694	0.66362
KIR3DL3	-0.591466	2.84482	3.86984	0.0497038	0.0844284	0.663668
FASLG	-0.582142	6.58424	8.12684	0.0045384	0.00937936	0.667971
KLRC3	-0.577657	3.36707	5.17877	0.0232791	0.0430836	0.670051
HLA-G	-0.494418	9.85785	6.13745	0.0135582	0.0258649	0.709848
NFATC1	-0.485788	9.59103	8.33355	0.0040573	0.0085272	0.714107
KLRC4-KLRK1	-0.482041	4.09007	3.4333	0.0644725	0.106595	0.715964
IFNA2	-0.473659	2.51644	13.5703	0.0634192	0.10627	0.720136
IFNA21	-0.339133	2.62288	2.03595	0.211366	0.285296	0.790516
SH2D1A	-0.321009	7.31373	2.53421	0.112023	0.165368	0.80051
TYROBP	-0.300868	11.5839	3.01184	0.0832632	0.129058	0.811764
PPP3R2	-0.294252	2.7153	1.1356	0.287089	0.370824	0.815495
KRAS	-0.261759	12.7002	6.62025	0.0103646	0.0200814	0.834071
PRKCA	-0.258799	12.2841	5.02147	0.0254652	0.0457635	0.835783
HLA-E	-0.23865	16.263	7.35804	0.00690228	0.0135854	0.847538
HLA-C	-0.22802	17.2716	3.14994	0.076527	0.121658	0.853806
RAC2	-0.224344	12.1405	3.17164	0.0755232	0.121622	0.855984
PPP3CB	-0.212038	12.0889	7.77423	0.00549791	0.0111761	0.863317
TNF	-0.17311	7.03766	1.05778	0.304209	0.388886	0.886928
HLA-B	-0.164499	17.7312	1.56389	0.211671	0.285296	0.892239
ZAP70	-0.140466	9.10449	0.591498	0.442197	0.542895	0.907226
KLRD1	-0.139268	8.44152	0.325303	0.56869	0.678053	0.907979
PIK3R1	-0.12614	12.7793	1.15566	0.282877	0.3696	0.91628
IFNGR1	-0.101104	13.4533	1.15429	0.283161	0.3696	0.932319
CASP3	-0.0810859	12.5332	1.02421	0.312004	0.39478	0.945346
PRF1	-0.0690274	9.79872	0.123053	0.725892	0.810906	0.95328
ITGB2	-0.0576735	12.6579	0.0930088	0.760511	0.823793	0.960812
MAP2K2	-0.0535956	14.0985	0.222209	0.637564	0.738859	0.963532
ICAM2	-0.0422505	9.71217	0.0956901	0.757191	0.823793	0.971139
VAV3	-0.0393073	13.3757	0.0280759	0.866997	0.890183	0.973122
LCP2	-0.035634	11.0312	0.0495052	0.824016	0.873316	0.975603
GRB2	-0.0343979	14.0755	0.364324	0.546383	0.657782	0.976439
FYN	-0.0237478	11.3666	0.027948	0.867298	0.890183	0.983674
MAPK1	-0.0189004	13.8024	0.0850814	0.770645	0.823793	0.986985
IFNGR2	-0.0141798	13.5626	0.0273774	0.868647	0.890183	0.990219
RAF1	-0.0116946	13.2751	0.0346168	0.852475	0.890183	0.991927
FCER1G	-0.00912974	11.0783	0.00298259	0.956468	0.964244	0.993692
SOS1	0.0013633	12.419	0.000196272	0.988828	0.988828	1.00095
IFNAR1	0.0102164	12.8257	0.0184639	0.891968	0.906591	1.00711
ARAF	0.035426	13.2791	0.103554	0.747738	0.823793	1.02486
PPP3CC	0.0448352	10.14	0.198724	0.655942	0.753119	1.03157
HLA-A	0.0554899	17.3136	0.167123	0.682853	0.769762	1.03921
KIR3DL1	0.0990253	3.60131	0.0852275	0.770453	0.823793	1.07105
NFATC2	0.109321	11.0504	0.46543	0.495407	0.60226	1.07872
IFNA13	0.115668	2.50744	1.63445	0.581794	0.687071	1.08348
PIK3CB	0.117339	12.5128	1.68973	0.194225	0.273681	1.08473
IFNA10	0.131223	2.49733	12.2379	0.249539	0.332719	1.09522
PTPN6	0.134703	12.5858	2.33227	0.127338	0.183639	1.09787
NRAS	0.135493	13.2128	1.67093	0.19672	0.274082	1.09847
KIR2DL3	0.136293	3.4109	0.189898	0.663186	0.75445	1.09908
PAK1	0.154151	13.5788	4.11741	0.0429637	0.0739931	1.11277
KLRC2	0.157323	5.39296	0.27776	0.598402	0.700018	1.11522
SHC1	0.158537	13.5105	4.5241	0.0339007	0.0592068	1.11616
PIK3CA	0.170778	11.0539	2.0445	0.15337	0.218596	1.12567
KLRK1	0.19891	5.15886	0.663269	0.415789	0.515578	1.14783
IFNA16	0.25468	2.50649	13.1419	0.103434	0.154529	1.19307
IFNA4	0.25687	2.50886	11.9832	0.103435	0.154529	1.19488
IFNA17	0.274648	2.50714	13.9808	0.0876531	0.134185	1.2097
KIR2DS4	0.286961	3.64628	0.688466	0.407076	0.509872	1.22007
IFNAR2	0.294588	10.7166	18.5695	1.97e-05	5.42e-05	1.22653
IFNA7	0.298391	2.5094	14.9989	0.0744474	0.121467	1.22977
PPP3CA	0.301605	12.5376	10.486	0.00128126	0.00283707	1.23251
IFNA6	0.3158	2.52749	4.77068	0.205203	0.282724	1.2447
RAC1	0.361592	15.367	18.3955	2.15e-05	5.79e-05	1.28484
IFNA14	0.386018	2.53813	5.70131	0.127362	0.183639	1.30678
LCK	0.387808	10.6627	3.11707	0.0780755	0.122549	1.3084
MAP2K1	0.40245	12.4927	34.7479	6.84e-09	3.03e-08	1.32175
SH3BP2	0.413549	12.7876	21.8751	3.73e-06	1.22e-05	1.33196
SYK	0.467011	13.4589	19.317	1.35e-05	3.89e-05	1.38224
PPP3R1	0.490381	12.4928	43.8634	8.96e-11	4.63e-10	1.40482
MICA	0.505014	10.9182	26.5002	3.77e-07	1.34e-06	1.41914
BRAF	0.515621	11.3586	17.5365	3.32e-05	8.58e-05	1.42961
PIK3R3	0.527316	10.9935	21.587	4.31e-06	1.37e-05	1.44125
IFNA8	0.575776	2.54837	9.66327	0.0334226	0.0592058	1.49048
VAV2	0.651287	12.9925	17.4046	3.55e-05	8.99e-05	1.57057
IFNA5	0.662702	2.60214	7.60496	0.0242084	0.0441447	1.58304
LAT	0.7018	6.00704	14.0164	0.000201893	0.000481437	1.62653
PTPN11	0.726721	13.7997	47.7902	1.43e-11	8.03e-11	1.65487
SHC3	0.827719	9.01895	9.94424	0.00170875	0.00371728	1.77488
HRAS	0.845917	11.7755	31.455	3.35e-08	1.39e-07	1.79741
ICAM1	0.892802	12.0455	36.3912	3.11e-09	1.48e-08	1.85678
FCGR3B	0.987459	8.55813	7.55475	0.00619769	0.0123954	1.98269
PIK3R2	0.993595	7.31764	48.7318	9.19e-12	5.43e-11	1.99114
SHC2	0.997069	10.4977	16.1413	6.77e-05	0.000167798	1.99594
KIR2DL1	1.05232	3.25246	8.39847	0.00391721	0.00837473	2.07387
MICB	1.11613	9.69357	34.9005	6.35e-09	2.92e-08	2.16764
IFNG	1.13098	5.48859	12.2775	0.000498846	0.0011455	2.19007
FCGR3A	1.16146	11.6446	21.3032	4.97e-06	1.54e-05	2.23684
TNFRSF10A	1.26051	11.2641	96.5087	5.65e-21	6.37e-20	2.3958
IFNA1	1.31953	2.63142	23.4922	1.32e-05	3.89e-05	2.49584
PLCG1	1.36163	13.3203	78.619	1.27e-17	1.13e-16	2.56976
RAET1E	1.38422	6.33594	28.0566	1.76e-07	6.41e-07	2.61031
BID	1.40109	12.695	108.295	3.99e-23	4.95e-22	2.64101
IFNB1	1.45252	2.6795	24.3042	1.6e-06	5.35e-06	2.73685
RAET1G	1.47734	5.72896	39.8327	6.02e-10	2.99e-09	2.78434
TNFRSF10B	1.63021	13.3246	160.406	3.77e-32	1.56e-30	3.09558
RAC3	1.63826	9.25141	56.741	2.28e-13	1.57e-12	3.11291
ULBP3	2.406	7.49482	174.031	2.17e-34	1.34e-32	5.30003
GZMB	2.53811	10.5923	55.0208	5.02e-13	3.28e-12	5.80826
CSF2	3.60827	6.25957	74.5187	7.73e-17	6.39e-16	12.1954
PRKCG	3.89198	8.0093	61.5934	2.51e-14	1.94e-13	14.8458
RAET1L	4.15895	7.36512	112.359	7.4e-24	1.15e-22	17.8636
ULBP1	4.31723	6.78975	158.163	8.9e-32	2.76e-30	19.9349
ULBP2	4.56847	7.9009	133.746	1.25e-27	2.22e-26	23.7272
