# Supplementary material for: Significance of logistic regression scoring model based on natural killer cell-mediated cytotoxic pathway in the diagnosis of colon cancer
Source: Front Immunol. 2023 Jan 20;14:1117908. doi: 10.3389/fimmu.2023.1117908 (PMC9895796; doi:10.3389/fimmu.2023.1117908)
Supplement: Supplementary file 10 [file Table_4.xlsx]

## Sheet: Table S4
Table S4. Six features in the logistic regression model.
Id	days	status	IFNA1	age	stage	cg06543087	cg25848557	cg21370856	scores	type
TCGA-CM-6170-01A	457	0	0	73	1	0.549794	0.0185886	0.0540786	-8.48398
TCGA-DM-A1D0-01A	3974	0	0	79	2	0.659028	0.0150327	0.0993904	-7.34056	L
TCGA-DM-A1DB-01A	1348	1	0	68	2	0.617445	0.10218	0.138854	-6.77116	L
TCGA-D5-6898-01A	229	0	0	51	1	0.654309	0.518627	0.213843	-6.72429
TCGA-D5-6923-01A	378	0	0	57	1	0.525946	0.430323	0.143096	-6.09525
TCGA-CM-4746-01A	1126	0	0	61	1	0.668353	0.626377	0.158782	-5.94737	L
TCGA-AZ-4313-01A	2310	0	0	51	1	0.351443	0.225017	0.180502	-5.86559	L
TCGA-D5-6530-01A	621	0	0	53	1	0.415837	0.103028	0.469311	-5.86123
TCGA-G4-6317-01A	1095	0	0	51	3	0.575254	0.0154721	0.192785	-5.80185
TCGA-AY-A69D-01A	543	0	0	55	2	0.610615	0.0206241	0.60694	-5.7917
TCGA-CM-6674-01A	394	0	0	39	2	0.480851	0.355708	0.152486	-5.26699
TCGA-CM-6161-01A	457	0	0	36	1	0.565557	0.442778	0.642047	-5.21706
TCGA-AY-A71X-01A	588	0	0	54	1	0.832603	0.65876	0.716207	-5.17693
TCGA-A6-6141-01A	255	0	0	31	2	0.502314	0.36922	0.288126	-5.17558
TCGA-F4-6856-01A	1074	0	0	45	1	0.53887	0.49239	0.426077	-5.17223
TCGA-5M-AATE-01A	1200	0	0	76	2	0.623737	0.323533	0.177353	-4.90622	L
TCGA-QG-A5YX-01A	1003	0	0	61	2	0.692741	0.520102	0.214739	-4.89167
TCGA-A6-6140-01A	734	0	0	62	2	0.297743	0.0133784	0.0898894	-4.84547
TCGA-CM-6164-01A	883	0	0	46	2	0.28032	0.0452102	0.20153	-4.76872
TCGA-SS-A7HO-01A	1829	0	0	44	2	0.726302	0.640481	0.362343	-4.63282	L
TCGA-NH-A8F7-01A	543	0	0	53	2	0.223106	0.0152548	0.090133	-4.571
TCGA-CK-5915-01A	0	0	0	63	1	0.745939	0.695935	0.53873	-4.48201
TCGA-A6-5656-01A	1001	0	0	74	1	0.656416	0.607379	0.363543	-4.4322
TCGA-AD-A5EK-01A	500	0	0	51	1	0.590616	0.466493	0.679009	-4.41957
TCGA-CM-6166-01A	669	0	0	48	1	0.59216	0.568218	0.573312	-4.41111
TCGA-AZ-5407-01A	2683	0	0	51	1	0.560382	0.519408	0.549712	-4.37582	L
TCGA-CM-5864-01A	457	0	0	60	1	0.690123	0.700259	0.498908	-4.2539
TCGA-CM-6171-01A	427	0	0	77	1	0.680294	0.607406	0.422957	-4.25017
TCGA-DM-A28C-01A	2475	1	0	74	2	0.451081	0.0146853	0.429476	-4.20297	L
TCGA-CA-5796-01A	377	0	0	52	2	0.639056	0.562737	0.314083	-4.12682
TCGA-F4-6808-01A	1024	0	0	54	1	0.509883	0.51998	0.50383	-3.95793
TCGA-3L-AA1B-01A	475	0	0	61	1	0.49893	0.498539	0.446276	-3.90305
TCGA-CK-5912-01A	1493	1	0	81	1	0.71541	0.675861	0.437955	-3.89541	L
TCGA-F4-6569-01A	1087	0	0	60	1	0.41477	0.400017	0.434737	-3.82734
TCGA-A6-6781-01A	598	0	0	43	3	0.479035	0.0167908	0.530554	-3.80573
TCGA-AU-3779-01A	441	0	0	80	2	0.257069	0.0134934	0.0645802	-3.70944
TCGA-RU-A8FL-01A	1177	0	0	51	3	0.454955	0.0470357	0.372289	-3.7009	L
TCGA-AA-3509-01A	1915	0	0	54	2	0.555704	0.578972	0.192307	-3.68597	L
TCGA-F4-6854-01A	16	0	0	77	2	0.541223	0.445294	0.0999628	-3.67422
TCGA-AA-3502-01A	1065	0	0	73	1	0.785244	0.713188	0.693863	-3.58137
TCGA-F4-6806-01A	1260	0	0	59	1	0.576411	0.556462	0.630379	-3.55774	L
TCGA-AA-3697-01A	2587	0	0	77	2	0.539156	0.45151	0.117563	-3.53953	L
TCGA-A6-2680-01A	1068	0	0	72	2	0.493428	0.452517	0.0764979	-3.52771
TCGA-AA-3511-01A	212	0	0	64	2	0.57791	0.512004	0.298535	-3.36109
TCGA-G4-6323-01A	419	0	0	50	1	0.426587	0.467363	0.582493	-3.35628
TCGA-AY-A54L-01A	525	0	0	74	1	0.555896	0.575212	0.447769	-3.32652
TCGA-D5-6932-01A	346	0	0	69	2	0.621491	0.440762	0.450441	-3.30291
TCGA-QG-A5Z2-01A	952	0	0	61	1	0.555705	0.564178	0.616657	-3.28076
TCGA-DM-A28E-01A	3648	0	0	72	2	0.466762	0.461261	0.0669449	-3.26695	L
TCGA-AA-3506-01A	1765	0	0	77	1	0.555965	0.499454	0.541817	-3.24025	L
TCGA-CM-4744-01A	609	0	0	69	1	0.556444	0.534377	0.581956	-3.23843
TCGA-A6-6782-01A	617	0	0	82	2	0.340584	0.0161899	0.334863	-3.1926
TCGA-A6-2684-01A	1127	0	0	75	1	0.559398	0.528496	0.548025	-3.16169	L
TCGA-CK-6748-01A	61	0	0	45	4	0.619669	0.0152875	0.570226	-3.15947
TCGA-AA-3494-01A	31	0	0	55	4	0.451396	0.030115	0.08092	-3.1579
TCGA-G4-6309-01A	2600	0	0	40	3	0.37494	0.0198528	0.486133	-3.15578	L
TCGA-A6-A56B-01A	1711	1	0	57	3	0.568829	0.446418	0.118226	-3.11206	L
TCGA-A6-5667-01A	887	0	0	40	3	0.545831	0.402995	0.327155	-3.07186
TCGA-4T-AA8H-01A	385	0	0	42	2	0.580837	0.54599	0.571064	-3.04612
TCGA-D5-6924-01A	435	0	0	68	2	0.503488	0.529542	0.149079	-3.02007
TCGA-AZ-5403-01A	1910	1	0	43	2	0.138231	0.0162942	0.393505	-2.92903	L
TCGA-AD-6548-01A	650	0	0	81	1	0.500948	0.51114	0.456451	-2.83598
TCGA-A6-6138-01A	685	0	0	61	1	0.440455	0.465905	0.624118	-2.78263
TCGA-AA-3495-01A	1127	0	0	79	1	0.490591	0.470514	0.530135	-2.76506	L
TCGA-CA-5256-01A	379	0	0	54	2	0.298133	0.0154716	0.652183	-2.76282
TCGA-CM-6165-01A	488	0	0	74	2	0.611413	0.607223	0.264391	-2.75153
TCGA-F4-6704-01A	47	0	0	60	3	0.394092	0.0177368	0.407044	-2.72972
TCGA-AA-3660-01A	2375	0	0	51	2	0.533069	0.498822	0.51181	-2.71857	L
TCGA-A6-3810-01A	1111	0	0	62	2	0.235122	0.0218453	0.439677	-2.6802	L
TCGA-AD-5900-01A	370	0	0	67	1	0.471387	0.466399	0.660471	-2.61975
TCGA-D5-7000-01A	312	0	0	79	1	0.574234	0.565771	0.615779	-2.58029
TCGA-A6-6651-01A	662	0	0	55	3	0.328899	0.0151959	0.366203	-2.55753
TCGA-QL-A97D-01A	666	0	0	84	1	0.412541	0.441544	0.398748	-2.55088
TCGA-CK-5916-01A	643	1	0	71	1	0.532619	0.521384	0.692397	-2.51763	S
TCGA-D5-6540-01A	491	0	0	66	1	0.483514	0.518986	0.649851	-2.50189
TCGA-D5-5541-01A	1701	0	0	63	3	0.353223	0.0228724	0.33277	-2.49746	L
TCGA-AA-3663-01A	212	0	0	42	2	0.563625	0.575616	0.627824	-2.45423
TCGA-CK-5913-01A	1561	0	0	58	2	0.639493	0.548834	0.662848	-2.4029	L
TCGA-CK-4952-01A	475	0	0	48	3	0.634413	0.594496	0.318286	-2.3654
TCGA-QG-A5YV-01A	1301	0	0	64	3	0.699625	0.497099	0.423108	-2.34661	L
TCGA-CM-5860-01A	974	0	0	44	2	0.547679	0.517021	0.68065	-2.34097
TCGA-AA-3510-01A	1946	0	0	70	2	0.568922	0.40684	0.598859	-2.32595	L
TCGA-A6-5662-01A	718	0	1	46	4	0.660656	0.0289125	0.534177	-2.27182
TCGA-CM-6163-01A	427	0	0	74	1	0.459233	0.493722	0.598932	-2.26933
TCGA-DM-A28M-01A	2895	0	0	63	2	0.669959	0.642197	0.579737	-2.23151	L
TCGA-A6-6650-01A	627	0	0	69	2	0.67324	0.635975	0.535041	-2.207
TCGA-A6-2685-01A	1133	0	0	48	2	0.0506551	0.0321946	0.297509	-2.19367	L
TCGA-A6-5659-01A	926	0	0	82	1	0.684857	0.69632	0.726758	-2.17318
TCGA-CM-6679-01A	306	0	0	58	2	0.458876	0.515517	0.400275	-2.07457
TCGA-CK-6751-01A	518	0	0	88	1	0.565748	0.545344	0.652387	-2.03405
TCGA-CM-6676-01A	337	0	0	82	1	0.352016	0.358039	0.531173	-2.02109
TCGA-G4-6588-01A	796	0	0	58	2	0.553749	0.476591	0.673179	-2.00602
TCGA-CA-5254-01A	386	0	0	42	2	0.529987	0.556209	0.701909	-1.93701
TCGA-D5-6541-01A	474	0	0	49	2	0.444325	0.470413	0.566507	-1.9248
TCGA-CM-5868-01A	518	0	0	59	4	0.397924	0.0135721	0.228823	-1.92273
TCGA-A6-2681-01A	1387	0	0	73	2	0.531866	0.526792	0.420124	-1.87543	L
TCGA-A6-5666-01A	995	0	0	78	2	0.65708	0.589408	0.543621	-1.87358
TCGA-AY-6197-01A	652	0	0	60	2	0.546346	0.547749	0.570463	-1.84948
TCGA-D5-6529-01A	614	0	0	69	2	0.445313	0.325391	0.577439	-1.82028
TCGA-CM-4752-01A	396	0	0	58	2	0.0317784	0.0164635	0.256705	-1.81189
TCGA-F4-6463-01A	1087	0	0	51	2	0.460718	0.463103	0.621987	-1.78383
TCGA-NH-A5IV-01A	0	0	0	90	2	0.674752	0.595472	0.463514	-1.77292
TCGA-G4-6628-01A	2424	0	0	78	1	0.436714	0.505742	0.603713	-1.77157	L
TCGA-QG-A5YW-01A	896	0	0	55	3	0.608049	0.517122	0.440788	-1.72579
TCGA-CM-6169-01A	396	0	0	67	2	0.554342	0.533433	0.57529	-1.65426
TCGA-NH-A50T-01A	553	0	1	68	2	0.65168	0.483807	0.555483	-1.61199
TCGA-A6-3809-01A	996	0	0	71	2	0.57397	0.528697	0.591549	-1.60266
TCGA-CA-6716-01A	371	0	0	65	2	0.687088	0.643329	0.739246	-1.59026
TCGA-4N-A93T-01A	146	0	0	67	3	0.553051	0.577309	0.139226	-1.58152
TCGA-D5-6532-01A	555	0	0	61	2	0.565613	0.580434	0.63015	-1.51753
TCGA-AZ-4308-01A	3324	0	0	47	3	0.0343862	0.0150665	0.0678125	-1.50473	L
TCGA-D5-6927-01A	287	0	0	34	2	0.0452888	0.0427988	0.583548	-1.5017
TCGA-CK-6747-01A	820	0	0	87	2	0.623573	0.591701	0.458895	-1.48418
TCGA-DM-A282-01A	4233	0	0	60	2	0.605315	0.608305	0.706358	-1.42987	L
TCGA-A6-6780-01A	612	0	0	74	2	0.612109	0.60399	0.579467	-1.40033
TCGA-DM-A28K-01A	2988	0	0	75	2	0.713055	0.688073	0.667197	-1.38862	L
TCGA-A6-6652-01A	751	0	0	59	4	0.721176	0.651724	0.139871	-1.37389
TCGA-F4-6855-01A	1442	0	0	70	2	0.532458	0.521001	0.585217	-1.33941	L
TCGA-DM-A1D7-01A	405	1	0	82	2	0.46135	0.42791	0.438083	-1.31838	S
TCGA-DM-A1D9-01A	4270	0	1	67	2	0.612809	0.591526	0.401884	-1.30304	L
TCGA-A6-6142-01A	763	0	0	56	4	0.341454	0.014537	0.288677	-1.27347
TCGA-DM-A280-01A	236	1	0	70	2	0.465753	0.478356	0.526222	-1.23985	S
TCGA-AA-3655-01A	1856	0	0	68	2	0.583443	0.58626	0.646342	-1.23961	L
TCGA-AZ-6598-01A	1503	1	0	77	2	0.65957	0.594868	0.698874	-1.2323	L
TCGA-AD-A5EJ-01A	0	0	0	74	2	0.586886	0.560276	0.626615	-1.22972
TCGA-D5-6930-01A	406	0	0	67	2	0.471806	0.498529	0.546142	-1.22881
TCGA-A6-2675-01A	1321	0	0	78	2	0.37266	0.393798	0.367683	-1.20376	L
TCGA-CM-6162-01A	365	0	0	48	3	0.0204954	0.0311842	0.0734128	-1.20292
TCGA-DM-A28G-01A	1849	1	0	75	2	0.617749	0.591637	0.649213	-1.17617	L
TCGA-CM-5348-01A	699	0	0	72	3	0.506466	0.434929	0.280813	-1.16871
TCGA-G4-6625-01A	2792	0	0	77	2	0.417378	0.434901	0.424266	-1.16674	L
TCGA-A6-2671-01A	1331	1	0	85	4	0.552706	0.0200828	0.440044	-1.14839	L
TCGA-G4-6586-01A	1089	0	0	73	2	0.560623	0.547579	0.620235	-1.13969
TCGA-F4-6703-01A	1456	0	0	64	2	0.0234772	0.177028	0.102094	-1.12792	L
TCGA-D5-5539-01A	596	0	0	60	3	0.535536	0.546891	0.330625	-1.10687
TCGA-A6-A565-01A	494	1	0	34	3	0.281778	0.397512	0.293234	-1.0832	S
TCGA-AU-6004-01A	824	0	1	69	1	0.36767	0.396094	0.573076	-1.07977
TCGA-AD-6889-01A	2532	1	0	76	2	0.709456	0.685454	0.723212	-1.07819	L
TCGA-F4-6461-01A	338	1	0	41	3	0.508666	0.478684	0.592572	-1.04849	S
TCGA-D5-5540-01A	1706	0	0	73	2	0.633263	0.599795	0.724288	-1.03828	L
TCGA-A6-4105-01A	442	1	0	79	2	0.524463	0.458222	0.627067	-1.03691	S
TCGA-G4-6304-01A	1631	0	0	66	2	0.361912	0.418843	0.484846	-1.01436	L
TCGA-DM-A0X9-01A	3641	0	0	71	2	0.610871	0.588298	0.722362	-1.00559	L
TCGA-A6-6653-01A	742	0	1	82	1	0.653207	0.599466	0.770952	-0.989846
TCGA-CM-5344-01A	670	0	0	39	3	0.345765	0.382605	0.417044	-0.98934
TCGA-AZ-6601-01A	3042	1	0	68	2	0.431246	0.415877	0.621114	-0.986454	L
TCGA-F4-6460-01A	972	1	0	51	3	0.0156612	0.0158375	0.103671	-0.976036	S
TCGA-A6-2679-01A	1366	0	0	73	2	0.462041	0.47834	0.546722	-0.971224	L
TCGA-D5-6531-01A	540	0	0	75	2	0.592157	0.562161	0.683634	-0.969661
TCGA-A6-2686-01A	1126	1	0	81	2	0.552539	0.531512	0.579282	-0.957523	L
TCGA-DM-A288-01A	427	1	0	68	3	0.311421	0.0351943	0.529937	-0.928786	S
TCGA-CM-5861-01A	457	0	0	63	2	0.569695	0.574664	0.76534	-0.9038
TCGA-CK-6746-01A	0	0	0	84	2	0.705635	0.672931	0.688075	-0.888381
TCGA-CK-4951-01A	2134	1	0	79	2	0.508453	0.48695	0.593385	-0.85726	L
TCGA-AY-5543-01A	1004	0	0	65	4	0.544948	0.0322666	0.698924	-0.832142
TCGA-CM-5349-01A	915	0	0	68	2	0.388309	0.404331	0.588498	-0.800522
TCGA-F4-6570-01A	188	1	0	78	2	0.511524	0.472735	0.646717	-0.788812	S
TCGA-G4-6303-01A	2003	1	0	54	4	0.559619	0.374401	0.379935	-0.776184	L
TCGA-AA-3712-01A	0	0	0	65	3	0.489464	0.490497	0.334607	-0.768399
TCGA-D5-6920-01A	377	0	0	77	2	0.426227	0.449106	0.516623	-0.757426
TCGA-NH-A50V-01A	588	0	0	69	3	0.498092	0.559984	0.216089	-0.744302
TCGA-A6-A567-01A	1881	1	0	56	4	0.180822	0.0142986	0.0701111	-0.73419	L
TCGA-CA-5797-01A	383	0	0	56	2	0.144829	0.435378	0.176253	-0.72073
TCGA-CA-6719-01A	435	0	0	77	2	0.566425	0.570401	0.65521	-0.706891
TCGA-A6-5661-01A	1020	0	0	80	2	0.551851	0.503792	0.690981	-0.682421
TCGA-CA-6717-01A	388	0	2	57	2	0.386473	0.0989194	0.577764	-0.661018
TCGA-AZ-4315-01A	1776	0	1	61	2	0.535666	0.49742	0.584963	-0.655243	L
TCGA-G4-6315-01A	1883	0	0	66	4	0.439219	0.022848	0.521153	-0.634596	L
TCGA-A6-6137-01A	824	0	0	55	3	0.545706	0.540077	0.528216	-0.620649
TCGA-A6-4107-01A	987	0	0	57	3	0.624663	0.558899	0.653495	-0.595605
TCGA-NH-A50U-01A	334	1	0	42	4	0.707305	0.482824	0.715455	-0.592004	S
TCGA-G4-6627-01A	2175	0	0	84	2	0.284353	0.24282	0.468482	-0.585635	L
TCGA-CM-4743-01A	701	0	0	69	2	0.334996	0.388674	0.535442	-0.584571
TCGA-D5-6928-01A	354	0	0	80	2	0.37767	0.421036	0.463147	-0.568098
TCGA-A6-5665-01A	671	0	0	84	2	0.584081	0.553531	0.671432	-0.567657
TCGA-G4-6295-01A	254	0	0	70	2	0.0818134	0.082268	0.42887	-0.539936
TCGA-F4-6805-01A	1047	0	0	58	2	0.309398	0.430406	0.553744	-0.537675
TCGA-AA-3496-01A	31	0	0	83	2	0.556457	0.541457	0.648347	-0.534138
TCGA-G4-6311-01A	1199	0	0	80	3	0.364901	0.0550806	0.575464	-0.526835	L
TCGA-AA-3492-01A	1	1	0	90	2	0.633478	0.589246	0.670522	-0.52178	S
TCGA-AA-3489-01A	214	1	0	75	2	0.31274	0.382221	0.446777	-0.515838	S
TCGA-AM-5820-01A	14	0	0	59	4	0.614872	0.298599	0.610281	-0.511967
TCGA-A6-6648-01A	766	0	0	56	4	0.340788	0.257083	0.132184	-0.450537
TCGA-F4-6807-01A	1309	0	0	51	3	0.490971	0.478204	0.587417	-0.427455	L
TCGA-G4-6307-01A	1674	0	0	37	3	0.0192393	0.012637	0.397247	-0.41987	L
TCGA-AZ-6599-01A	206	1	2	72	1	0.74388	0.711647	0.75523	-0.396131	S
TCGA-G4-6322-01A	792	0	0	65	3	0.653911	0.613393	0.604476	-0.359817
TCGA-DM-A0XF-01A	1162	1	0	68	3	0.480841	0.409145	0.497146	-0.336298	L
TCGA-AY-6196-01A	6	0	0	47	3	0.410819	0.424065	0.558303	-0.335777
TCGA-G4-6293-01A	4051	0	0	49	3	0.471739	0.476717	0.602075	-0.289737	L
TCGA-WS-AB45-01A	2130	0	1	52	2	0.283025	0.409262	0.358453	-0.271155	L
TCGA-AD-6965-01A	805	0	0	62	3	0.671028	0.6686	0.625605	-0.229759
TCGA-CA-6715-01A	383	0	0	63	3	0.0210879	0.0155333	0.15677	-0.218257
TCGA-A6-A566-01A	758	1	0	55	3	0.476348	0.501274	0.533439	-0.191803	S
TCGA-DM-A1D4-01A	2821	1	0	80	2	0.486254	0.465862	0.720334	-0.177689	L
TCGA-G4-6310-01A	1935	0	0	69	3	0.50119	0.447061	0.516716	-0.157477	L
TCGA-D5-6922-01A	308	0	0	76	3	0.482202	0.576172	0.227527	-0.10889
TCGA-CM-4747-01A	761	0	0	47	4	0.57576	0.475467	0.507542	-0.0803153
TCGA-A6-2677-01A	740	1	0	68	3	0.746238	0.717255	0.694649	-0.0384001	S
TCGA-D5-6534-01A	1316	0	1	62	2	0.409395	0.46637	0.507843	0.0399099	L
TCGA-CM-6675-01A	397	0	0	35	4	0.75255	0.674384	0.763686	0.0456769
TCGA-D5-6537-01A	146	1	0	64	3	0.579739	0.571088	0.618232	0.0813484	S
TCGA-D5-5538-01A	1661	1	0	60	3	0.606449	0.620957	0.650093	0.087761	L
TCGA-CM-4748-01A	792	0	0	53	3	0.227088	0.19998	0.515846	0.0924892
TCGA-CM-6167-01A	456	0	0	57	3	0.288773	0.478613	0.211496	0.104031
TCGA-CA-6718-01A	306	1	2	46	2	0.515653	0.50331	0.580475	0.120105	S
TCGA-AY-A8YK-01A	573	0	0	44	4	0.0153057	0.0148124	0.0461273	0.128045
TCGA-G4-6321-01A	672	0	0	60	3	0.443622	0.446415	0.570696	0.177331
TCGA-D5-6926-01A	275	0	0	65	3	0.498891	0.523452	0.539019	0.241532
TCGA-AZ-4615-01A	1002	0	0	84	3	0.520963	0.437901	0.501438	0.257374
TCGA-NH-A6GB-01A	476	0	0	71	3	0.574627	0.539654	0.618701	0.273676
TCGA-G4-6294-01A	858	1	0	75	4	0.431793	0.130495	0.463191	0.280846	S
TCGA-AD-6888-01A	472	1	0	73	3	0.496871	0.416275	0.611773	0.300566	S
TCGA-CM-6677-01A	337	0	1	75	2	0.546225	0.54871	0.610159	0.348348
TCGA-5M-AAT6-01A	290	1	0	40	4	0.143788	0.260775	0.0721677	0.374428	S
TCGA-A6-5660-01A	888	0	0	73	3	0.61522	0.590047	0.642177	0.406362
TCGA-DM-A28F-01A	1094	1	0	73	3	0.63126	0.62258	0.645283	0.47184	S
TCGA-D5-6538-01A	521	0	0	79	3	0.765183	0.727538	0.728813	0.528004
TCGA-DM-A1DA-01A	228	1	0	71	3	0.745363	0.727723	0.778771	0.54688	S
TCGA-A6-5657-01A	962	0	0	65	3	0.418792	0.454547	0.536651	0.550964
TCGA-G4-6320-01A	804	0	0	73	3	0.595687	0.571838	0.671587	0.604248
TCGA-CM-6680-01A	366	0	0	78	3	0.607268	0.552855	0.669118	0.608926
TCGA-G4-6626-01A	1	1	0	90	2	0.0162431	0.0125169	0.436936	0.637936	S
TCGA-G4-6302-01A	0	1	0	90	2	0.211472	0.296792	0.467538	0.712226	S
TCGA-AZ-6608-01A	59	1	0	55	3	0.341686	0.445561	0.544068	0.76441	S
TCGA-CK-4950-01A	2599	0	0	68	3	0.386276	0.399553	0.564235	0.778682	L
TCGA-D5-6931-01A	365	0	0	77	3	0.454526	0.478401	0.509933	0.8269
TCGA-G4-6297-01A	2506	0	0	55	4	0.299564	0.313594	0.26867	0.831851	L
TCGA-D5-6535-01A	460	0	0	80	3	0.449473	0.365494	0.633222	0.85885
TCGA-G4-6314-01A	1093	0	0	76	4	0.437928	0.306212	0.351018	0.868808
TCGA-DM-A28H-01A	3561	0	0	50	3	0.441471	0.569243	0.662568	0.877525	L
TCGA-DM-A28A-01A	805	1	0	78	3	0.625616	0.608818	0.691264	0.88117	S
TCGA-NH-A6GC-01A	389	0	0	66	4	0.661405	0.663441	0.43681	0.891038
TCGA-CM-6168-01A	395	0	1	84	2	0.436551	0.453638	0.536853	0.894724
TCGA-CM-5341-01A	884	0	0	82	3	0.527256	0.500796	0.598107	0.914336
TCGA-CK-5914-01A	669	0	0	81	3	0.645816	0.631022	0.681779	0.933422
TCGA-CM-6172-01A	335	0	1	70	3	0.574059	0.553494	0.46793	0.951821
TCGA-A6-A5ZU-01A	293	0	1	59	3	0.0172071	0.0163108	0.163652	0.954751
TCGA-A6-5664-01A	672	0	0	80	3	0.423716	0.431775	0.50702	0.957152
TCGA-T9-A92H-01A	362	0	1	82	2	0.520532	0.566668	0.612093	1.04449
TCGA-A6-6654-01A	726	0	0	65	3	0.359967	0.42569	0.595645	1.17836
TCGA-CM-5862-01A	153	1	0	80	4	0.620333	0.443278	0.575437	1.19172	S
TCGA-NH-A6GA-01A	302	1	2	58	3	0.536686	0.532126	0.320531	1.23983	S
TCGA-F4-6809-01A	403	1	0	52	4	0.447633	0.489491	0.472849	1.28926	S
TCGA-A6-6649-01A	735	0	1	66	3	0.518879	0.461587	0.603579	1.29757
TCGA-DM-A1D6-01A	570	1	5	88	2	0.610525	0.0117221	0.40372	1.32821	S
TCGA-AD-6895-01A	763	0	0	84	3	0.459731	0.467825	0.598476	1.43731
TCGA-AD-6899-01A	176	1	0	84	3	0.500557	0.531537	0.59773	1.448	S
TCGA-AZ-6605-01A	159	1	0	77	3	0.363451	0.438929	0.535338	1.54217	S
TCGA-DM-A0XD-01A	743	1	2	65	2	0.499855	0.504033	0.666102	1.56141	S
TCGA-AA-3713-01A	579	0	0	68	4	0.444357	0.463687	0.407847	1.64659
TCGA-A6-2682-01A	424	1	0	70	4	0.451291	0.401476	0.493333	1.66713	S
TCGA-AY-6386-01A	542	0	1	66	3	0.474101	0.489972	0.556208	1.68324
TCGA-AZ-4614-01A	172	1	0	71	4	0.644082	0.58811	0.639078	1.71152	S
TCGA-5M-AAT4-01A	49	1	0	74	4	0.567433	0.555852	0.493384	1.73341	S
TCGA-G4-6299-01A	2268	0	1	69	3	0.474454	0.442682	0.609166	1.76337	L
TCGA-CM-5863-01A	457	0	2	60	3	0.483887	0.435186	0.491274	1.97472
TCGA-DM-A285-01A	179	1	0	71	4	0.48832	0.4519	0.567525	2.0068	S
TCGA-G4-6298-01A	0	1	0	90	3	0.349746	0.402358	0.551269	2.1394	S
TCGA-DM-A1HB-01A	4126	0	1	75	3	0.543915	0.547593	0.630593	2.14823	L
TCGA-DM-A1HA-01A	2600	0	1	82	3	0.757163	0.710338	0.801522	2.25335	L
TCGA-AZ-4323-01A	43	1	1	37	4	0.245285	0.349169	0.383535	2.48751	S
TCGA-D5-6929-01A	408	0	0	49	4	0.0754295	0.144469	0.517273	2.67129
TCGA-AZ-6600-01A	368	1	1	64	4	0.503833	0.449809	0.555098	2.75244	S
TCGA-AZ-4616-01A	156	1	0	82	4	0.481849	0.48691	0.6135	3.01464	S
TCGA-F4-6459-01A	262	1	0	61	3	0.196126	0.521751	0.593686	3.09794	S
TCGA-AZ-6607-01A	97	1	1	69	4	0.502564	0.495656	0.544997	3.24467	S
TCGA-CM-6678-01A	335	0	1	63	4	0.52479	0.529911	0.657468	3.45237
TCGA-NH-A8F8-01A	511	1	0	79	4	0.351417	0.456003	0.538406	3.56562	S
TCGA-AA-3662-01A	184	0	0	80	4	0.330698	0.542854	0.531756	4.31521
TCGA-AM-5821-01A	28	0	5	68	2	0.519876	0.475492	0.591858	4.90202
TCGA-CM-4751-01A	822	0	4	62	3	0.482018	0.514688	0.474333	5.09565
TCGA-CA-5255-01A	376	0	6	45	2	0.397061	0.466793	0.487685	5.72355
TCGA-D5-6536-01A	543	0	6	73	2	0.342594	0.0152116	0.731451	5.85098
TCGA-AZ-6606-01A	357	1	5	81	4	0.577518	0.572639	0.690316	9.41479	S
