# Supplementary material for: Significance of logistic regression scoring model based on natural killer cell-mediated cytotoxic pathway in the diagnosis of colon cancer
Source: Front Immunol. 2023 Jan 20;14:1117908. doi: 10.3389/fimmu.2023.1117908 (PMC9895796; doi:10.3389/fimmu.2023.1117908)
Supplement: Supplementary file 11 [file Table_5.xlsx]

## Sheet: Table S5
Table S5. Differential expression analysis of genes between low-score and high-score subgroups
geneName	logFC	logCPM	F	PValue	FDR	FC
TFAP2B	6.68721	-1.63906	172.055	6.62e-31	2.38e-26	103.05
RN7SL372P	-5.64932	-3.04674	169.729	1.37e-30	2.38e-26	0.0199243
RN7SL149P	-6.33464	-2.25961	167.741	2.54e-30	2.38e-26	0.0123904
RN7SKP255	-7.06908	-1.11545	167.424	2.81e-30	2.38e-26	0.00744722
RMRP	-6.87905	-0.549302	166.973	3.24e-30	2.38e-26	0.00849572
RN7SKP189	-4.73778	-3.57858	157.922	5.71e-29	3.29e-25	0.0374788
SCARNA5	-6.64049	2.09825	157.636	6.26e-29	3.29e-25	0.0100234
RN7SL507P	-6.28178	-1.42707	155.773	1.14e-28	5.24e-25	0.0128528
RN7SL822P	-4.45312	-3.69874	154.774	1.57e-28	6.43e-25	0.0456537
RN7SL314P	-4.07495	-3.85795	153.07	2.73e-28	1.01e-24	0.059336
RNY3	-5.85348	-2.56791	152.368	3.43e-28	1.15e-24	0.0172952
RNA5-8SP5	-4.98532	-3.51805	151.76	4.17e-28	1.28e-24	0.0315695
RN7SL38P	-5.08091	-3.21699	150.001	7.4e-28	2.1e-24	0.0295456
SCARNA10	-5.59754	0.593584	149.631	8.36e-28	2.2e-24	0.0206525
RN7SKP203	-5.8262	-2.33988	149.104	9.93e-28	2.44e-24	0.0176254
DCAF4L2	5.63754	-2.58335	148.813	1.09e-27	2.47e-24	49.7816
SNORA73B	-4.77772	3.54051	148.68	1.14e-27	2.47e-24	0.0364554
RN7SL783P	-4.64944	-3.4987	146.311	2.48e-27	5.08e-24	0.0398454
SNORA71D	-5.42014	-0.564041	145.718	3.02e-27	5.86e-24	0.0233547
PAEP	6.56108	3.91929	144.64	4.31e-27	7.54e-24	94.4242
RN7SL837P	-3.82339	-3.94646	144.563	4.42e-27	7.54e-24	0.0706389
RN7SL126P	-4.5853	-3.50218	144.508	4.51e-27	7.54e-24	0.0416569
RNU2-61P	-4.03843	-3.89741	144.357	4.74e-27	7.59e-24	0.0608572
SCARNA6	-4.73475	1.09477	141.25	1.33e-26	2.04e-23	0.0375576
MIR6724-4	-4.06471	-3.90507	138.602	3.23e-26	4.75e-23	0.0597586
RNA5-8SP4	-4.82653	-3.45447	137.45	4.75e-26	6.57e-23	0.0352428
RN7SL555P	-4.66611	-3.33666	137.408	4.82e-26	6.57e-23	0.0393877
SNORA79B	-4.44431	-0.620576	136.24	7.14e-26	9.4e-23	0.0459334
HIST1H2BB	-5.76237	-1.22393	135.565	8.98e-26	1.14e-22	0.0184227
RN7SL300P	-4.58053	-3.25453	134.843	1.15e-25	1.41e-22	0.041795
RN7SL554P	-3.88693	-3.87024	134.545	1.27e-25	1.51e-22	0.0675954
SNORA49	-5.20615	-1.51538	133.748	1.66e-25	1.91e-22	0.0270891
RN7SL712P	-2.99003	-4.17866	132.922	2.2e-25	2.46e-22	0.125867
GTF2IP11	-4.05994	-3.96453	131.737	3.3e-25	3.57e-22	0.0599565
RN7SL499P	-4.24718	-3.63088	131.466	3.62e-25	3.81e-22	0.0526587
SNORA23	-4.52456	-0.773085	131.305	3.82e-25	3.91e-22	0.0434483
RN7SL169P	-2.91671	-4.19526	131.149	4.03e-25	4.01e-22	0.132429
SNORA54	-4.96117	-1.5378	129.527	7.02e-25	6.81e-22	0.0321026
RN7SL496P	-2.90473	-4.19981	128.842	8.89e-25	8.4e-22	0.133533
SNORD17	-4.17625	2.92279	128.617	9.6e-25	8.84e-22	0.0553124
RN7SL177P	-3.85679	-3.8731	128.445	1.02e-24	9.05e-22	0.0690226
RN7SL122P	-4.48333	-3.43396	128.36	1.05e-24	9.05e-22	0.0447079
RN7SKP79	-3.97912	-3.79505	128.339	1.06e-24	9.05e-22	0.063411
RNU1-89P	-2.9275	-4.20833	126.925	1.72e-24	1.44e-21	0.131442
SNORA71A	-3.84146	1.21312	126.595	1.93e-24	1.58e-21	0.0697597
CRNN	-4.22252	-3.57262	126.465	2.02e-24	1.62e-21	0.0535667
MIR3609	-4.85078	-2.1926	126.164	2.24e-24	1.76e-21	0.0346553
TFAP2D	3.87511	-3.8825	125.683	2.65e-24	2.03e-21	14.6732
RN7SKP9	-4.75637	-2.26242	124.921	3.45e-24	2.59e-21	0.036999
RN7SL791P	-3.20457	-4.10593	124.805	3.59e-24	2.64e-21	0.108474
SPRR2C	-4.6139	-3.15681	124.61	3.84e-24	2.76e-21	0.0408393
LINC02500	3.20419	-4.13274	124.569	3.9e-24	2.76e-21	9.2163
RN7SKP224	-2.79465	-4.22089	124.326	4.24e-24	2.95e-21	0.14412
HIST1H4C	-4.47824	0.256983	124.102	4.58e-24	3.13e-21	0.0448659
GAGE12J	2.99943	-4.17832	123.365	5.93e-24	3.97e-21	7.99684
HIST1H2BI	-4.85628	-0.605276	123.255	6.16e-24	3.99e-21	0.0345235
SPRR2B	-4.15331	-3.65074	123.225	6.22e-24	3.99e-21	0.0561992
SNORA12	-4.27977	-1.04765	123.201	6.28e-24	3.99e-21	0.0514825
RN7SL523P	-3.35955	-4.04647	123.109	6.48e-24	4.04e-21	0.0974262
RN7SKP48	-3.47685	-4.03038	122.925	6.91e-24	4.24e-21	0.0898178
RN7SL792P	-4.38531	-3.1947	122.849	7.09e-24	4.28e-21	0.0478508
RN7SL543P	-3.86137	-3.78969	122.715	7.43e-24	4.42e-21	0.0688037
HIST1H4B	-4.40246	-0.578338	122.498	8.02e-24	4.69e-21	0.0472854
GALP	4.39883	-3.45759	121.844	1.01e-23	5.8e-21	21.095
RN7SL518P	-2.91293	-4.17702	121.563	1.11e-23	6.3e-21	0.132776
FOXR2	4.01801	-3.72711	121.519	1.13e-23	6.3e-21	16.201
RN7SL769P	-4.32722	-3.32604	121.426	1.17e-23	6.42e-21	0.0498169
HIST1H1B	-4.4665	1.55188	121.268	1.23e-23	6.68e-21	0.0452324
RNA5-8SP2	-5.11257	-2.55343	121.221	1.25e-23	6.69e-21	0.0289044
HIST1H4D	-4.3899	0.317279	120.627	1.54e-23	8.13e-21	0.0476989
RN7SL464P	-3.77606	-3.83573	120.065	1.88e-23	9.77e-21	0.0729947
RN7SL714P	-2.51639	-4.27692	119.913	1.99e-23	1.01e-20	0.174779
RN7SL217P	-4.09285	-3.6199	119.877	2.01e-23	1.01e-20	0.0586042
HIST1H1E	-4.12715	1.80654	119.535	2.27e-23	1.13e-20	0.0572272
RN7SL568P	-2.86072	-4.18525	118.979	2.76e-23	1.36e-20	0.137669
RN7SL466P	-2.54327	-4.26948	118.903	2.83e-23	1.37e-20	0.171554
RN7SL218P	-3.59766	-3.90002	118.469	3.3e-23	1.58e-20	0.0826031
PPP4R3C	3.37676	-4.05245	117.271	5.05e-23	2.38e-20	10.3874
RN7SL480P	-4.3109	-3.25203	117.1	5.36e-23	2.5e-20	0.0503837
RN7SKP36	-3.28033	-4.0602	116.851	5.86e-23	2.7e-20	0.102925
RNU5E-1	-4.46715	-1.79181	116.815	5.93e-23	2.7e-20	0.0452121
MAGEB1	3.39069	-4.0322	116.63	6.34e-23	2.85e-20	10.4882
RN7SL713P	-2.44418	-4.28675	116.258	7.23e-23	3.21e-20	0.183751
EPHB6	3.16824	3.27591	116.184	7.42e-23	3.25e-20	8.98951
SNORA74B	-4.28884	-2.03883	116.083	7.69e-23	3.33e-20	0.05116
RN7SL570P	-2.29314	-4.31189	115.737	8.7e-23	3.73e-20	0.20403
RN7SL424P	-2.32576	-4.30925	115.443	9.66e-23	4.09e-20	0.199469
RNU1-11P	-4.24784	-3.36798	115.197	1.05e-22	4.41e-20	0.0526348
RN7SL151P	-4.56838	-2.50668	114.929	1.16e-22	4.8e-20	0.0421482
RN7SL509P	-2.15909	-4.33297	114.5	1.35e-22	5.53e-20	0.223898
SYCN	-3.34946	-4.0146	114.272	1.47e-22	5.94e-20	0.0981096
RN7SL564P	-4.279	-3.19277	114.031	1.6e-22	6.4e-20	0.0515103
RN7SL390P	-3.59383	-3.80475	114	1.62e-22	6.4e-20	0.0828225
RN7SL141P	-3.49677	-3.89586	113.8	1.74e-22	6.8e-20	0.0885862
RN7SL14P	-4.03194	-3.59212	113.546	1.9e-22	7.37e-20	0.0611316
RN7SL47P	-3.17643	-4.05599	113.474	1.95e-22	7.49e-20	0.110612
RN7SL342P	-4.09281	-3.55881	112.448	2.82e-22	1.07e-19	0.0586058
RN7SL18P	-3.75128	-3.67769	112.169	3.11e-22	1.16e-19	0.0742595
HIST1H4F	-4.83848	-2.14127	112.162	3.12e-22	1.16e-19	0.034952
RN7SKP133	-2.36209	-4.30185	111.992	3.32e-22	1.22e-19	0.194509
SNORA74A	-4.12672	-1.73406	111.692	3.7e-22	1.35e-19	0.0572445
RN7SL7P	-4.77931	-2.51604	111.646	3.76e-22	1.36e-19	0.0364154
GPC5-AS1	2.78582	-4.20708	110.674	5.33e-22	1.91e-19	6.89631
RN7SKP90	-4.0171	-3.46733	110.518	5.64e-22	2e-19	0.0617636
OC90	-2.80087	-4.20628	110.453	5.78e-22	2.03e-19	0.143501
RN7SKP71	-4.26702	-3.20936	110.146	6.45e-22	2.24e-19	0.0519397
RN7SL197P	-3.62544	-3.82715	110.015	6.76e-22	2.33e-19	0.0810278
RN7SL680P	-3.50435	-3.9055	109.822	7.25e-22	2.47e-19	0.0881223
RN7SL434P	-4.22041	-2.66602	109.628	7.78e-22	2.63e-19	0.0536452
LINC01667	2.65909	-4.23297	109.475	8.22e-22	2.75e-19	6.31636
RN7SL266P	-2.78746	-4.18851	109.295	8.78e-22	2.91e-19	0.14484
RN7SL408P	-4.13412	-3.32696	109.114	9.37e-22	3.08e-19	0.0569514
RN7SL359P	-3.97536	-3.37897	108.937	9.99e-22	3.26e-19	0.0635768
RN7SL635P	-3.83227	-3.67179	108.634	1.11e-21	3.6e-19	0.0702058
RN7SL397P	-3.48213	-3.87332	108.602	1.13e-21	3.61e-19	0.0894901
TRIM49B	-3.28826	-4.14939	108.431	1.2e-21	3.81e-19	0.102361
RN7SL116P	-4.04084	-3.24802	108.202	1.3e-21	4.1e-19	0.0607555
RN7SL856P	-2.57342	-4.2212	107.828	1.49e-21	4.66e-19	0.168006
RN7SL435P	-2.55219	-4.24772	107.783	1.52e-21	4.7e-19	0.170496
LINC01831	3.52909	-3.94707	107.658	1.59e-21	4.87e-19	11.5441
CHRNA4	4.37599	-2.59573	107.638	1.6e-21	4.87e-19	20.7637
FAM230C	3.79161	-3.69315	107.598	1.62e-21	4.9e-19	13.848
KRTAP4-6	4.15839	-3.40342	107.564	1.64e-21	4.92e-19	17.8566
RN7SL498P	-3.56431	-3.79643	106.582	2.35e-21	6.98e-19	0.0845346
RN7SL516P	-1.92224	-4.36353	106.56	2.39e-21	7.04e-19	0.263844
RNA5-8SP6	-4.13777	-2.95647	105.341	3.7e-21	1.08e-18	0.0568078
RN7SL643P	-3.17532	-4.03601	105.116	4.01e-21	1.16e-18	0.110697
RN7SL260P	-3.27592	-3.98666	105.033	4.14e-21	1.19e-18	0.10324
SNORA80A	-4.06342	-2.93741	104.745	4.6e-21	1.31e-18	0.0598122
RN7SL445P	-2.43433	-4.25794	104.368	5.28e-21	1.5e-18	0.185009
RN7SL546P	-4.09296	-1.63447	104.2	5.62e-21	1.58e-18	0.0585998
RNU4-2	-5.26911	2.61164	103.639	6.9e-21	1.92e-18	0.0259322
RN7SL329P	-4.08452	-2.99946	103.513	7.23e-21	2e-18	0.0589436
RN7SL297P	-3.51149	-3.77585	103.351	7.67e-21	2.11e-18	0.0876874
PNLIP	-4.96861	-1.87993	103.269	7.9e-21	2.15e-18	0.0319373
UNCX	4.40032	-2.78617	103.259	7.93e-21	2.15e-18	21.1167
HIST1H4L	-4.4589	-1.71949	103.042	8.59e-21	2.31e-18	0.0454714
RN7SL735P	-3.62184	-3.63787	102.538	1.03e-20	2.76e-18	0.0812303
LINC01639	2.79382	-4.17244	102.09	1.22e-20	3.22e-18	6.93464
HIST1H1D	-3.67926	0.423172	102.085	1.22e-20	3.22e-18	0.0780607
COX7B2	3.96282	-3.27749	101.592	1.47e-20	3.83e-18	15.5929
SNORA35B	-2.66259	-4.22922	101.137	1.74e-20	4.48e-18	0.157936
TUBA3C	3.74095	-3.26888	101.13	1.74e-20	4.48e-18	13.3702
TPTE	2.1379	-4.33438	106.04	1.92e-20	4.92e-18	4.40122
RNU1-88P	-3.54795	-3.71538	100.735	2.01e-20	5.11e-18	0.0854988
RN7SL296P	-3.88277	-3.10173	100.556	2.15e-20	5.43e-18	0.0677905
LINC01419	4.21874	-2.05177	100.534	2.17e-20	5.43e-18	18.6195
SNORA84	-3.7836	-2.19901	100.519	2.18e-20	5.43e-18	0.0726146
RN7SL778P	-3.13639	-4.00397	100.364	2.31e-20	5.71e-18	0.113724
RN7SL3	-3.56097	1.82989	100.345	2.33e-20	5.71e-18	0.0847309
HIST1H2AJ	-3.5401	-0.707836	100.264	2.4e-20	5.85e-18	0.0859656
HIST1H3F	-3.85594	-0.395932	100.224	2.43e-20	5.9e-18	0.0690629
GPR50	3.78291	-3.47403	100.139	2.51e-20	6.04e-18	13.7648
RN7SL20P	-2.82576	-4.10574	99.9133	2.73e-20	6.53e-18	0.141046
RN7SL702P	-2.3102	-4.28214	99.7422	2.91e-20	6.91e-18	0.201632
RNA5SP460	2.65968	-4.26596	101.967	3.76e-20	8.89e-18	6.31895
RN7SL214P	-2.66178	-4.19665	98.8842	4e-20	9.39e-18	0.158024
OR5AU1	2.96339	-4.11684	98.5526	4.53e-20	1.06e-17	7.79957
NF1P8	2.80643	-4.15629	98.1311	5.3e-20	1.23e-17	6.99551
HIST2H2AB	-3.75204	-1.69175	98.0801	5.4e-20	1.24e-17	0.0742204
RN7SL420P	-2.2828	-4.29195	97.9105	5.75e-20	1.32e-17	0.205498
RNA5-8SN3	2.78044	-4.22924	97.7438	6.12e-20	1.39e-17	6.87061
HIST1H2AL	-3.55743	-1.01694	97.4725	6.78e-20	1.53e-17	0.0849392
RN7SKP217	-2.45503	-4.26104	97.1206	7.73e-20	1.74e-17	0.182374
RN7SL865P	-2.90199	-4.10123	97.0154	8.04e-20	1.79e-17	0.133787
RN7SL675P	-2.7411	-4.16351	97.0061	8.07e-20	1.79e-17	0.149571
LINC00200	3.78702	-3.28648	96.7942	8.73e-20	1.93e-17	13.804
SLC17A6	2.36895	-4.29078	96.6505	9.21e-20	2.02e-17	5.16565
RN7SL2	-3.14094	7.66138	96.5429	9.59e-20	2.09e-17	0.113366
NCOR1P1	2.5513	-4.23529	95.6828	1.32e-19	2.87e-17	5.86161
HIST1H4E	-3.24075	0.886355	95.3315	1.51e-19	3.25e-17	0.105788
RN7SL607P	-2.58702	-4.19786	95.3202	1.52e-19	3.25e-17	0.166429
HIST1H2AH	-3.54655	-0.738503	95.268	1.55e-19	3.3e-17	0.0855819
RN7SL183P	-3.05317	-4.03167	95.1883	1.6e-19	3.38e-17	0.120477
SNORA7B	-3.55052	-2.31453	94.8159	1.83e-19	3.86e-17	0.0853469
RNU5B-1	-4.90586	-1.25655	94.604	1.99e-19	4.16e-17	0.0333571
RN7SL575P	-3.17342	-3.94718	94.5096	2.06e-19	4.29e-17	0.110842
RN7SL493P	-3.52887	-3.64051	94.0045	2.49e-19	5.16e-17	0.0866371
HIST1H2AB	-3.65612	-1.40364	93.9078	2.58e-19	5.32e-17	0.0793231
RN7SL107P	-2.82785	-4.12863	93.4614	3.06e-19	6.26e-17	0.140842
SNORA53	-2.83717	-1.0025	93.2527	3.31e-19	6.73e-17	0.139935
SNORA38	-3.60706	-2.86459	92.9303	3.74e-19	7.57e-17	0.0820666
RN7SL836P	-3.7584	-2.734	92.8471	3.86e-19	7.77e-17	0.073894
RN7SL767P	-3.26944	-1.90853	92.4211	4.53e-19	9.07e-17	0.103705
SCARNA7	-3.98056	-0.238042	91.4444	6.57e-19	1.31e-16	0.0633479
RNU5A-1	-4.43328	-1.37018	91.3949	6.69e-19	1.33e-16	0.0462861
RN7SL118P	-3.34719	-2.7119	91.3183	6.89e-19	1.36e-16	0.0982644
C8orf86	3.43411	-3.7381	90.9014	8.07e-19	1.58e-16	10.8086
RARRES2P8	2.20936	-4.29644	90.6237	8.97e-19	1.75e-16	4.62469
RN7SKP193	-1.84952	-4.35776	90.3016	1.01e-18	1.97e-16	0.277486
CACNG6	3.68542	-2.1188	90.0851	1.1e-18	2.12e-16	12.8653
LINC02434	2.34646	-4.27223	89.7206	1.27e-18	2.43e-16	5.08573
SCARNA3	-3.11028	-3.8325	89.6536	1.3e-18	2.48e-16	0.115801
RN7SL764P	-2.82878	-4.07303	89.6129	1.32e-18	2.51e-16	0.140751
SCARNA13	-2.57803	0.356158	89.4604	1.4e-18	2.64e-16	0.167469
RN7SL415P	-1.88562	-4.35496	89.3306	1.47e-18	2.76e-16	0.270627
RN7SL402P	-2.92737	-3.98621	89.1673	1.56e-18	2.93e-16	0.131454
KRT78	-4.07999	-1.55951	88.874	1.75e-18	3.26e-16	0.0591289
RN7SL91P	-1.91725	-4.35282	90.3506	1.9e-18	3.51e-16	0.264759
LHX3	3.71277	-2.19871	88.6017	1.94e-18	3.58e-16	13.1116
RN7SL414P	-2.59229	-4.17744	88.0372	2.41e-18	4.42e-16	0.165823
RN7SL711P	-3.35428	-3.55872	87.9589	2.49e-18	4.53e-16	0.0977823
RN7SL302P	-2.87933	-4.04401	87.6382	2.81e-18	5.1e-16	0.135905
USP24P1	2.66029	-4.16934	87.4303	3.04e-18	5.5e-16	6.32159
SSX1	3.54726	-3.57042	87.337	3.16e-18	5.67e-16	11.6904
RN7SL483P	-2.68708	-4.13587	87.2725	3.24e-18	5.76e-16	0.155278
HIST1H3A	-3.10535	-1.53528	87.2698	3.24e-18	5.76e-16	0.116197
RN7SL471P	-2.89963	-4.08868	87.2418	3.27e-18	5.8e-16	0.134006
APOA4	4.02721	-1.92536	86.9532	3.66e-18	6.45e-16	16.3046
RN7SKP180	-3.23929	-3.2942	86.9378	3.68e-18	6.45e-16	0.105895
BCRP9	1.98178	-4.35481	101.971	4.13e-18	7.21e-16	3.94979
RN7SL357P	-2.19914	-4.28935	86.5035	4.35e-18	7.54e-16	0.217767
RN7SL632P	-2.55125	-4.19076	86.4974	4.36e-18	7.54e-16	0.170607
RN7SL191P	-2.4903	-4.2028	86.0284	5.22e-18	8.99e-16	0.177969
RN7SL83P	-1.77622	-4.37635	100.728	5.34e-18	9.14e-16	0.291947
RNU2-23P	-2.47602	-4.21891	85.9359	5.41e-18	9.23e-16	0.17974
RN7SL648P	-3.35132	-2.21722	85.7932	5.72e-18	9.71e-16	0.0979832
RN7SL479P	-1.98159	-4.33229	85.7428	5.83e-18	9.86e-16	0.253211
RNY1	-4.89374	-0.280731	85.6824	5.97e-18	1e-15	0.0336387
SNORA22C	-3.34519	-3.01324	85.6667	6.01e-18	1.01e-15	0.0984006
RN7SL4P	-2.87231	0.348672	85.5002	6.41e-18	1.07e-15	0.136568
TCHH	2.79259	0.655835	85.4632	6.5e-18	1.08e-15	6.92874
SFTPC	-5.1683	0.766564	85.2229	7.13e-18	1.18e-15	0.0278092
RN7SL271P	-1.71438	-4.37558	85.1399	7.49e-18	1.23e-15	0.304734
RN7SL70P	-2.77185	-4.06771	85.0644	7.58e-18	1.24e-15	0.146416
RN7SKP231	-2.37659	-4.25249	84.9052	8.06e-18	1.31e-15	0.192564
GPR83	-3.05513	-0.103419	84.7674	8.51e-18	1.38e-15	0.120313
RNA5SP202	-4.39776	-2.24388	84.7385	8.6e-18	1.39e-15	0.0474398
ARL14EPL	3.19659	-3.59142	84.3477	1e-17	1.61e-15	9.16791
LINC01940	3.56462	-2.39103	84.0208	1.14e-17	1.82e-15	11.832
HIST1H2BE	-3.05639	-1.01333	83.9718	1.16e-17	1.85e-15	0.120208
RN7SL794P	-2.62497	-4.13549	83.8518	1.21e-17	1.93e-15	0.162108
RN7SL597P	-3.03516	-3.81385	83.3853	1.45e-17	2.3e-15	0.121991
SNORA22	-2.81124	-2.10783	83.0835	1.64e-17	2.57e-15	0.142473
EZHIP	3.48464	-3.24456	82.9186	1.74e-17	2.73e-15	11.1939
RN7SL660P	-3.0169	-3.81886	82.8881	1.76e-17	2.75e-15	0.123544
RN7SL616P	-2.1507	-4.29468	82.6049	1.97e-17	3.06e-15	0.225204
GPR1-AS	3.13155	-3.70663	82.4035	2.13e-17	3.3e-15	8.76374
RN7SL591P	-1.75095	-4.38084	98.4652	2.16e-17	3.34e-15	0.297105
RN7SL665P	-3.21028	-2.63486	82.2801	2.24e-17	3.43e-15	0.108046
IGHVIII-5-2	-3.03014	-3.98224	82.2102	2.3e-17	3.51e-15	0.122416
RN7SL598P	-2.197	-4.27843	82.1947	2.31e-17	3.52e-15	0.21809
RN7SL563P	-2.22214	-4.27194	81.9905	2.5e-17	3.8e-15	0.214323
SBK2	3.46105	-3.26804	81.7902	2.71e-17	4.09e-15	11.0124
SCARNA21	-3.00572	-1.70222	81.6478	2.86e-17	4.3e-15	0.124506
RN7SL617P	-2.39208	-4.21698	81.4734	3.07e-17	4.59e-15	0.190508
RN7SL530P	-2.48751	-4.13492	81.2987	3.28e-17	4.89e-15	0.178313
FGF6	3.17676	-3.78105	81.2651	3.33e-17	4.94e-15	9.04271
RN7SL448P	-2.82349	-3.93435	81.1871	3.43e-17	5.07e-15	0.141269
RN7SL497P	-1.82398	-4.3522	80.9474	3.77e-17	5.55e-15	0.28244
LINC00661	-3.62841	-3.31358	80.8566	3.9e-17	5.73e-15	0.0808614
RN7SL432P	-2.01718	-4.31542	80.6415	4.25e-17	6.21e-15	0.247041
PSG9	3.52883	-3.14418	80.5764	4.36e-17	6.34e-15	11.5421
MIR124-2HG	2.36377	-4.2676	80.1809	5.09e-17	7.36e-15	5.14714
RN7SL396P	-2.92649	-1.63909	80.177	5.09e-17	7.36e-15	0.131534
PPP1R17	3.55395	-2.97433	80.0605	5.33e-17	7.67e-15	11.7448
RN7SL446P	-2.36156	-4.21941	79.9061	5.67e-17	8.11e-15	0.19458
CTRB1	-3.35718	-3.1671	79.899	5.68e-17	8.11e-15	0.0975859
ORM1	-4.50783	2.08418	79.6363	6.3e-17	8.96e-15	0.0439551
CENPIP1	1.99641	-4.32322	79.4081	6.89e-17	9.76e-15	3.99006
RN7SL253P	-3.19331	-3.55878	79.2705	7.27e-17	1.03e-14	0.109325
NNAT	-2.81769	2.98874	79.1156	7.73e-17	1.09e-14	0.141838
LINC02335	2.37878	-4.22775	79.0957	7.79e-17	1.09e-14	5.20095
HIST1H2BO	-2.96005	-0.693127	78.9611	8.22e-17	1.15e-14	0.12851
MED15P9	2.65352	-4.05794	78.9308	8.32e-17	1.16e-14	6.29201
SOHLH1	4.06708	-1.0177	78.7323	8.99e-17	1.25e-14	16.7615
RN7SKP47	-1.78139	-4.3664	87.1369	1.16e-16	1.6e-14	0.290902
RN7SL679P	-2.26418	-4.25134	77.7686	1.32e-16	1.81e-14	0.208168
RN7SL273P	-2.87433	-3.6585	77.6542	1.38e-16	1.88e-14	0.136377
HIST2H2AC	-2.09263	0.504165	77.4902	1.47e-16	2e-14	0.234453
RN7SL280P	-3.13108	-3.37785	77.2104	1.64e-16	2.23e-14	0.114144
HIST1H2BL	-2.4919	-0.766384	77.0761	1.73e-16	2.34e-14	0.177772
RN7SL664P	-3.13153	-3.31224	77.045	1.75e-16	2.36e-14	0.114108
RN7SL148P	-1.6563	-4.38857	94.7441	1.77e-16	2.38e-14	0.317251
CACNG7	2.96268	-2.62883	76.9503	1.82e-16	2.43e-14	7.79573
LINC00343	2.87504	-3.93022	76.9463	1.82e-16	2.43e-14	7.33625
XAGE5	2.19006	-4.27279	76.8913	1.86e-16	2.48e-14	4.56325
RN7SL210P	-2.40339	-4.19687	76.0693	2.58e-16	3.41e-14	0.18902
RN7SL666P	-2.64334	-4.10433	76.0661	2.58e-16	3.41e-14	0.160057
LUZP4	2.33351	-4.22057	76.0426	2.61e-16	3.43e-14	5.04029
NCAN	2.77389	-2.384	75.7149	2.97e-16	3.89e-14	6.83948
RN7SL795P	-2.15499	-4.27065	75.5175	3.21e-16	4.2e-14	0.224534
RNVU1-7	-3.29931	-2.5284	74.8277	4.23e-16	5.5e-14	0.10158
RN7SL35P	-1.6697	-4.38222	84.5689	4.56e-16	5.91e-14	0.31432
LINC02484	1.94286	-4.32596	74.6238	4.59e-16	5.93e-14	3.84468
RN7SL732P	-3.01604	-3.55386	74.5894	4.65e-16	5.99e-14	0.123618
RN7SL508P	-3.04994	-3.5385	74.1612	5.52e-16	7.08e-14	0.120747
RNU4-1	-3.78764	-0.0315957	74.1075	5.64e-16	7.21e-14	0.0724113
LINC01726	3.03983	-3.46145	74.0504	5.77e-16	7.35e-14	8.22395
RN7SL231P	-2.07727	-4.2686	74.0302	5.81e-16	7.39e-14	0.236963
RN7SL55P	-1.94537	-4.30358	73.9626	5.97e-16	7.56e-14	0.259649
RN7SL674P	-2.85243	-1.23745	73.9212	6.07e-16	7.66e-14	0.138463
WDR11-AS1	2.49914	-2.83936	73.9042	6.12e-16	7.69e-14	5.65347
SCARNA1	-2.85185	-3.49394	73.8921	6.15e-16	7.7e-14	0.138518
CYP4F32P	2.90769	-3.80758	73.8031	6.37e-16	7.95e-14	7.50418
RN7SKP8	-2.76337	-3.99668	73.6946	6.65e-16	8.28e-14	0.14728
NCOR1P3	1.91919	-4.32532	73.655	6.76e-16	8.38e-14	3.78211
CRCT1	-3.93854	-1.76348	73.2819	7.85e-16	9.7e-14	0.06522
RN7SL33P	-2.26304	-4.20919	73.2182	8.05e-16	9.91e-14	0.208333
HIST1H2BM	-3.13778	-1.97523	73.1182	8.38e-16	1.03e-13	0.113615
MYH16	1.93203	-0.167872	73.1034	8.43e-16	1.03e-13	3.81591
RN7SL166P	-2.88848	-3.55358	73.0237	8.7e-16	1.06e-13	0.135046
RN7SL87P	-2.3473	-4.18851	72.9989	8.79e-16	1.07e-13	0.196514
RN7SL457P	-2.39104	-4.19387	72.9237	9.06e-16	1.1e-13	0.190644
RN7SL685P	-1.94277	-4.31133	72.9162	9.08e-16	1.1e-13	0.260117
SNORA80D	-2.64765	-2.28723	72.8462	9.34e-16	1.12e-13	0.15958
SERPINB13	-4.15509	-1.60914	72.7952	9.54e-16	1.14e-13	0.0561296
RNU1-136P	-2.02544	-4.31626	72.897	1.04e-15	1.24e-13	0.245631
CSH2	1.83214	-4.35853	91.972	1.26e-15	1.5e-13	3.56065
RN7SL237P	-1.83786	-4.33473	71.5372	1.58e-15	1.88e-13	0.279736
LINC02377	2.48613	-4.1462	71.4515	1.64e-15	1.94e-13	5.60273
RN7SL152P	-2.2907	-4.16878	71.3248	1.72e-15	2.03e-13	0.204377
RN7SL361P	-2.52145	-4.11018	71.2513	1.77e-15	2.09e-13	0.174167
HIST1H3I	-2.92633	-1.94559	71.2277	1.79e-15	2.1e-13	0.131549
LINC01193	2.1165	-4.25707	70.8676	2.07e-15	2.42e-13	4.3364
RN7SKP227	-4.02149	-3.92765	79.2985	2.49e-15	2.9e-13	0.0615757
MAGEC1	3.67307	-2.35497	70.2447	2.66e-15	3.09e-13	12.7557
HIST1H3J	-2.49818	-1.35276	70.2376	2.67e-15	3.09e-13	0.177
SNORD15B	-2.14167	-1.14119	70.0987	2.83e-15	3.26e-13	0.226618
PAEPP1	3.08139	-3.55841	69.5646	3.51e-15	4.04e-13	8.46427
RN7SL687P	-2.31759	-4.18971	69.4714	3.64e-15	4.18e-13	0.200602
RN7SL366P	-1.96284	-4.30273	69.3787	3.78e-15	4.33e-13	0.256523
OR1N2	3.07703	-3.62175	69.301	3.9e-15	4.45e-13	8.43875
LNCAROD	3.64511	-1.66421	69.2652	3.96e-15	4.5e-13	12.5108
RN7SL828P	-2.31096	-4.16774	68.8959	4.6e-15	5.22e-13	0.201526
PAGE4	2.58245	-3.85139	68.786	4.81e-15	5.44e-13	5.98957
PCA3	-2.72064	-2.23786	68.483	5.44e-15	6.13e-13	0.151707
RN7SL468P	-1.61719	-4.39665	95.0543	5.83e-15	6.55e-13	0.325971
LINC00452	2.55236	-3.49813	67.941	6.79e-15	7.6e-13	5.86594
RN7SL752P	-2.61381	-1.26652	67.9166	6.85e-15	7.65e-13	0.163367
RN7SKP118	-1.78158	-4.34041	67.8239	7.12e-15	7.92e-13	0.290866
HIST1H2AM	-2.31659	-0.649783	67.7231	7.42e-15	8.23e-13	0.200742
HIST1H1A	-2.19162	-4.24612	67.6417	7.67e-15	8.48e-13	0.218905
HRH3	3.2592	-2.31708	67.4916	8.15e-15	8.99e-13	9.57455
RN7SL756P	-1.89974	-4.30356	67.3796	8.53e-15	9.38e-13	0.267992
SHISA7	2.48814	-2.55173	67.3446	8.65e-15	9.49e-13	5.61056
LCE3D	-3.22824	-3.36616	67.2705	8.92e-15	9.75e-13	0.106709
RN7SKP185	-2.79488	-3.49621	67.1609	9.33e-15	1.02e-12	0.144098
RN7SL585P	-1.8641	-4.31434	66.7242	1.11e-14	1.21e-12	0.274695
CPA1	-3.58721	-1.60272	66.6924	1.13e-14	1.22e-12	0.0832035
BMP2KL	-2.76395	-3.771	66.68	1.14e-14	1.23e-12	0.14722
RN7SKP291	-3.21804	-4.15396	74.415	1.23e-14	1.32e-12	0.107467
RN7SL700P	-1.62262	-4.38455	80.7427	1.38e-14	1.49e-12	0.324745
MAGEB10	-2.34318	-4.19584	66.1819	1.39e-14	1.49e-12	0.197076
MIR6724-2	-3.72471	-4.04365	73.3393	1.76e-14	1.87e-12	0.07564
RN7SL451P	-2.54164	-4.01792	65.6072	1.76e-14	1.88e-12	0.171747
RN7SL655P	-2.02888	-4.26542	65.4092	1.91e-14	2.03e-12	0.245046
CHST8	2.61714	-2.07349	65.3312	1.97e-14	2.09e-12	6.13532
BAGE2	2.69358	-4.00214	65.1876	2.09e-14	2.21e-12	6.46919
RN7SL416P	-2.37904	-4.08867	65.1558	2.12e-14	2.23e-12	0.192237
HIST1H2AI	-2.38176	0.0905541	65.1236	2.15e-14	2.25e-12	0.191875
RN7SKP186	-2.83038	-4.23961	72.7293	2.15e-14	2.25e-12	0.140596
IFNA1	1.90449	-4.33372	94.7894	2.18e-14	2.27e-12	3.74377
RN7SL242P	-2.29914	-4.16343	64.6758	2.58e-14	2.69e-12	0.203185
BCAR4	-2.69065	-3.36708	64.6594	2.6e-14	2.7e-12	0.154894
SLITRK1	2.68263	-3.62129	64.5467	2.72e-14	2.82e-12	6.42027
SNORA37	-2.5868	-3.57677	64.3537	2.95e-14	3.04e-12	0.166454
LBX1	2.65777	-3.78861	63.9895	3.43e-14	3.53e-12	6.31057
RN7SL551P	-1.61876	-4.35694	63.8586	3.62e-14	3.71e-12	0.325616
RN7SL515P	-2.24487	-4.15983	63.7788	3.74e-14	3.82e-12	0.210973
KRT14	-4.449	3.00519	63.7191	3.83e-14	3.91e-12	0.0457845
RN7SL618P	-2.521	-4.29022	70.8164	4.08e-14	4.15e-12	0.174222
RN7SL174P	-1.74541	-4.32471	63.554	4.1e-14	4.16e-12	0.298249
RPL29P11	-1.62931	-0.118695	63.1919	4.76e-14	4.82e-12	0.323243
ATP2B3	2.6613	-2.38711	63.0664	5.02e-14	5.06e-12	6.32603
RN7SL398P	-2.06536	-4.24177	63.0244	5.11e-14	5.14e-12	0.238927
MTCO1P45	-2.3172	-4.16098	62.9355	5.3e-14	5.32e-12	0.200656
RN7SL143P	-2.01415	-4.25168	62.8444	5.5e-14	5.5e-12	0.247559
HIST1H2AD	-2.26487	0.261733	62.8027	5.6e-14	5.59e-12	0.208068
CTRB2	-2.76322	-2.95697	62.7245	5.78e-14	5.75e-12	0.147295
RN7SL323P	-1.65256	-4.34793	62.6836	5.88e-14	5.84e-12	0.318075
SNORA20	-2.69111	-2.76841	62.4564	6.46e-14	6.39e-12	0.154845
SNORA80B	-2.34337	-1.62222	62.3548	6.74e-14	6.65e-12	0.197049
RN7SL65P	-1.84897	-4.38286	69.2644	6.9e-14	6.8e-12	0.27759
PAGE1	3.65378	-1.73017	62.1945	7.2e-14	7.07e-12	12.5863
GDF10	-3.06466	1.06478	62.1158	7.44e-14	7.29e-12	0.119522
RN7SL167P	-2.18879	-4.33987	68.7959	8.09e-14	7.9e-12	0.219336
LCE3E	-2.55153	-4.00527	61.7646	8.61e-14	8.39e-12	0.170574
IVL	-3.67824	-0.725223	61.6044	9.2e-14	8.94e-12	0.0781161
MTCO1P2	-1.87681	-1.13126	61.5464	9.42e-14	9.13e-12	0.272285
RNA5SP191	2.54049	-4.16084	61.5228	9.51e-14	9.2e-12	5.81785
RN7SL319P	-1.51872	-4.40385	89.0668	9.54e-14	9.2e-12	0.348996
RN7SL582P	-1.81583	-4.38592	68.1695	1e-13	9.63e-12	0.284041
SNORA2C	-2.25451	-2.33748	61.3068	1.04e-13	9.98e-12	0.209568
RN7SL838P	-2.31586	-2.99365	61.2908	1.05e-13	1e-11	0.200843
CDH12	2.92608	-3.25552	61.2145	1.08e-13	1.03e-11	7.60045
SNORA47	-2.06875	-2.35516	61.0448	1.16e-13	1.1e-11	0.238366
RN7SL160P	-2.1136	-4.18196	60.9778	1.19e-13	1.13e-11	0.23107
GAGE2A	1.81515	-4.35807	77.7531	1.21e-13	1.15e-11	3.51897
ESX1	-2.81028	-3.88553	60.9382	1.21e-13	1.15e-11	0.142567
RN7SL5P	-2.27335	-0.937854	60.9206	1.22e-13	1.15e-11	0.206849
RN7SL659P	-2.42928	-3.70115	60.8972	1.23e-13	1.16e-11	0.185658
RN7SL362P	-2.14339	-4.21686	60.7885	1.29e-13	1.21e-11	0.226347
RN7SL128P	-2.23075	-1.56083	60.7604	1.31e-13	1.22e-11	0.213048
RN7SL503P	-2.27773	-4.14056	60.7315	1.32e-13	1.23e-11	0.206222
DEFA11P	-2.35945	-4.15489	60.6332	1.38e-13	1.28e-11	0.194865
LCE1F	1.93429	-4.32679	66.9108	1.41e-13	1.31e-11	3.8219
RN7SL150P	-1.6721	-4.34215	60.5615	1.42e-13	1.31e-11	0.313796
ARHGAP36	2.74938	-2.43488	60.2066	1.65e-13	1.52e-11	6.72427
GIP	2.33733	-4.05185	60.1259	1.7e-13	1.57e-11	5.05365
RN7SL318P	-2.03796	-4.35959	66.554	1.74e-13	1.6e-11	0.243508
RN7SKP178	-1.71363	-4.33695	59.9093	1.86e-13	1.71e-11	0.304892
RN7SL677P	-1.8812	-4.29069	59.7408	2e-13	1.83e-11	0.271457
RN7SL188P	-1.882	-4.37885	66.056	2.07e-13	1.89e-11	0.271307
LINC00326	2.33395	-4.1208	59.5815	2.14e-13	1.94e-11	5.04183
SCARNA22	-2.11625	-2.56656	59.4714	2.24e-13	2.03e-11	0.230646
SCARNA12	-1.89059	-0.834224	59.2098	2.5e-13	2.26e-11	0.269697
RN7SL542P	-1.74827	-4.39327	65.2796	2.7e-13	2.44e-11	0.297659
RN7SL267P	-1.61683	-4.35188	58.9762	2.75e-13	2.48e-11	0.32605
RNU2-59P	-2.2903	-4.11516	58.8563	2.9e-13	2.6e-11	0.204433
RN7SL672P	-2.21709	-4.08137	58.8151	2.95e-13	2.64e-11	0.215075
RN7SL447P	-1.6751	-4.4009	65.0017	2.98e-13	2.66e-11	0.313145
SNORA74D	-2.42219	-3.07823	58.7247	3.06e-13	2.73e-11	0.186573
RN7SL736P	-2.54176	-3.57023	58.6826	3.11e-13	2.77e-11	0.171733
CELA2A	-2.61132	-3.03833	58.6057	3.22e-13	2.85e-11	0.163649
RN7SL786P	-2.38449	-3.94839	58.4174	3.48e-13	3.08e-11	0.191513
RHOXF1P1	2.58891	-3.73802	58.3963	3.51e-13	3.1e-11	6.01642
COX8C	-2.66172	-3.40159	58.3245	3.62e-13	3.18e-11	0.158031
RN7SL346P	-2.00117	-4.21719	58.3242	3.62e-13	3.18e-11	0.249797
NBEAP1	2.3235	-2.81554	58.2704	3.7e-13	3.25e-11	5.00544
UGT2B4	-3.46332	0.048372	58.0783	4.01e-13	3.51e-11	0.0906646
LRP1B	2.70639	-1.21728	57.9181	4.29e-13	3.75e-11	6.52686
IRGM	-2.63496	-2.44852	57.784	4.54e-13	3.96e-11	0.160989
SYCP1	1.94316	-4.27439	57.7752	4.56e-13	3.96e-11	3.84546
RN7SL60P	-1.77546	-4.31074	57.755	4.6e-13	3.99e-11	0.2921
RN7SL308P	-1.9757	-4.23714	57.7255	4.66e-13	4.03e-11	0.254246
LINC00973	2.65635	-2.68451	57.6714	4.76e-13	4.11e-11	6.30437
SCN2A	2.26006	-0.285986	57.5006	5.12e-13	4.4e-11	4.7901
RN7SL620P	-1.61978	-4.34723	57.2712	5.64e-13	4.84e-11	0.325386
ADAD2	-2.55147	-1.96901	57.1883	5.84e-13	5e-11	0.170581
RN7SL577P	-2.1341	-4.15493	57.0307	6.24e-13	5.33e-11	0.227809
RN7SL494P	-2.38172	-3.70549	56.8456	6.74e-13	5.74e-11	0.19188
LY6L	2.0514	-4.26288	56.8388	6.76e-13	5.74e-11	4.14509
RN7SL492P	-1.68018	-4.40013	62.6459	6.77e-13	5.74e-11	0.312044
RN7SL240P	-1.6937	-4.39867	62.6409	6.78e-13	5.74e-11	0.309133
RN7SKP250	-1.68336	-4.39992	62.6006	6.88e-13	5.81e-11	0.311357
IGKV2-23	-2.31271	-4.29447	75.177	7.05e-13	5.94e-11	0.201283
RN7SL586P	-1.61408	-4.34903	56.6868	7.21e-13	6.07e-11	0.326673
RN7SL334P	-1.98537	-4.2261	56.6798	7.23e-13	6.07e-11	0.252548
SPRR2E	-3.9798	0.881929	56.6577	7.3e-13	6.11e-11	0.0633813
IL36A	-2.49386	-3.81367	56.4766	7.88e-13	6.58e-11	0.177531
DPYSL5	2.53927	-1.36643	56.4516	7.97e-13	6.64e-11	5.81295
RNA5SP107	-2.01048	-4.25788	56.3713	8.24e-13	6.85e-11	0.24819
USP26	-2.23565	-2.89297	56.1979	8.87e-13	7.36e-11	0.212326
HIST1H2BF	-2.28378	-0.507835	56.1372	9.1e-13	7.53e-11	0.205359
RN7SKP21	1.47925	-4.37371	56.1298	9.13e-13	7.54e-11	2.78803
SLC10A2	3.00581	-2.57581	56.0254	9.54e-13	7.86e-11	8.03225
LINC00686	1.69034	-4.34711	68.0574	1e-12	8.24e-11	3.22733
RN7SL630P	-1.9759	-4.23832	55.9037	1e-12	8.24e-11	0.254211
SOHLH2	2.71569	-2.22626	55.7629	1.07e-12	8.73e-11	6.56907
RN7SL43P	-2.41728	-3.86412	55.6338	1.13e-12	9.2e-11	0.187209
PDYN	-2.63203	-3.70415	55.5011	1.19e-12	9.71e-11	0.161317
LINC01441	1.6989	-4.33431	55.2975	1.3e-12	1.06e-10	3.24654
RN7SL757P	-1.3803	-4.4111	80.7747	1.55e-12	1.26e-10	0.384139
RN7SKP86	-1.50213	-4.40391	85.1489	1.55e-12	1.26e-10	0.353033
RN7SL311P	-1.42346	-4.41511	89.5168	1.55e-12	1.26e-10	0.372818
RN7SKP102	-1.55265	-4.39488	78.6965	1.61e-12	1.3e-10	0.340883
RN7SL277P	-2.23664	-3.67708	54.6889	1.68e-12	1.35e-10	0.21218
RN7SL504P	-1.70773	-4.31669	54.473	1.84e-12	1.48e-10	0.306141
RN7SL223P	-1.45281	-4.42106	59.787	1.86e-12	1.49e-10	0.36531
RN7SL230P	-2.48059	-3.40276	54.4429	1.87e-12	1.49e-10	0.179171
ZNF385D-AS1	1.69349	-4.32136	54.4275	1.88e-12	1.5e-10	3.23439
RN7SL411P	-2.17867	-4.01301	54.3261	1.96e-12	1.56e-10	0.220879
RN7SL97P	-1.77144	-4.28592	54.1725	2.09e-12	1.66e-10	0.292916
GUCA1C	2.22052	-4.18094	54.0188	2.24e-12	1.77e-10	4.6606
RN7SL790P	-1.37462	-4.39051	59.7595	2.27e-12	1.79e-10	0.385654
NEUROG1	1.72557	-4.36296	64.4048	2.53e-12	1.99e-10	3.3071
TMCO2	2.37103	-3.33387	53.6485	2.62e-12	2.06e-10	5.17312
RN7SL88P	-1.89523	-4.25252	53.5309	2.75e-12	2.16e-10	0.268832
SNORA38B	-2.14443	-2.999	53.4614	2.84e-12	2.22e-10	0.226184
BTBD18	2.16979	-2.42107	53.4373	2.86e-12	2.24e-10	4.49959
NTSR1	2.32752	2.32076	53.3485	2.98e-12	2.32e-10	5.01941
TMEM207	1.83481	-4.2879	53.2197	3.14e-12	2.45e-10	3.56724
CT55	2.31081	-3.72589	53.1327	3.26e-12	2.54e-10	4.9616
LINC02055	2.38073	-3.56773	53.0949	3.32e-12	2.57e-10	5.208
RN7SL100P	-1.80359	-4.27261	52.8954	3.61e-12	2.79e-10	0.286461
NEUROD2	2.26701	-2.26665	52.7978	3.76e-12	2.91e-10	4.81325
AMY2A	-2.45382	-3.44824	52.619	4.06e-12	3.13e-10	0.182527
RN7SL482P	-1.8412	-4.18792	52.4492	4.37e-12	3.36e-10	0.279089
BNIP3P6	1.88335	-4.28309	52.2392	4.78e-12	3.67e-10	3.68931
RN7SKP237	-2.2146	-3.72339	52.1346	5e-12	3.83e-10	0.215446
TCHHL1	-2.20144	-4.11321	52.0289	5.23e-12	4e-10	0.21742
PTH2R	2.69748	-1.14825	51.9621	5.38e-12	4.11e-10	6.48666
CPS1	-2.79411	4.4935	51.9043	5.52e-12	4.2e-10	0.144175
BPIFA1	3.1205	-2.57549	51.8915	5.55e-12	4.21e-10	8.6969
RN7SL326P	-1.9569	-4.17454	51.7792	5.82e-12	4.41e-10	0.257582
LINC00392	2.11233	-4.15684	51.6784	6.08e-12	4.6e-10	4.3239
GUSBP10	-2.14857	-4.13393	51.3163	7.1e-12	5.36e-10	0.225536
OVAAL	2.12027	-4.09403	51.2279	7.38e-12	5.56e-10	4.34775
NKX2-5	2.62801	-2.6648	51.1018	7.79e-12	5.86e-10	6.18171
BSX	1.67264	-4.31784	51.0457	7.98e-12	5.99e-10	3.18798
RN7SL69P	-1.55839	-4.34243	50.8397	8.72e-12	6.53e-10	0.33953
HOXC-AS3	2.22939	-3.51535	50.8149	8.81e-12	6.59e-10	4.68936
KHDC1L	2.32859	-3.7927	50.7557	9.04e-12	6.74e-10	5.02313
CYP3A4	2.18347	0.714299	50.7442	9.09e-12	6.76e-10	4.54246
RN7SL646P	-1.90147	-4.24932	50.7136	9.21e-12	6.84e-10	0.267671
TSPY1	1.55044	-4.4112	55.1816	9.54e-12	7.07e-10	2.92906
RN7SL678P	-2.21586	-3.88898	50.6143	9.61e-12	7.11e-10	0.215258
SCRT2	2.48731	-3.71993	50.5467	9.89e-12	7.3e-10	5.60733
RN7SL825P	-2.2064	-3.38513	50.3093	1.1e-11	8.07e-10	0.216675
DCAF8L2	2.1438	-4.00432	50.2231	1.14e-11	8.36e-10	4.41924
EDDM3CP	-1.55271	-4.40255	91.7845	1.26e-11	9.23e-10	0.34087
UTS2B	2.10708	-1.65213	49.9603	1.27e-11	9.33e-10	4.3082
RN7SL804P	-1.4461	-4.36269	49.92	1.3e-11	9.48e-10	0.367012
SLC1A6	2.28419	-3.49618	49.9077	1.3e-11	9.51e-10	4.87091
NR0B1	2.2801	-3.18656	49.8012	1.36e-11	9.93e-10	4.85711
RNA5SP50	2.40358	-4.12651	49.7877	1.37e-11	9.97e-10	5.29113
SIM1	-2.3458	-3.84719	49.6034	1.49e-11	1.08e-09	0.196717
RN7SL864P	-1.46503	-4.35196	49.4895	1.6e-11	1.15e-09	0.362229
LRRTM1	2.60764	0.514042	49.4	1.62e-11	1.17e-09	6.09505
RN7SL11P	-1.57721	-4.33108	49.3608	1.65e-11	1.19e-09	0.335129
RN7SKP144	-1.44592	-4.42124	58.315	1.67e-11	1.2e-09	0.367057
NFE4	2.24971	-2.78691	49.154	1.81e-11	1.3e-09	4.75586
CNBD2	-1.60613	-0.946544	49.088	1.86e-11	1.33e-09	0.328478
CT45A1	2.8763	-3.06726	49.077	1.87e-11	1.34e-09	7.34266
TCAM1P	2.54118	-1.25129	49.052	1.89e-11	1.35e-09	5.82067
CACNG3	2.17148	-4.02674	48.9946	1.93e-11	1.38e-09	4.50485
RBMY1A3P	1.52081	-4.40452	82.4538	2e-11	1.42e-09	2.86952
CCDC83	-2.20853	-3.16511	48.8103	2.1e-11	1.49e-09	0.216354
MIR217HG	1.68844	-4.28228	48.4559	2.44e-11	1.73e-09	3.22307
RNA5-8SN1	-1.37527	-4.3766	48.3641	2.54e-11	1.8e-09	0.385481
KIF1A	2.34501	1.29121	48.2934	2.62e-11	1.85e-09	5.08064
FUT5	1.86502	-4.22131	48.2635	2.66e-11	1.87e-09	3.64272
PRLHR	-2.6828	-2.43123	48.2529	2.67e-11	1.88e-09	0.155739
INSL6	2.01268	-3.80474	48.179	2.76e-11	1.93e-09	4.03532
FBXL21P	-1.98754	-4.11759	48.1289	2.82e-11	1.97e-09	0.252168
RN7SL846P	-1.82401	-4.23834	47.8863	3.13e-11	2.19e-09	0.282436
RN7SL814P	-1.35237	-4.40578	63.8357	3.16e-11	2.2e-09	0.391649
RN7SL164P	-1.39805	-4.36609	47.7286	3.35e-11	2.33e-09	0.379442
SLC38A8	2.26869	-2.61515	47.7259	3.36e-11	2.33e-09	4.81884
STRA8	2.06575	-4.06714	47.7036	3.39e-11	2.35e-09	4.1865
LIPF	2.7333	-2.91433	47.6409	3.48e-11	2.41e-09	6.64974
HIST1H4A	-2.46586	-2.45742	47.5835	3.57e-11	2.47e-09	0.181009
SCARNA23	-2.14521	-3.91215	47.5403	3.64e-11	2.51e-09	0.226063
RMST	2.44914	-3.33066	47.4845	3.73e-11	2.57e-09	5.46092
KRT76	2.54232	-3.58058	47.339	3.97e-11	2.73e-09	5.82526
RARRES2P6	1.49952	-4.39114	69.3494	4.16e-11	2.85e-09	2.82748
IGKV2D-26	-2.33629	-3.4563	47.0015	4.6e-11	3.15e-09	0.19802
RN7SL50P	-1.23599	-4.40772	57.598	4.72e-11	3.23e-09	0.42455
RN7SL36P	-2.00684	-4.07836	46.8637	4.89e-11	3.33e-09	0.248818
RN7SL788P	-1.37121	-4.37425	48.2196	4.91e-11	3.34e-09	0.386566
RN7SL634P	-1.48799	-4.34267	46.7997	5.02e-11	3.41e-09	0.356509
TRIM77BP	-1.97732	-4.37639	50.6206	5.28e-11	3.58e-09	0.253961
RNU1-67P	-2.10524	-2.76224	46.4515	5.85e-11	3.95e-09	0.232413
RN7SL692P	-1.35626	-4.38321	51.9755	5.85e-11	3.95e-09	0.390594
TCAP	-1.65383	0.782836	46.4451	5.87e-11	3.96e-09	0.317796
RNF17	2.12601	-3.10433	46.3213	6.19e-11	4.17e-09	4.3651
DDX11L16	-1.73416	-4.25612	45.9661	7.23e-11	4.86e-09	0.300584
PAGE2	2.16298	-3.67406	45.8743	7.53e-11	5.05e-09	4.47838
RN7SL443P	-1.55289	-4.32298	45.8666	7.56e-11	5.06e-09	0.340827
RN7SL337P	-1.65	-4.28331	45.8094	7.75e-11	5.18e-09	0.31864
RN7SL394P	-1.99011	-4.03005	45.7415	7.98e-11	5.33e-09	0.251719
LINC01206	2.30541	-3.58964	45.669	8.24e-11	5.49e-09	4.94308
FGF13-AS1	1.92218	-3.71158	45.5002	8.87e-11	5.9e-09	3.78996
RN7SL870P	-1.31158	-4.4157	71.1344	9.27e-11	6.15e-09	0.402879
CHRNA2	-2.41395	-3.16302	45.1058	1.05e-10	6.99e-09	0.187641
LY6K	2.11289	-1.73252	45.0854	1.06e-10	7.04e-09	4.32556
RN7SL567P	-1.31589	-4.38476	49.5752	1.09e-10	7.21e-09	0.401677
HOMER2P1	2.08734	-3.93778	45.0135	1.1e-10	7.24e-09	4.24964
GPR149	-1.65043	-4.29	44.9512	1.13e-10	7.43e-09	0.318546
RNU1-28P	-1.48485	-4.38016	59.7624	1.21e-10	7.91e-09	0.357285
RNU11	-1.83613	-3.75007	44.7571	1.23e-10	8.06e-09	0.280071
RN7SL845P	-1.58555	-4.29853	44.7031	1.26e-10	8.24e-09	0.333196
RN7SKP228	-1.60129	-4.29704	44.6578	1.28e-10	8.39e-09	0.329581
PRSS41	-1.99321	-0.907431	44.6462	1.29e-10	8.42e-09	0.25118
MIR4267	-1.47435	-4.34467	44.5412	1.35e-10	8.8e-09	0.359894
SSX9P	1.46635	-4.40737	80.1086	1.48e-10	9.59e-09	2.76323
FMO9P	2.13415	-3.97334	44.3009	1.5e-10	9.75e-09	4.38978
RN7SL320P	-1.95388	-3.99408	44.2787	1.52e-10	9.82e-09	0.258121
RPS17P1	2.39677	-3.48976	44.2647	1.53e-10	9.87e-09	5.26624
LINC02078	1.90245	-3.27373	44.2354	1.55e-10	9.98e-09	3.73846
RN7SL37P	-1.64282	-4.27451	44.2125	1.56e-10	1.01e-08	0.320231
PCSK2	2.37638	-1.25909	44.166	1.59e-10	1.03e-08	5.19234
COL2A1	2.834	2.58813	44.1625	1.6e-10	1.03e-08	7.1305
ARGFX	-1.49703	-4.33145	44.0399	1.69e-10	1.08e-08	0.354281
RN7SL454P	-1.7863	-4.17008	44.0016	1.71e-10	1.1e-08	0.289915
RN7SL303P	-1.45048	-4.34152	43.9076	1.79e-10	1.14e-08	0.365901
RN7SL418P	-1.3015	-4.41229	66.462	1.82e-10	1.16e-08	0.405704
RN7SL715P	-1.73096	-4.24649	43.865	1.82e-10	1.16e-08	0.301251
RN7SL429P	-1.30592	-4.38008	43.769	1.9e-10	1.21e-08	0.404463
ZFP42	2.30294	-3.13165	43.6308	2.02e-10	1.28e-08	4.93463
RNU6-36P	-1.65953	-4.23324	43.5921	2.05e-10	1.3e-08	0.316542
ALOX15P2	1.97473	-4.1216	43.5227	2.12e-10	1.34e-08	3.93054
SPRR2F	-3.27705	-0.525062	43.4971	2.14e-10	1.35e-08	0.103159
RN7SL178P	-1.28167	-4.41016	60.8485	2.25e-10	1.41e-08	0.411318
RNU1-3	-1.6432	-4.3733	64.8509	2.25e-10	1.41e-08	0.320145
LINC02241	2.35516	-3.78954	43.3579	2.28e-10	1.43e-08	5.11651
LINC00905	1.68789	-4.29306	43.3259	2.31e-10	1.45e-08	3.22185
RN7SL505P	-2.07099	-3.77912	43.1612	2.49e-10	1.55e-08	0.237996
PPBP	3.60694	6.44098	43.1539	2.49e-10	1.56e-08	12.1842
RN7SKP80	-1.58378	-1.61988	42.9934	2.68e-10	1.67e-08	0.333607
SPO11	1.72296	-4.23215	42.9642	2.71e-10	1.69e-08	3.30114
RN7SL321P	-1.88175	-4.20279	42.8678	2.83e-10	1.76e-08	0.271354
RN7SKP230	-1.90357	-3.87772	42.7944	2.92e-10	1.81e-08	0.267281
BOD1P2	1.47819	-4.34478	43.0101	2.96e-10	1.83e-08	2.78599
CLCA2	-2.62599	0.825008	42.6466	3.12e-10	1.93e-08	0.161994
PAK5	2.91328	-1.37366	42.4551	3.4e-10	2.1e-08	7.53328
RN7SL393P	-1.25342	-4.41791	68.6696	3.56e-10	2.18e-08	0.419454
RN7SL538P	-1.2396	-4.42187	67.446	3.56e-10	2.18e-08	0.42349
IGKV2D-19	-1.59262	-4.39053	74.395	3.56e-10	2.18e-08	0.331568
LINC01519	1.51327	-4.41435	53.6645	3.56e-10	2.18e-08	2.85457
RN7SL709P	-1.92194	-4.01727	42.298	3.64e-10	2.23e-08	0.263899
RN7SL105P	-1.85625	-4.07614	42.1698	3.86e-10	2.36e-08	0.276192
KCNJ9	1.74058	-2.18879	42.1442	3.9e-10	2.38e-08	3.34169
RN7SL236P	-1.91722	-3.75633	42.0925	3.99e-10	2.43e-08	0.264765
MMD2	2.07066	-3.84828	42.0693	4.03e-10	2.45e-08	4.20079
AVP	1.54386	-4.32172	42.0424	4.08e-10	2.48e-08	2.91573
RN7SL823P	-1.52437	-4.30471	41.879	4.39e-10	2.66e-08	0.347632
DPPA2	1.69875	-4.2585	41.8435	4.46e-10	2.7e-08	3.24619
PRMT8	1.94928	-3.17365	41.7846	4.57e-10	2.76e-08	3.86182
RN7SL478P	-1.34282	-4.36178	41.7516	4.64e-10	2.8e-08	0.394251
GAD2	-2.37119	-3.4453	41.7478	4.65e-10	2.8e-08	0.193287
MTCYBP4	-1.94639	-3.99192	41.6259	4.91e-10	2.95e-08	0.259465
SLC6A15	2.40236	-1.44048	41.5567	5.06e-10	3.04e-08	5.28667
SYNGR4	-2.09791	0.496926	41.2449	5.82e-10	3.48e-08	0.233597
SNORA70I	-1.36446	-4.35137	41.1365	6.1e-10	3.65e-08	0.388381
RNU1-13P	-1.88437	-4.06715	40.9849	6.53e-10	3.9e-08	0.270862
CRP	-2.26556	-3.1393	40.8895	6.81e-10	4.06e-08	0.207969
MYCN	-1.67108	2.5509	40.8586	6.91e-10	4.11e-08	0.314019
RNA5SP19	2.07789	-4.18055	40.8374	6.97e-10	4.14e-08	4.2219
TERC	-1.78317	-3.00878	40.8125	7.05e-10	4.18e-08	0.290545
RN7SL810P	-1.24159	-4.37498	40.8007	7.09e-10	4.2e-08	0.422906
RN7SL726P	-1.45724	-4.33131	40.7803	7.15e-10	4.23e-08	0.364188
TMPRSS15	2.20496	-3.35177	40.7776	7.16e-10	4.23e-08	4.61062
NTF4	1.84776	-3.12842	40.7226	7.34e-10	4.33e-08	3.59941
RN7SL381P	-1.53761	-0.901285	40.6304	7.65e-10	4.5e-08	0.344455
RN7SL278P	-1.38745	-4.33344	40.6207	7.68e-10	4.51e-08	0.38224
RNASEH1P1	1.75834	-4.13115	40.5926	7.78e-10	4.56e-08	3.3831
SCARNA11	-1.6552	-4.20929	40.5259	8.01e-10	4.69e-08	0.317494
BEND7P1	-1.42955	-4.3864	74.8303	8.1e-10	4.74e-08	0.371247
RN7SL519P	-1.27999	-4.4261	84.7788	8.17e-10	4.77e-08	0.4118
RN7SL615P	-1.47971	-4.30864	40.4043	8.46e-10	4.93e-08	0.358561
APOF	-2.0231	-2.84184	40.3836	8.54e-10	4.97e-08	0.246029
SNORA14A	-1.82861	-3.7162	40.2921	8.9e-10	5.17e-08	0.281536
RN7SKP130	-1.3942	-4.34635	40.1826	9.34e-10	5.42e-08	0.380456
RN7SL782P	-1.15742	-4.38995	40.1048	9.67e-10	5.6e-08	0.448315
ADAM29	1.90249	-3.82987	40.0931	9.72e-10	5.62e-08	3.73859
RNA5SP185	1.96336	-4.23205	40.0388	9.96e-10	5.75e-08	3.8997
CELF2-DT	1.3817	-4.4164	78.8129	1.09e-09	6.26e-08	2.60576
FAM237A	1.39019	-4.41594	81.142	1.09e-09	6.26e-08	2.62114
RN7SL364P	-1.73389	-2.89164	39.8367	1.09e-09	6.27e-08	0.30064
EPHA7	1.91372	1.66164	39.8263	1.1e-09	6.29e-08	3.76779
EPPIN	2.31764	-2.64974	39.7977	1.11e-09	6.36e-08	4.98515
LINC02470	2.35046	-3.13193	39.6932	1.16e-09	6.65e-08	5.09986
RPS24P13	-1.7396	-3.31564	39.6708	1.17e-09	6.71e-08	0.299452
SNORA24B	-1.55594	-4.24979	39.5996	1.21e-09	6.91e-08	0.340108
RN7SL44P	-1.76957	-4.10823	39.5621	1.23e-09	7.02e-08	0.293296
EPPIN-WFDC6	1.51859	-4.34502	47.5691	1.24e-09	7.05e-08	2.86511
RN7SL559P	-1.76549	-3.64468	39.4384	1.3e-09	7.4e-08	0.294126
LINC01487	1.68586	-4.34854	52.3994	1.33e-09	7.53e-08	3.21732
CDH12P4	-1.41572	-4.40591	76.4417	1.36e-09	7.69e-08	0.374823
RNU5A-8P	-1.96973	-3.99527	39.3091	1.38e-09	7.8e-08	0.255301
AFM	-1.78916	-4.10717	39.1567	1.48e-09	8.34e-08	0.289341
FAM133A	1.80571	-3.05668	39.1229	1.5e-09	8.46e-08	3.496
SPOCK3	2.12962	-2.22277	39.1105	1.51e-09	8.49e-08	4.37602
DUPD1	1.6661	-4.21305	39.0472	1.55e-09	8.72e-08	3.17356
RN7SL57P	-1.76359	-4.1084	39.0393	1.56e-09	8.74e-08	0.294514
LINC01456	-2.12344	-3.99257	38.9227	1.64e-09	9.2e-08	0.229498
LINC01249	1.84626	-4.13688	38.8873	1.67e-09	9.33e-08	3.59567
BLACE	1.85217	-4.19994	38.8644	1.69e-09	9.41e-08	3.61043
FAM9B	1.96562	-3.97197	38.8428	1.7e-09	9.49e-08	3.9058
CRHR1	1.91404	-3.49355	38.805	1.73e-09	9.64e-08	3.76863
RN7SL813P	-1.49087	-4.29262	38.6873	1.83e-09	1.01e-07	0.355797
SAGE1	2.07254	-3.6116	38.6683	1.84e-09	1.02e-07	4.20626
LINC01322	2.00244	-2.94181	38.6472	1.86e-09	1.03e-07	4.00676
CA10	1.84928	-2.24487	38.622	1.88e-09	1.04e-07	3.6032
PRDM9	1.79026	-4.18292	38.4667	2.02e-09	1.11e-07	3.45877
LYZL1	1.48616	-4.36868	48.3369	2.03e-09	1.12e-07	2.80142
RN7SL79P	-1.18087	-4.38003	38.4123	2.07e-09	1.14e-07	0.441084
RNU1-27P	-1.58001	-4.29631	38.297	2.18e-09	1.2e-07	0.33448
CER1	2.35666	-1.8876	38.208	2.27e-09	1.24e-07	5.12184
CELA3A	-2.15852	-2.00446	38.1969	2.28e-09	1.25e-07	0.223986
RN7SL803P	-1.77343	-3.96478	38.1294	2.35e-09	1.28e-07	0.292513
RS1	-1.66777	-3.03306	38.1183	2.36e-09	1.29e-07	0.314739
DMRTB1	1.78583	-4.33143	55.1482	2.4e-09	1.31e-07	3.44817
MIR548XHG	2.37201	-3.42481	37.9825	2.51e-09	1.37e-07	5.17663
WNT16	1.55762	-1.86164	37.9223	2.58e-09	1.4e-07	2.94367
BCRP4	-1.6918	-4.1463	37.7667	2.76e-09	1.5e-07	0.309541
RN7SKP268	-1.2373	-4.37471	41.0776	3.08e-09	1.67e-07	0.424166
SLC6A5	1.68861	-4.25846	37.3929	3.27e-09	1.77e-07	3.22346
RN7SL827P	-1.80403	-3.75946	37.3636	3.32e-09	1.79e-07	0.286374
RN7SKP204	-1.44859	-4.27386	37.3115	3.39e-09	1.83e-07	0.366379
PHF2P2	2.14254	-2.68449	37.2843	3.44e-09	1.85e-07	4.4154
WFDC6	1.92905	-3.9851	37.2716	3.46e-09	1.86e-07	3.80805
SPAM1	1.51326	-4.24733	37.1601	3.64e-09	1.95e-07	2.85455
SNCB	1.63277	-3.09524	37.108	3.72e-09	2e-07	3.10107
SNTG1	1.80114	-4.06132	36.9608	3.98e-09	2.13e-07	3.48495
MTATP8P2	-2.46749	1.88752	36.8904	4.11e-09	2.2e-07	0.180806
ZNF734P	-2.04582	-3.89761	36.7537	4.37e-09	2.33e-07	0.242185
JPH3	1.3783	-1.15439	36.7525	4.37e-09	2.33e-07	2.59962
FEM1AP4	-1.61378	-4.2355	36.7411	4.39e-09	2.34e-07	0.326742
RN7SL304P	-1.18196	-4.40172	44.7622	4.45e-09	2.37e-07	0.440751
UGT2B28	-1.56159	-4.19629	36.6656	4.55e-09	2.42e-07	0.338778
FGFR1OP2P1	1.66657	-4.37239	60.167	4.64e-09	2.46e-07	3.17458
RN7SL621P	-1.14697	-4.42605	61.8348	5.18e-09	2.74e-07	0.451573
GLYATL2	1.7779	-1.08227	36.3155	5.33e-09	2.82e-07	3.42926
RN7SL636P	-1.34603	-4.3362	36.2809	5.41e-09	2.86e-07	0.393374
CLEC2A	2.63298	-2.35113	36.2421	5.51e-09	2.91e-07	6.20307
LINC01518	1.92759	-3.99565	36.2345	5.53e-09	2.91e-07	3.80419
RN7SKP146	-1.18322	-4.44097	54.3533	5.53e-09	2.91e-07	0.440369
RN7SL444P	-1.68296	-3.35944	36.1929	5.63e-09	2.96e-07	0.311442
CHEK2P2	1.41114	-4.31718	36.1644	5.71e-09	2.99e-07	2.65946
CCDC141	1.3954	-1.28581	36.0578	5.99e-09	3.14e-07	2.63062
MGAT5B	1.3054	-1.81537	36.0292	6.07e-09	3.18e-07	2.47152
SNORA71C	-1.31804	-0.517764	35.9978	6.16e-09	3.22e-07	0.40108
IGHD6-13	1.31395	-4.33199	35.9945	6.17e-09	3.22e-07	2.48622
RN7SKP93	-1.22252	-4.43039	76.7274	6.55e-09	3.41e-07	0.428532
CHGB	2.46355	3.38814	35.8477	6.59e-09	3.43e-07	5.51571
RN7SL305P	-1.28162	-4.34133	35.8371	6.62e-09	3.44e-07	0.411333
LBX1-AS1	1.80497	-4.08179	35.8037	6.72e-09	3.49e-07	3.49422
DHRS2	-1.66304	2.69923	35.7984	6.74e-09	3.49e-07	0.315773
LRRC53	2.15513	-2.88284	35.7663	6.84e-09	3.54e-07	4.45409
RN7SL734P	-1.49145	-4.2734	35.7348	6.94e-09	3.58e-07	0.355655
NLRP5	1.89728	-3.88534	35.7342	6.94e-09	3.58e-07	3.72511
SCRT1	1.65562	-2.69944	35.0332	9.55e-09	4.92e-07	3.15058
TBX5-AS1	2.04786	-3.19717	34.9675	9.84e-09	5.06e-07	4.13491
RPL6P5	2.1596	-3.7992	34.9665	9.84e-09	5.06e-07	4.4679
RN7SL382P	-1.67775	-3.81667	34.9382	9.97e-09	5.12e-07	0.312569
KRTAP9-4	-1.38862	-4.40802	67.2897	1.01e-08	5.16e-07	0.38193
CCNYL2	1.61871	-3.80303	34.699	1.11e-08	5.69e-07	3.07101
RN7SL604P	-1.40762	-4.29356	34.6561	1.13e-08	5.79e-07	0.376933
PSCA	2.44904	2.67847	34.5639	1.18e-08	6.03e-07	5.46054
MUC16	2.27299	1.01679	34.5597	1.19e-08	6.04e-07	4.83323
SNRPGP18	-1.33583	-4.34479	36.4914	1.23e-08	6.27e-07	0.396164
FGG	-2.1966	-2.02272	34.4567	1.24e-08	6.31e-07	0.218151
OR10G4	-1.79154	-4.1128	34.4041	1.27e-08	6.46e-07	0.288864
LINC02672	2.20135	-2.19863	34.3433	1.31e-08	6.63e-07	4.59909
GUSBP12	1.5358	-4.39123	53.7129	1.34e-08	6.79e-07	2.89948
GFAP	1.38245	-0.803473	34.2711	1.35e-08	6.83e-07	2.60712
SLC32A1	1.94406	-3.91105	34.1995	1.4e-08	7.05e-07	3.84787
CACNG5	1.50978	-4.22587	34.1777	1.41e-08	7.11e-07	2.84767
CUX2	1.46479	-2.62747	34.0423	1.5e-08	7.55e-07	2.76023
MED15P8	1.2672	-4.42342	74.6981	1.55e-08	7.78e-07	2.40694
LINC01216	1.45706	-4.40997	71.734	1.55e-08	7.78e-07	2.74548
GOLGA2P11	-2.03512	-3.92125	33.8791	1.62e-08	8.11e-07	0.243988
LINC02113	-1.5671	-4.22194	33.8644	1.63e-08	8.15e-07	0.337487
C1orf61	1.59131	-1.59104	33.8571	1.63e-08	8.17e-07	3.01323
PRSS56	-3.07365	2.98998	33.8543	1.64e-08	8.17e-07	0.118779
ANKRD34C	1.74316	-3.70449	33.833	1.65e-08	8.24e-07	3.34768
RIMS4	1.85272	-1.71972	33.6985	1.76e-08	8.75e-07	3.61181
LINC01482	1.56632	-3.49085	33.5287	1.9e-08	9.44e-07	2.96149
SDR9C7	-1.73891	-3.82895	33.5045	1.92e-08	9.53e-07	0.299596
RNU1-2	-1.58634	-4.17224	33.4591	1.96e-08	9.72e-07	0.333015
IGHVII-22-1	-1.75752	-4.07395	33.4255	1.99e-08	9.86e-07	0.295756
ALB	-2.53821	0.0039154	33.3626	2.05e-08	1.01e-06	0.172156
RN7SL654P	-1.10348	-4.42404	50.914	2.1e-08	1.03e-06	0.465391
RN7SL738P	-1.28995	-2.57205	33.2248	2.18e-08	1.08e-06	0.408966
RN7SL147P	-1.66576	-4.14164	33.1993	2.21e-08	1.09e-06	0.315179
IQCA1L	1.52212	-4.28632	33.3692	2.24e-08	1.1e-06	2.87212
GFY	1.79585	-3.12288	33.1574	2.25e-08	1.11e-06	3.47219
RN7SL380P	-1.11062	-4.3799	33.0655	2.35e-08	1.15e-06	0.463094
A2ML1	2.35881	0.567352	33.0269	2.39e-08	1.17e-06	5.12947
TGIF2LX	1.27615	-4.391	45.5225	2.48e-08	1.21e-06	2.42192
LINC01267	-1.59747	-2.3395	32.894	2.54e-08	1.24e-06	0.330457
RN7SKP162	-1.17565	-4.43482	78.9538	2.62e-08	1.28e-06	0.442684
RNU2-48P	-1.30391	-4.42463	75.5134	2.62e-08	1.28e-06	0.405027
RNU1-19P	-1.33503	-4.38452	48.9847	2.76e-08	1.34e-06	0.396384
SNORA63D	-1.62612	-4.16506	32.6495	2.84e-08	1.38e-06	0.323959
LINC02267	1.3729	-4.39118	47.9144	2.86e-08	1.39e-06	2.58991
CA7	1.62572	1.22801	32.5885	2.93e-08	1.42e-06	3.08595
RN7SL144P	-1.71469	-3.98606	32.5623	2.96e-08	1.43e-06	0.304667
SLC20A1	0.344579	5.97677	32.5222	3.02e-08	1.45e-06	1.26978
MIA	1.7508	0.548898	32.5222	3.02e-08	1.45e-06	3.36545
CELF2-AS2	-1.40913	-4.28565	32.5215	3.02e-08	1.45e-06	0.376538
SFTPA1	-2.75302	0.0786083	32.515	3.03e-08	1.46e-06	0.148341
SCGB1D2	1.87643	-3.94746	32.512	3.03e-08	1.46e-06	3.67166
RN7SL740P	-1.37621	-4.29095	32.509	3.03e-08	1.46e-06	0.385231
SRRM4	1.95377	-2.56065	32.4927	3.06e-08	1.47e-06	3.87386
LINC01087	1.83136	-3.57781	32.4734	3.09e-08	1.48e-06	3.55874
RN7SL625P	-1.55689	-4.19844	32.4536	3.11e-08	1.49e-06	0.339884
RNY3P1	-1.30084	-4.3628	39.8375	3.38e-08	1.62e-06	0.405889
DIRAS3	1.17502	0.116712	32.1726	3.54e-08	1.69e-06	2.25795
LINC00520	1.59209	-0.490366	32.1419	3.59e-08	1.71e-06	3.01485
POU4F2	1.6743	-4.06264	32.0786	3.7e-08	1.76e-06	3.19164
SELENOV	1.49945	-4.25058	32.0333	3.78e-08	1.8e-06	2.82734
SNORD8	-1.64968	-4.01467	31.9527	3.92e-08	1.86e-06	0.318711
OR6T1	-1.81457	-3.62334	31.8984	4.02e-08	1.91e-06	0.284289
BRDT	1.58928	-3.52257	31.7919	4.22e-08	2e-06	3.009
NAALADL2-AS2	1.5844	-3.7213	31.7508	4.31e-08	2.04e-06	2.99883
LINC00565	1.28003	-2.30887	31.6759	4.46e-08	2.1e-06	2.42844
SH3GL3	1.75423	-3.65661	31.6535	4.5e-08	2.12e-06	3.37345
CELA3B	-1.82691	-2.2776	31.5768	4.67e-08	2.2e-06	0.281867
PCDHB17P	1.44873	-3.48107	31.5442	4.74e-08	2.23e-06	2.72968
LINC01829	1.42078	-2.80221	31.5063	4.82e-08	2.26e-06	2.67731
RNU6-1316P	-1.49334	-4.25785	31.5028	4.83e-08	2.27e-06	0.35519
GC	-2.02629	-3.19488	31.4954	4.84e-08	2.27e-06	0.245485
AMBN	-2.25669	-2.57344	31.4243	5.01e-08	2.34e-06	0.209252
MTCO3P12	1.64703	3.30584	31.3918	5.08e-08	2.38e-06	3.13189
RN7SL127P	-1.82151	-3.96659	31.3382	5.21e-08	2.43e-06	0.282924
CYLC1	-0.966851	-4.44272	65.9133	5.23e-08	2.44e-06	0.511622
RN7SL325P	-1.09258	-4.43959	73.9032	5.23e-08	2.44e-06	0.468922
IFNWP19	1.61111	-2.23301	31.2626	5.4e-08	2.51e-06	3.05488
RN7SKP69	-1.23429	-4.33091	31.1755	5.62e-08	2.61e-06	0.42505
HIST1H3D	-1.30583	0.294167	31.1614	5.65e-08	2.62e-06	0.40449
RNU1-35P	1.46642	-4.34432	42.7332	5.68e-08	2.63e-06	2.76336
CGB8	1.74846	-3.76013	31.1202	5.76e-08	2.67e-06	3.36
ACP7	1.82081	-2.59532	31.1167	5.77e-08	2.67e-06	3.53279
LINC01345	1.73708	-3.4519	31.1026	5.81e-08	2.68e-06	3.33359
LINC01793	-1.34089	-4.31532	31.0469	5.96e-08	2.75e-06	0.394778
ZNF479	-2.28328	-3.15815	31.0466	5.96e-08	2.75e-06	0.205431
TEX19	1.45768	-1.86612	31.0219	6.03e-08	2.77e-06	2.74667
CGB7	1.42109	-3.23084	31.0052	6.08e-08	2.79e-06	2.67787
PGM5-AS1	1.79276	-2.37103	31.0019	6.09e-08	2.79e-06	3.46476
NECAB2	1.26385	-2.21393	30.9852	6.14e-08	2.81e-06	2.40136
RNU5D-1	-1.63932	-3.89808	30.9408	6.26e-08	2.87e-06	0.321007
RNU6-82P	-1.33347	-4.34946	37.1894	6.29e-08	2.88e-06	0.396814
HMGB1P37	1.16966	-1.96391	30.7893	6.72e-08	3.07e-06	2.24959
CTAG2	2.29937	-2.39977	30.7849	6.73e-08	3.07e-06	4.92242
LMO7DN-IT1	1.38355	-4.16255	30.7189	6.94e-08	3.16e-06	2.60909
RN7SL344P	-1.33879	-4.27824	30.6889	7.04e-08	3.2e-06	0.395351
PADI1	1.3364	1.78655	30.6131	7.29e-08	3.31e-06	2.5252
RN7SKP276	1.4978	-4.19265	30.5959	7.35e-08	3.33e-06	2.82413
LINC01866	-1.17976	-4.41815	54.7346	7.55e-08	3.42e-06	0.441424
LINC01713	1.54256	-4.09126	30.5014	7.68e-08	3.47e-06	2.91311
RN7SL108P	-1.31131	-4.29195	30.4818	7.75e-08	3.5e-06	0.402955
IGKV6D-41	1.88723	-3.28435	30.3963	8.06e-08	3.64e-06	3.69924
RN7SL395P	-1.45035	-3.69017	30.2474	8.64e-08	3.9e-06	0.365932
MUC7	1.9191	-3.24307	30.1209	9.16e-08	4.13e-06	3.78186
LMO1	1.67843	-3.60386	30.1181	9.18e-08	4.13e-06	3.2008
LINC01728	-1.24447	-4.39132	42.3708	9.23e-08	4.15e-06	0.422064
KRT31	-2.20771	-1.63103	30.0622	9.42e-08	4.22e-06	0.216478
CSMD3	1.64656	-2.61572	30.0181	9.61e-08	4.31e-06	3.13085
KRT5	-2.77459	4.36559	29.908	1.01e-07	4.53e-06	0.146138
RNU2-3P	-1.13655	-4.44351	49.9036	1.02e-07	4.58e-06	0.454847
RN7SL430P	-1.46307	-4.16936	29.8503	1.04e-07	4.64e-06	0.36272
UPK1A	1.77707	-0.907109	29.8399	1.04e-07	4.65e-06	3.4273
RN7SL291P	-1.04549	-4.44092	70.9614	1.04e-07	4.65e-06	0.484482
RN7SKP207	-1.07474	-4.44099	71.6956	1.04e-07	4.65e-06	0.474756
SUMO1P1	1.79617	-3.48465	29.7536	1.09e-07	4.83e-06	3.47297
ZBBX	1.62753	-4.07496	29.7309	1.1e-07	4.88e-06	3.08983
RN7SL130P	-1.13414	-2.24256	29.7196	1.1e-07	4.9e-06	0.455607
SLC26A4	0.995559	-0.919763	29.6227	1.16e-07	5.12e-06	1.99385
TAFA4	1.65749	-3.41125	29.614	1.16e-07	5.13e-06	3.15466
RN7SL668P	-1.51126	-4.14086	29.578	1.18e-07	5.21e-06	0.350805
SNORD94	-1.05898	-1.03349	29.4518	1.25e-07	5.52e-06	0.47997
LINC02210-CRHR1	1.14473	-4.35359	29.4223	1.27e-07	5.59e-06	2.21104
RN7SKP1	-1.12175	-4.36951	29.3946	1.29e-07	5.66e-06	0.459535
RNU5F-1	-1.5433	-3.43234	29.3525	1.31e-07	5.76e-06	0.3431
KRTAP9-8	-1.16003	-4.39839	41.244	1.43e-07	6.26e-06	0.447504
RN7SKP94	-1.09556	-4.4242	51.436	1.43e-07	6.26e-06	0.467954
SLC7A14	1.79214	-1.74498	29.0926	1.48e-07	6.48e-06	3.46329
HS6ST3	1.65737	-2.14639	28.9519	1.58e-07	6.91e-06	3.15441
RNU2-36P	-1.1021	-4.37499	28.8752	1.64e-07	7.16e-06	0.465839
RN7SL650P	-1.41264	-3.54777	28.8726	1.64e-07	7.16e-06	0.375625
CYP1A1	2.42662	0.0750799	28.8704	1.64e-07	7.16e-06	5.37631
AQP2	1.4904	-2.73764	28.8565	1.65e-07	7.19e-06	2.80967
RN7SL288P	-1.08206	-4.41129	41.0582	1.68e-07	7.31e-06	0.472354
RN7SL313P	-1.25123	-4.25584	28.8128	1.69e-07	7.32e-06	0.420089
OPRM1	-1.64516	-3.95739	28.8121	1.69e-07	7.32e-06	0.31971
WSPAR	1.23789	-4.40292	44.549	1.69e-07	7.34e-06	2.35853
SAA1	1.649	3.96087	28.796	1.7e-07	7.36e-06	3.13616
RN7SL40P	-1.44896	-3.59142	28.7605	1.73e-07	7.47e-06	0.366285
CALML5	-1.84698	-3.19986	28.6493	1.82e-07	7.86e-06	0.277973
GTF2IP3	1.13601	-4.41814	50.926	1.85e-07	7.97e-06	2.19772
RN7SL220P	-1.51673	-4.02894	28.594	1.87e-07	8.05e-06	0.349477
OR7E94P	-1.53028	-3.92561	28.5681	1.89e-07	8.14e-06	0.346211
FRG2JP	1.13489	-4.44199	45.4535	1.9e-07	8.17e-06	2.19602
PRH2	-1.51394	-2.46119	28.4789	1.97e-07	8.46e-06	0.350153
NDST4	1.84387	-3.33149	28.4684	1.98e-07	8.5e-06	3.58972
SMR3A	-1.17749	-4.43223	72.1715	2.08e-07	8.93e-06	0.442119
IFNE	1.61867	-2.4362	28.3222	2.12e-07	9.08e-06	3.07092
RN7SL98P	-1.0087	-4.40517	34.3176	2.13e-07	9.09e-06	0.496994
RN7SKP191	-1.00052	-4.45284	50.9124	2.13e-07	9.09e-06	0.499818
HIST1H2BG	-1.27083	1.29289	28.2963	2.15e-07	9.16e-06	0.414421
OR7A1P	-1.84284	-4.08219	28.2321	2.21e-07	9.43e-06	0.278773
RNU6-681P	-1.27447	-4.40381	54.0826	2.23e-07	9.5e-06	0.413376
ITGA10	0.804175	0.331851	28.1874	2.26e-07	9.6e-06	1.74615
MIR9-3HG	1.1716	-1.38208	28.1646	2.28e-07	9.69e-06	2.25261
CIB4	-1.92073	-1.96782	28.032	2.43e-07	1.03e-05	0.264122
BASP1P1	1.23323	-4.38918	43.3379	2.48e-07	1.05e-05	2.35092
HCN2	1.0939	-0.0554003	27.8313	2.67e-07	1.13e-05	2.1345
CLVS2	1.57009	-2.76051	27.8307	2.67e-07	1.13e-05	2.96923
RN7SKP91	-1.06609	-4.41752	44.1756	2.7e-07	1.14e-05	0.477612
ZNF723	1.34419	-4.24132	27.8112	2.7e-07	1.14e-05	2.53887
RN7SL15P	-1.31176	-3.17376	27.8068	2.7e-07	1.14e-05	0.402828
LINC00384	1.53195	-3.95584	27.7891	2.72e-07	1.15e-05	2.89177
BTBD17	1.5883	-3.16903	27.763	2.76e-07	1.16e-05	3.00695
RN7SL569P	-1.40614	-3.92002	27.7308	2.8e-07	1.17e-05	0.37732
ZNF534	1.37167	-3.36456	27.6017	2.98e-07	1.25e-05	2.58769
LEP	2.14752	-0.112171	27.5506	3.05e-07	1.28e-05	4.43065
PHF21B	1.62582	-3.06962	27.5195	3.09e-07	1.29e-05	3.08618
RNU4ATAC	-1.39138	-2.69189	27.5112	3.1e-07	1.3e-05	0.3812
RN7SL8P	-1.57546	-1.80808	27.507	3.11e-07	1.3e-05	0.335536
RN7SL317P	-1.32851	-4.25533	27.4741	3.16e-07	1.32e-05	0.39818
CCBE1	1.32169	0.602146	27.3506	3.35e-07	1.39e-05	2.49959
ATCAY	1.47274	-1.85202	27.3352	3.37e-07	1.4e-05	2.77549
IGDCC3	-2.09559	-0.731829	27.2838	3.46e-07	1.43e-05	0.233972
IGLON5	1.08972	-0.682438	27.2726	3.47e-07	1.44e-05	2.12832
RN7SL322P	-1.40806	-4.13115	27.2234	3.56e-07	1.47e-05	0.376817
LINC02199	-1.5897	-4.11526	27.1936	3.61e-07	1.49e-05	0.332241
LINC01388	1.34541	-4.20709	27.1777	3.63e-07	1.5e-05	2.54102
GPR26	1.54168	-3.76081	27.0992	3.77e-07	1.56e-05	2.91134
TMPRSS11A	-1.42535	-4.10647	27.0855	3.79e-07	1.56e-05	0.37233
GUSBP8	-1.49855	-4.14801	26.9334	4.08e-07	1.68e-05	0.353909
SRY	1.15557	-4.37954	34.3172	4.08e-07	1.68e-05	2.22772
SNORA40B	-1.41369	-4.16299	26.8993	4.14e-07	1.7e-05	0.375351
RN7SL727P	-0.942114	-4.4481	66.5817	4.16e-07	1.71e-05	0.52047
BPIFB2	2.12758	-2.00242	26.8803	4.18e-07	1.71e-05	4.36985
LYPD2	-1.70049	-3.59282	26.8747	4.19e-07	1.72e-05	0.307682
TCP11	1.98176	0.254068	26.8584	4.22e-07	1.73e-05	3.94974
ACTL6B	1.60291	-3.18593	26.8566	4.23e-07	1.73e-05	3.03756
RN7SL801P	-1.11894	-4.34129	26.8064	4.33e-07	1.77e-05	0.460432
RN7SL332P	-0.998276	-4.45265	56.3326	4.43e-07	1.81e-05	0.500598
ELOVL2	-1.41832	0.0427015	26.7228	4.5e-07	1.83e-05	0.374148
POU3F4	1.57878	-3.86696	26.6669	4.62e-07	1.88e-05	2.98718
CTNNA3	1.26407	-1.51756	26.5928	4.79e-07	1.95e-05	2.40172
RPSAP12	-0.815921	-0.521082	26.5879	4.8e-07	1.95e-05	0.568046
ABCA17P	1.46432	-0.233047	26.5288	4.93e-07	2e-05	2.75934
RN7SL708P	-1.00652	-4.43097	47.0963	5.08e-07	2.06e-05	0.497744
GAS6-DT	0.710398	-0.611601	26.3733	5.31e-07	2.15e-05	1.63626
RN7SL802P	-0.955499	-4.44014	53.3134	5.36e-07	2.16e-05	0.515663
RN7SL853P	-1.00059	-4.43883	57.1715	5.36e-07	2.16e-05	0.499795
HELT	1.30279	-4.39359	44.406	5.48e-07	2.21e-05	2.46705
RN7SL261P	-0.994868	-4.41467	36.6032	5.53e-07	2.23e-05	0.501782
ZNF560	1.38893	-3.79241	26.284	5.54e-07	2.23e-05	2.61885
DPPA5	1.18594	-4.32747	26.2316	5.68e-07	2.28e-05	2.27512
LINC00408	1.07463	-4.40098	35.0075	5.74e-07	2.3e-05	2.10618
ANKRD34C-AS1	1.3	-4.3734	31.9955	5.74e-07	2.3e-05	2.46228
RN7SL284P	-1.0384	-4.36678	26.0666	6.14e-07	2.46e-05	0.486867
LINP1	1.86517	-3.57473	26.0647	6.14e-07	2.46e-05	3.6431
RN7SL30P	-1.35164	-4.18103	26.0187	6.28e-07	2.51e-05	0.391845
RNU6ATAC	-1.67059	-3.21249	25.9837	6.38e-07	2.55e-05	0.314124
CACNA1C-AS4	-1.26334	-4.28653	25.9757	6.41e-07	2.56e-05	0.41658
RAD1P1	-1.31772	-4.25836	25.975	6.41e-07	2.56e-05	0.40117
FSTL5	1.5875	-2.41114	25.9491	6.49e-07	2.58e-05	3.00527
VGLL1	1.79834	-1.38831	25.9435	6.51e-07	2.59e-05	3.47819
CNTNAP4	1.55533	-3.8012	25.889	6.68e-07	2.65e-05	2.93902
RPS27AP8	-1.24417	-4.25293	25.8272	6.87e-07	2.73e-05	0.422152
PES1P1	1.36549	-4.25693	25.7145	7.25e-07	2.88e-05	2.57664
TMEM151B	1.03384	-2.18719	25.6594	7.44e-07	2.95e-05	2.04747
LINC01766	-1.22179	-4.40813	48.5281	7.59e-07	3e-05	0.428751
RN7SKP190	1.0121	-4.45107	45.5563	7.75e-07	3.06e-05	2.01685
GAL3ST3	1.48276	-4.12701	25.5635	7.79e-07	3.08e-05	2.79484
PAQR9	1.51644	-4.01704	25.5586	7.81e-07	3.08e-05	2.86085
HIST1H2AE	-1.1089	1.05685	25.5549	7.82e-07	3.08e-05	0.463648
LINC02249	1.33833	-4.36445	35.9957	8.06e-07	3.17e-05	2.52859
KCTD1	0.700652	2.60379	25.4596	8.18e-07	3.22e-05	1.62524
RPH3A	1.17623	-2.74222	25.4586	8.19e-07	3.22e-05	2.25985
LINC00588	1.153	-4.4341	62.4421	8.22e-07	3.23e-05	2.22375
UGT1A4	1.38506	-4.21052	25.4294	8.3e-07	3.25e-05	2.61183
RN7SL606P	-1.19662	-4.29871	25.3834	8.49e-07	3.32e-05	0.436298
CRLF1	0.642077	0.772212	25.3196	8.75e-07	3.42e-05	1.56057
SYCP2	1.14058	1.27774	25.2411	9.08e-07	3.55e-05	2.20469
KCNN1	1.0619	-1.95067	25.2227	9.16e-07	3.57e-05	2.08768
FEV	1.68264	-1.9583	25.2113	9.21e-07	3.59e-05	3.21014
RN7SL39P	-0.859695	-4.46173	52.0544	9.25e-07	3.6e-05	0.551069
RN7SKP10	-0.893113	-4.45943	49.1892	9.25e-07	3.6e-05	0.538451
MMP8	-1.94668	1.06519	25.1953	9.28e-07	3.61e-05	0.259413
ERICH3	1.61216	-2.73646	25.1763	9.36e-07	3.63e-05	3.0571
TGM6	2.03281	-2.65908	25.1745	9.37e-07	3.63e-05	4.092
RN7SKP243	-1.31743	-4.0527	25.1586	9.44e-07	3.66e-05	0.40125
MIR4774	-1.07798	-4.42166	49.4442	9.55e-07	3.69e-05	0.473693
LINC00308	1.20874	-4.36148	31.7143	9.55e-07	3.69e-05	2.31136
JPH4	0.970995	-1.10595	25.1171	9.63e-07	3.72e-05	1.96019
RPS27P29	-1.24795	-2.21979	25.1143	9.64e-07	3.72e-05	0.421047
LINC00029	1.30793	-4.26317	25.095	9.73e-07	3.75e-05	2.47587
CDH22	-1.84261	-1.78261	25.0884	9.76e-07	3.76e-05	0.278818
RN7SL645P	-0.961034	-4.41787	35.7232	9.98e-07	3.83e-05	0.513689
CARD18	-1.14955	-4.40484	44.009	9.98e-07	3.83e-05	0.450766
SEZ6	1.65237	-1.2409	24.946	1.04e-06	4.01e-05	3.1435
IL1RAPL2	1.58173	-3.51763	24.89	1.07e-06	4.11e-05	2.99329
ATP6V1B1	1.03302	-0.832462	24.8348	1.1e-06	4.22e-05	2.04631
NR2E1	1.4847	-3.86565	24.7465	1.15e-06	4.39e-05	2.79858
HIST2H3D	-1.21724	-2.59695	24.726	1.16e-06	4.43e-05	0.430103
RN7SL413P	-0.992506	-4.36795	24.6859	1.18e-06	4.51e-05	0.502604
SNORA63C	-1.34738	-4.06338	24.6095	1.23e-06	4.68e-05	0.393006
SLC13A5	-1.436	-1.18038	24.602	1.23e-06	4.69e-05	0.369591
RAD17P2	-1.26561	-4.21303	24.5792	1.24e-06	4.73e-05	0.415925
MAFA	1.10821	-2.95621	24.5463	1.26e-06	4.8e-05	2.15578
CHRNA6	1.35405	-2.31425	24.5416	1.27e-06	4.81e-05	2.55629
TDRP	-0.807016	1.25167	24.4695	1.31e-06	4.97e-05	0.571563
IFITM10	0.617498	2.10939	24.4547	1.32e-06	5e-05	1.53421
ATP8B3	0.694761	0.0267334	24.4506	1.32e-06	5.01e-05	1.61862
LINC02454	1.14143	-3.22502	24.4059	1.35e-06	5.11e-05	2.20599
RN7SL502P	-1.38586	-4.01541	24.4017	1.35e-06	5.11e-05	0.382662
IRS4	1.17172	-4.3788	29.0377	1.36e-06	5.13e-05	2.2528
ADGRG2	-1.25677	0.73167	24.3654	1.38e-06	5.19e-05	0.418479
SNORA46	-1.26031	-3.57575	24.3266	1.4e-06	5.29e-05	0.417453
CYP7A1	1.54055	-3.54902	24.3219	1.41e-06	5.29e-05	2.90905
KPRP	1.46445	-4.1997	24.3179	1.41e-06	5.3e-05	2.75959
ABLIM3	0.815784	3.32846	24.2546	1.45e-06	5.45e-05	1.76026
SNORA51	-1.33717	-3.66773	24.2529	1.45e-06	5.45e-05	0.395796
IGKV2D-18	1.51216	-3.62911	24.1626	1.52e-06	5.68e-05	2.85238
KRT6A	-2.15807	4.28391	24.1613	1.52e-06	5.68e-05	0.224056
GABRG2	1.56167	-2.95775	24.1532	1.52e-06	5.7e-05	2.95196
CCDC144NL	1.40987	-3.9363	24.1509	1.53e-06	5.7e-05	2.65713
DGKB	1.61486	0.0078153	24.135	1.54e-06	5.74e-05	3.06281
MGAT2P1	0.864587	-4.46077	46.572	1.57e-06	5.84e-05	1.82082
OR12D2	0.932266	-4.45625	46.4507	1.57e-06	5.84e-05	1.90827
HSPD1P7	-1.19451	-3.21502	24.0746	1.58e-06	5.89e-05	0.436934
IGLJ6	-1.57048	-4.13195	24.0693	1.59e-06	5.9e-05	0.336697
MCHR2	1.0745	-4.34038	26.3047	1.62e-06	6.02e-05	2.106
AHNAK2	0.937664	5.30969	24.0174	1.63e-06	6.03e-05	1.91542
MYCNOS	-1.31549	-2.37568	23.9941	1.64e-06	6.1e-05	0.40179
CCK	1.9717	-0.589055	23.9623	1.67e-06	6.18e-05	3.92229
OR10G7	-1.277	-4.28454	23.9244	1.7e-06	6.29e-05	0.412654
DUSP5	0.652735	4.79919	23.9142	1.71e-06	6.31e-05	1.57215
RGS2	0.736069	4.47642	23.9109	1.71e-06	6.31e-05	1.66563
LINC01580	1.34576	-4.25791	23.9096	1.71e-06	6.31e-05	2.54164
CABP1	0.846323	0.515825	23.8858	1.73e-06	6.38e-05	1.79791
PMP2	1.34285	-3.07552	23.8707	1.74e-06	6.42e-05	2.53652
DNAI1	1.38463	-3.40883	23.8601	1.75e-06	6.45e-05	2.61105
VTN	-1.09992	-0.968306	23.7838	1.82e-06	6.68e-05	0.466544
RN7SL259P	-1.05138	-4.36037	23.7186	1.88e-06	6.88e-05	0.482506
LINC00599	1.38419	-4.10547	23.6914	1.9e-06	6.97e-05	2.61026
DNAH10	-0.856413	0.958839	23.6117	1.97e-06	7.23e-05	0.552324
UHRF2P1	-1.40952	-3.58273	23.6023	1.98e-06	7.26e-05	0.376436
RNU1-108P	-1.09975	-4.34206	25.254	2.02e-06	7.4e-05	0.466599
IDO1	1.32686	4.44462	23.5549	2.03e-06	7.41e-05	2.50856
ACTRT2	1.08644	-4.42013	45.2222	2.08e-06	7.57e-05	2.12349
TMPRSS11F	-1.53541	-4.09226	23.4824	2.1e-06	7.65e-05	0.344982
DAZ4	1.2065	-4.4196	51.4507	2.11e-06	7.69e-05	2.30777
RN7SL182P	-1.26495	-4.1725	23.4648	2.12e-06	7.7e-05	0.416112
PPIAP59	1.36221	-2.88761	23.4303	2.15e-06	7.83e-05	2.57078
PLXNB3	0.998775	1.85107	23.4063	2.18e-06	7.91e-05	1.9983
MROH2B	1.51633	-3.69816	23.3961	2.19e-06	7.94e-05	2.86062
ARLNC1	-1.04865	-1.67013	23.3632	2.22e-06	8.06e-05	0.48342
LINC00454	1.11371	-4.33932	23.3074	2.28e-06	8.27e-05	2.16401
IGKV1-33	1.66614	-1.18432	23.2754	2.32e-06	8.38e-05	3.17364
RN7SL219P	-1.3555	-3.74367	23.2751	2.32e-06	8.38e-05	0.3908
VIM-AS1	0.708034	-0.630968	23.2467	2.35e-06	8.49e-05	1.63358
CASC17	1.4053	-4.12371	23.1986	2.41e-06	8.68e-05	2.64872
GRIN2A	1.34666	-1.91564	23.1185	2.5e-06	9.01e-05	2.54322
ZNF460	-0.803159	0.873312	23.0959	2.53e-06	9.1e-05	0.573093
PKD1L2	1.1137	-2.10995	23.0618	2.57e-06	9.24e-05	2.164
NKX2-4	0.992314	-4.36854	24.4959	2.58e-06	9.26e-05	1.98937
VSIG1	1.47281	0.951629	23.0303	2.61e-06	9.36e-05	2.77562
BCL6	0.479693	4.25921	23.0163	2.63e-06	9.41e-05	1.39445
LINC02188	1.62754	-1.40922	23.0142	2.63e-06	9.41e-05	3.08986
MUCL3	1.80899	-0.267327	23.0109	2.63e-06	9.42e-05	3.50396
SLC6A11	1.26135	-3.50615	22.9902	2.66e-06	9.51e-05	2.3972
LINC00221	1.40552	-4.03821	22.9523	2.71e-06	9.67e-05	2.64913
RPL29P33	1.00872	-2.04525	22.9279	2.74e-06	9.77e-05	2.01213
MIR8071-1	1.37888	-3.1249	22.8344	2.87e-06	0.000102146	2.60067
LRAT	1.28573	-2.05364	22.8281	2.88e-06	0.000102357	2.43805
HIST1H4J	-1.01741	-2.47019	22.8229	2.88e-06	0.000102513	0.494001
LINC01976	1.17132	-4.22186	22.7914	2.93e-06	0.000103977	2.25218
CES5AP1	1.51142	-2.55496	22.7727	2.95e-06	0.000104811	2.85091
BARHL1	1.30512	-4.07237	22.7658	2.96e-06	0.000105062	2.47104
CD109	1.07722	4.41341	22.7314	3.01e-06	0.000106711	2.10996
CDKN2A	0.942086	3.02608	22.7279	3.02e-06	0.00010675	1.9213
ZBTB20-AS5	-1.22748	-4.21964	22.7266	3.02e-06	0.00010675	0.427063
SNORA5A	-0.891603	-1.87739	22.7005	3.06e-06	0.000107995	0.539015
HIST1H3G	-1.18315	0.599395	22.6593	3.12e-06	0.00011005	0.440388
MIR1-1HG-AS1	1.2926	-1.30847	22.6534	3.13e-06	0.0001102	2.44969
DLGAP1-AS3	1.1828	-4.23993	22.6525	3.13e-06	0.0001102	2.27017
OR11Q1P	1.01469	-4.44901	42.4752	3.18e-06	0.000111668	2.02047
RN7SL225P	-1.14653	-4.18097	22.6204	3.18e-06	0.000111668	0.451711
PASD1	1.36609	-4.16005	22.6191	3.18e-06	0.000111668	2.5777
KCNB1	1.29675	-0.523261	22.5968	3.21e-06	0.000112686	2.45674
NMRK2	1.42798	-3.94896	22.595	3.22e-06	0.000112686	2.69069
RNA5SP294	-1.00837	-4.41319	35.214	3.22e-06	0.000112686	0.497109
RNU1-1	-1.16348	-4.4027	41.7492	3.22e-06	0.000112686	0.446434
MRGPRG-AS1	1.29043	-4.2618	22.5725	3.25e-06	0.000113656	2.44601
RN7SL401P	-0.830985	-4.45461	60.7511	3.28e-06	0.00011427	0.562145
RN7SL691P	-0.832862	-4.45474	60.9958	3.28e-06	0.00011427	0.561414
RN7SL854P	-0.928954	-4.45028	67.5744	3.28e-06	0.00011427	0.525239
RN7SKP75	-0.963372	-4.44784	72.8014	3.28e-06	0.00011427	0.512857
KLK13	-1.56746	-0.342765	22.5369	3.31e-06	0.000115074	0.337402
DRD5	1.75904	-1.67457	22.5311	3.32e-06	0.000115287	3.38473
TMPRSS11D	-1.66428	-2.92879	22.5206	3.33e-06	0.00011576	0.315502
SNORD3G	-0.93552	-4.43518	43.5313	3.35e-06	0.000116124	0.522854
LINC00616	-1.75201	-2.83958	22.5014	3.37e-06	0.000116616	0.296888
PNPLA5	1.52275	-4.07389	22.4379	3.47e-06	0.000120123	2.87337
DCBLD2	0.69402	5.09482	22.4278	3.49e-06	0.000120598	1.61779
SMC1B	1.09968	-0.988851	22.4187	3.5e-06	0.000121013	2.14307
IGKV1OR10-1	1.39978	-3.03287	22.4127	3.51e-06	0.00012125	2.63862
BAAT	1.70391	0.801761	22.3589	3.6e-06	0.000124315	3.25784
POU3F3	1.51157	-1.78551	22.3004	3.71e-06	0.00012775	2.85119
PAX4	1.86483	-0.909726	22.2752	3.75e-06	0.00012919	3.64224
GH2	1.42119	-4.39502	41.7203	3.78e-06	0.000130013	2.67806
RNA5SP208	1.42106	-4.34698	32.6643	3.82e-06	0.000131147	2.67783
S100Z	1.00115	-2.92025	22.1988	3.89e-06	0.00013366	2.00159
IFNWP2	1.19207	-4.2199	22.1956	3.9e-06	0.000133745	2.2848
LINC01019	1.00321	-4.43374	49.3716	3.95e-06	0.000135271	2.00446
SSTR2	0.722278	0.195915	22.1337	4.02e-06	0.000137539	1.64978
RN7SKP165	-0.796894	-4.46491	50.3745	4.04e-06	0.000138025	0.575587
RN7SKP45	-0.815262	-4.4636	48.5553	4.04e-06	0.000138025	0.568305
RN7SL789P	-1.17508	-4.23861	22.0993	4.08e-06	0.000139449	0.442861
EDNRB-AS1	1.07901	-4.28276	22.4952	4.21e-06	0.000143448	2.11258
NECAB1	0.878465	-0.22999	22.0369	4.21e-06	0.000143448	1.83842
GAGE1	1.0368	-4.3692	23.902	4.22e-06	0.000143602	2.05168
ZNF75BP	-1.14671	-4.36759	28.7489	4.23e-06	0.000143895	0.451653
CGB2	1.08612	-4.3576	23.5895	4.26e-06	0.000144869	2.12302
RN7SL627P	-0.947646	-4.39514	27.1512	4.27e-06	0.000144978	0.518478
PNMA1	0.50273	4.58507	22.0029	4.28e-06	0.000145146	1.41689
CACNG2	1.35797	-4.15192	21.902	4.49e-06	0.000152254	2.56325
LINC02301	1.32813	-4.09168	21.8821	4.54e-06	0.000153584	2.51077
CLEC3A	1.73046	-2.54566	21.8796	4.54e-06	0.000153624	3.31833
RNU6-25P	-1.06234	-4.33487	24.4491	4.73e-06	0.000159875	0.478855
LINC02476	1.70684	-3.6324	21.7876	4.75e-06	0.000160265	3.26446
ALOX15B	-1.25934	1.68355	21.7863	4.75e-06	0.000160265	0.417734
LIPC	-1.68925	1.11979	21.7817	4.76e-06	0.000160478	0.310088
RN7SL753P	-1.17773	-3.83487	21.7624	4.81e-06	0.000161827	0.442046
CAV2	0.620845	4.29607	21.7197	4.91e-06	0.000165056	1.53778
HCN4	1.32689	-2.56928	21.665	5.04e-06	0.000169318	2.50862
RBM44	-0.861494	-0.728266	21.6586	5.05e-06	0.000169693	0.550382
TRIM9	0.930531	0.14269	21.6428	5.09e-06	0.000170838	1.90598
HRG	-1.52828	-3.04856	21.6059	5.18e-06	0.000173755	0.34669
TMEM213	1.38061	-2.09183	21.5403	5.35e-06	0.000179195	2.60379
GPR87	1.88635	-1.74899	21.5345	5.37e-06	0.000179531	3.697
GDAP1L1	1.14968	-1.79373	21.5182	5.41e-06	0.000180792	2.21864
ANXA8L1	1.24932	-1.59712	21.4624	5.56e-06	0.000185563	2.37729
CLK3P2	1.2766	-4.39716	39.1672	5.57e-06	0.000185718	2.42267
LHX1-DT	1.53321	-3.65502	21.4471	5.6e-06	0.000186604	2.89428
HOXC10	1.54559	-0.620832	21.4138	5.69e-06	0.00018947	2.91924
SCG3	1.57042	0.171891	21.4063	5.71e-06	0.000189985	2.96991
HS3ST4	1.9057	-0.61088	21.3917	5.75e-06	0.000191162	3.74691
UBE2DNL	1.157	-4.38307	31.7008	5.82e-06	0.000193324	2.22993
SLC25A15P4	1.12885	-4.43272	53.1071	5.94e-06	0.000197028	2.18685
CGB5	1.67229	-2.672	21.2547	6.14e-06	0.000203722	3.18721
MS4A10	1.28197	-3.59074	21.2521	6.15e-06	0.000203798	2.43172
RN7SL234P	-1.13583	-4.2429	21.2366	6.2e-06	0.000205148	0.455074
WNT7B	1.32951	1.3183	21.2203	6.25e-06	0.000206585	2.51317
SLIT1	1.16076	0.479769	21.1911	6.34e-06	0.000209338	2.23575
CLSTN2	-1.28082	2.66711	21.1809	6.37e-06	0.000210192	0.411562
BARHL2	-1.32814	-4.09187	21.1662	6.41e-06	0.000211501	0.398282
LRRC8A	0.340357	6.49141	21.1602	6.43e-06	0.000211932	1.26607
MIR3663HG	0.917034	-4.45496	44.387	6.45e-06	0.000212366	1.88823
RN7SL461P	-0.820293	-4.45687	62.1234	6.52e-06	0.000214588	0.566327
OTOP3	1.51501	-3.58379	21.1134	6.58e-06	0.000216217	2.858
RN7SL760P	-1.16899	-4.2166	21.0902	6.65e-06	0.000218467	0.444733
LINC02303	1.67118	-3.32993	21.087	6.66e-06	0.000218607	3.18474
ANKRD26P1	1.19126	-4.06328	21.0749	6.7e-06	0.000219703	2.28352
PCDH11Y	1.22032	-4.13042	21.0523	6.78e-06	0.000221925	2.32999
RNVU1-19	-1.29375	-3.57582	21.0473	6.79e-06	0.00022226	0.40789
DUSP21	1.07047	-4.36591	27.4829	6.87e-06	0.000224686	2.10011
RN7SL49P	-1.08858	-2.68935	20.9952	6.97e-06	0.000227546	0.470224
RN7SL720P	-0.968467	-4.40955	29.4819	7.06e-06	0.00023038	0.511049
KLHL35	0.807022	2.68542	20.9315	7.19e-06	0.00023428	1.7496
LINC00871	1.6011	-2.74503	20.9229	7.22e-06	0.000235049	3.03374
IL20RB	0.900585	0.846138	20.832	7.54e-06	0.000245433	1.86682
LINC00609	0.987242	-4.34216	20.8297	7.55e-06	0.000245495	1.98239
TCEAL5	1.33856	-2.96163	20.8235	7.57e-06	0.000246012	2.52898
MLLT11	0.478843	2.07958	20.7913	7.69e-06	0.000249668	1.39363
CBLN4	-1.62363	-1.5781	20.7552	7.83e-06	0.000253859	0.324518
IFNB1	1.08017	-4.29278	23.6431	7.9e-06	0.000255847	2.11429
OR4D5	-1.19638	-4.27514	20.6601	8.2e-06	0.000265394	0.436368
AKR1B1P7	1.19581	-4.23861	20.6526	8.23e-06	0.000266128	2.29073
RN7SL45P	-1.3095	-3.66254	20.6437	8.26e-06	0.000267049	0.403461
KRT71	-1.18775	-4.10409	20.6363	8.29e-06	0.000267778	0.438987
RN7SKP62	-0.751674	-4.46729	47.5617	8.47e-06	0.00027235	0.593914
RN7SL228P	-0.792896	-4.46465	47.8026	8.47e-06	0.00027235	0.577184
RNU1-23P	-0.857051	-4.46076	44.27	8.47e-06	0.00027235	0.55208
KRTAP2-4	-0.896141	-4.4581	44.2697	8.47e-06	0.00027235	0.537322
LHX8	1.1828	-4.24944	20.59	8.48e-06	0.000272675	2.27018
ASPA	0.875566	-0.870433	20.5787	8.53e-06	0.000273938	1.83473
MUC15	-1.6681	-2.55905	20.5494	8.65e-06	0.000277626	0.314668
LINC02582	2.20265	-0.0863088	20.5038	8.85e-06	0.00028361	4.60324
CBX1P3	1.08581	-4.29862	20.4965	8.88e-06	0.000284369	2.12257
GPHA2	1.37449	-3.60721	20.4924	8.9e-06	0.000284684	2.59277
LINC02382	1.10727	-4.25838	20.464	9.02e-06	0.000288213	2.15437
DKK1	1.59988	1.77574	20.4635	9.02e-06	0.000288213	3.03119
MIR4539	1.2782	-3.62729	20.4419	9.12e-06	0.000291018	2.42537
HAPLN2	1.08111	-2.40912	20.4273	9.18e-06	0.000292776	2.11566
TGM1	-0.809485	0.390276	20.4259	9.19e-06	0.000292776	0.570585
ASTN1	1.3954	-2.03075	20.4133	9.24e-06	0.000294325	2.63061
FOXE1	-1.51609	-3.75008	20.4055	9.28e-06	0.000295187	0.349632
CALCB	-2.26042	2.14437	20.4033	9.29e-06	0.000295244	0.208711
RNU1-92P	-1.16392	-4.22227	20.3486	9.54e-06	0.000302956	0.446299
FAM57B	0.837075	-1.68199	20.2851	9.84e-06	0.000312192	1.78642
MIR31HG	1.30848	-1.84995	20.283	9.85e-06	0.000312248	2.47681
RN7SL741P	-0.89348	-4.42626	32.7437	1.03e-05	0.00032469	0.538314
NKX6-3	2.13535	0.392413	20.1857	1.03e-05	0.000326839	4.39342
TLR8-AS1	1.30325	-3.92447	20.1522	1.05e-05	0.000331922	2.46785
MRGPRG	1.33208	-4.36537	31.4785	1.06e-05	0.00033386	2.51766
DPRXP1	-1.01098	-4.31796	20.0968	1.08e-05	0.000340431	0.496209
FCER2	1.45928	-0.158791	20.0926	1.08e-05	0.000340842	2.74971
LRRN3	0.938026	-0.418817	20.071	1.09e-05	0.00034414	1.9159
RNU1-21P	-1.43252	-3.60256	20.0345	1.11e-05	0.00035003	0.370484
RNU6-2	-1.19277	-3.46412	20.0309	1.11e-05	0.000350334	0.437463
AQP5	1.95897	3.43963	20.0262	1.12e-05	0.000350849	3.88784
SNORA28	-1.07057	-3.28568	19.9967	1.13e-05	0.000355631	0.476132
PYGM	0.894926	0.486195	19.9839	1.14e-05	0.000357553	1.85951
SOX30	0.705626	0.837048	19.9789	1.14e-05	0.000358112	1.63085
NCOR1P2	0.856076	-4.45337	59.0036	1.15e-05	0.000358849	1.81011
TRPM8	1.29178	-1.66651	19.9614	1.15e-05	0.000360578	2.4483
OR7E15P	-1.28013	-4.16788	19.9579	1.15e-05	0.00036088	0.411758
LSM3P4	-1.14533	-4.41906	54.3459	1.16e-05	0.000362655	0.452085
TBR1	1.24905	-3.83229	19.9207	1.18e-05	0.000366863	2.37684
CCL19	1.26862	2.17207	19.8892	1.19e-05	0.000372238	2.40931
MIR6746	0.982063	-4.27873	20.5039	1.21e-05	0.00037726	1.97529
RN7SL310P	-0.848735	-4.38477	19.8527	1.21e-05	0.000378288	0.555271
LINC01305	1.26369	-4.01596	19.8459	1.22e-05	0.00037922	2.40109
PLAAT2	0.936981	0.438999	19.8407	1.22e-05	0.000379863	1.91452
DOCK9-AS1	-0.987722	-4.39325	29.9556	1.23e-05	0.000383349	0.504273
GDF5	1.17539	-2.06283	19.8167	1.24e-05	0.000383695	2.25854
IGLV3-9	1.48738	2.48529	19.8018	1.25e-05	0.000386168	2.8038
PNMA5	2.42521	2.50299	19.7988	1.25e-05	0.00038641	5.37107
ZFR2	1.08198	-3.02868	19.7963	1.25e-05	0.000386561	2.11694
ACTG1P15	1.08598	-1.7542	19.7886	1.25e-05	0.000387679	2.12282
CABS1	1.17419	-4.21027	19.7677	1.27e-05	0.000391005	2.25665
LINC01608	1.37697	-3.79852	19.7677	1.27e-05	0.000391005	2.59723
SBSN	-1.35889	-1.22481	19.7582	1.27e-05	0.000392491	0.389881
LMX1B	1.39905	-1.49561	19.7503	1.28e-05	0.000393679	2.63729
TRIM48	-0.920263	-4.44788	62.4465	1.3e-05	0.000398428	0.528413
RN7SL638P	-0.867756	-4.45354	69.2944	1.3e-05	0.000398428	0.547998
SNORD116-18	-1.02825	-4.44196	63.8623	1.3e-05	0.000398428	0.490305
MAMDC2	1.14809	0.528519	19.7092	1.3e-05	0.000400321	2.2162
RN7SKP259	1.00507	-4.1133	19.6981	1.31e-05	0.000402155	2.00704
KRT3	1.39259	-3.56735	19.6946	1.31e-05	0.000402511	2.6255
TFF2	1.84937	4.69969	19.6619	1.33e-05	0.000408652	3.60342
IGLV2-11	1.43029	4.97726	19.6238	1.36e-05	0.000415983	2.69501
AKAP12	0.896444	5.18423	19.6174	1.36e-05	0.000416945	1.86147
ELOVL2-AS1	-1.33777	-4.02867	19.5893	1.38e-05	0.000422353	0.395632
AMIGO2	0.613927	4.6483	19.5857	1.38e-05	0.000422752	1.53042
ABCC12	1.29805	-4.17389	19.5726	1.39e-05	0.00042512	2.45896
NTN3	1.1192	-3.12389	19.5472	1.41e-05	0.00043007	2.17226
VWA3A	0.922475	-2.95025	19.5062	1.44e-05	0.000438409	1.89536
SKIDA1	0.65391	-1.86882	19.4454	1.48e-05	0.000451283	1.57343
RSU1P3	-1.10089	-4.34869	24.9366	1.49e-05	0.000453853	0.46623
NRXN1	1.42858	-0.853265	19.4291	1.49e-05	0.000454139	2.69182
CGB3	1.14567	-4.19471	19.3894	1.52e-05	0.000462648	2.21249
RN7SL683P	-0.871151	-4.37982	19.3743	1.53e-05	0.000465591	0.54671
GJA6P	-1.02537	-4.42131	43.2353	1.54e-05	0.000465591	0.491283
LINC02575	1.54562	-0.685053	19.3709	1.54e-05	0.000465705	2.9193
HMX2	1.50245	-2.55867	19.3428	1.56e-05	0.000471778	2.83323
RN7SL140P	-0.930287	-4.34777	19.3224	1.57e-05	0.000476112	0.524754
LLCFC1	1.07049	-4.09512	19.3166	1.58e-05	0.000477073	2.10015
FOCAD	-0.275744	5.91511	19.3134	1.58e-05	0.000477434	0.826024
LRP2	1.2004	-2.31514	19.268	1.62e-05	0.000487776	2.29803
PPFIA4	0.663143	0.57426	19.2453	1.63e-05	0.000492813	1.58353
CASC20	1.17081	-4.15265	19.2185	1.66e-05	0.000498915	2.25138
LINC00051	1.41822	-3.8364	19.188	1.68e-05	0.000506003	2.67255
TMEM155	0.822688	-2.58506	19.175	1.69e-05	0.000508827	1.7687
LINC00028	1.14451	-4.07644	19.158	1.71e-05	0.000512675	2.21071
TCEAL2	1.4671	-0.440962	19.1461	1.72e-05	0.000515239	2.76465
ATP6V0A4	1.40313	-1.31832	19.1226	1.74e-05	0.000520795	2.64474
RN7SL370P	-1.08376	-4.27641	19.116	1.74e-05	0.000522053	0.471799
SLC37A2	0.888523	3.51917	19.0977	1.76e-05	0.00052632	1.85128
CFL2	0.51804	3.56756	19.0946	1.76e-05	0.000526684	1.43201
RPS3AP5	-1.1977	2.14412	19.0911	1.76e-05	0.000527172	0.435969
RNU6-871P	-0.661233	-4.47236	46.7429	1.78e-05	0.000530785	0.632338
RN7SKP76	-0.695652	-4.47028	47.0315	1.78e-05	0.000530785	0.61743
PAX2	1.3347	-2.30076	19.0611	1.79e-05	0.000533668	2.52223
CT45A5	0.981856	-4.39587	23.3527	1.8e-05	0.000536727	1.975
SUMO2P14	-0.957041	-4.41566	31.4728	1.82e-05	0.000541406	0.515112
BPGM	0.249426	3.62142	19.0168	1.83e-05	0.000544064	1.18873
PON1	-1.55681	-0.655902	19.0095	1.84e-05	0.000545371	0.339902
CST6	1.3375	0.128077	19.0086	1.84e-05	0.000545371	2.52712
ADAM18	1.22416	-4.17924	18.9956	1.85e-05	0.000548431	2.3362
MMP27	-1.33414	-3.8096	18.9824	1.86e-05	0.00055155	0.396629
FGGY	-0.86806	5.31437	18.9735	1.87e-05	0.000553504	0.547883
TMEM235	1.29099	-4.24233	18.9695	1.87e-05	0.000554153	2.44695
SLC2A1-AS1	0.72217	-0.445203	18.9663	1.87e-05	0.000554467	1.64966
OVGP1	-0.444065	2.67628	18.9651	1.88e-05	0.000554467	0.735061
MTND6P4	-0.925028	-1.33999	18.9586	1.88e-05	0.000555772	0.52667
POPDC2	0.727479	1.53695	18.95	1.89e-05	0.000557688	1.65574
IGFBP1	1.42804	-0.600595	18.9435	1.9e-05	0.000559008	2.69081
LINC00941	1.18637	0.518231	18.9326	1.91e-05	0.000561553	2.27579
C7orf57	1.02192	-2.53376	18.8719	1.96e-05	0.00057809	2.03062
MIR150	-1.12804	-4.26905	18.8662	1.97e-05	0.000579226	0.457536
HIST1H2BC	-0.981011	1.1413	18.8467	1.99e-05	0.000584326	0.506625
IGKV2-40	-1.36829	-3.81135	18.8314	2e-05	0.000588266	0.38735
ADAM11	0.730355	-0.960027	18.8214	2.01e-05	0.000590692	1.65905
RN7SL658P	-0.857486	-4.3983	21.8959	2.03e-05	0.000593412	0.551914
ARGFXP1	-0.991158	-4.38393	28.267	2.03e-05	0.000593412	0.503074
APCS	-1.14248	-4.37053	27.1266	2.03e-05	0.000593412	0.452981
P2RX2	1.13679	-3.00006	18.7796	2.05e-05	0.000601026	2.1989
MAGEB17	-1.67814	1.96441	18.7732	2.06e-05	0.000602434	0.312485
SAV1	0.330227	4.82432	18.7603	2.07e-05	0.000605795	1.25721
TMEM196	1.16181	-3.99038	18.7535	2.08e-05	0.000607326	2.23738
SPRR2G	-1.62198	-3.49734	18.7478	2.09e-05	0.000608536	0.324889
TRBV30	1.11151	-1.81101	18.7018	2.13e-05	0.000621955	2.16071
RN7SL42P	-0.797789	-4.39087	18.6895	2.15e-05	0.000625235	0.57523
MIR3140	-0.97733	-4.43148	44.3786	2.15e-05	0.000625843	0.507919
PRB1	1.60849	-3.04863	18.6843	2.15e-05	0.000625843	3.04932
LINC01508	1.1797	-3.72459	18.6813	2.16e-05	0.00062627	2.26529
RN7SL200P	-1.21727	-4.02158	18.6787	2.16e-05	0.000626582	0.430097
SPATA22	1.2584	-3.74465	18.6762	2.16e-05	0.00062684	2.39231
RPRM	1.24555	-0.681569	18.6614	2.18e-05	0.000630939	2.37109
SSX7	0.922736	-4.44782	59.7662	2.21e-05	0.000639067	1.89571
MOS	1.09988	-4.43319	46.9601	2.21e-05	0.000639067	2.14337
PLA2G1B	-1.09375	-2.80243	18.5958	2.25e-05	0.000650071	0.468543
RN7SL187P	-1.07517	-4.29233	18.5833	2.26e-05	0.000653289	0.474615
RNU2-30P	-0.94452	-4.35459	18.5819	2.26e-05	0.000653289	0.519602
INPP5J	-0.466597	3.94196	18.5809	2.26e-05	0.000653289	0.72367
SLC22A16	0.941361	-2.77115	18.5629	2.28e-05	0.00065859	1.92034
PCARE	1.31178	-4.20697	19.1291	2.3e-05	0.000662513	2.48248
RN7SL426P	-1.16234	-4.02882	18.5453	2.3e-05	0.000663275	0.446788
TAS1R2	-1.11618	-4.28793	18.5072	2.35e-05	0.000675308	0.461313
SCGB1A1	-1.39445	-3.78781	18.4964	2.36e-05	0.000678305	0.38039
BNIP3P30	0.939901	-4.35382	19.8848	2.36e-05	0.000678305	1.9184
LINC01170	1.28942	-3.24064	18.4875	2.37e-05	0.00068028	2.4443
POU3F2	1.23466	-2.11548	18.4693	2.39e-05	0.000685866	2.35325
SNORD116-13	-1.13498	-4.25013	18.4527	2.41e-05	0.000690931	0.45534
LDB3	0.95957	0.923511	18.4427	2.42e-05	0.000693793	1.94473
RIC3	1.04862	-1.21109	18.4258	2.44e-05	0.000699068	2.06855
SLITRK2	1.11718	-2.55575	18.3959	2.48e-05	0.000708882	2.16922
BARX1	-1.37529	-0.737827	18.3505	2.54e-05	0.000724303	0.385476
SNX18P14	0.944799	-4.43916	48.5499	2.54e-05	0.000725685	1.92492
RNU1-4	-0.877898	-4.45045	58.6972	2.57e-05	0.000731802	0.54416
RN7SKP20	-0.84689	-4.45489	62.501	2.57e-05	0.000731802	0.555982
MIR6825	-1.1303	-4.43356	58.4923	2.57e-05	0.000731802	0.45682
MAGEA10	1.92931	-1.65861	18.3171	2.58e-05	0.000733477	3.80872
LYZL6	-1.11219	-4.26351	18.3148	2.58e-05	0.000733739	0.462592
FLT3	0.920906	-0.697631	18.3078	2.59e-05	0.000735714	1.8933
RNU5E-4P	-0.999754	-4.29342	18.2795	2.63e-05	0.000745451	0.500085
SAA2-SAA4	1.44213	-0.649818	18.2628	2.65e-05	0.000751026	2.71722
ANKRD60	0.859306	-4.45848	46.0191	2.67e-05	0.000757838	1.81417
CTXN3	1.18818	-4.34418	26.8838	2.69e-05	0.000761209	2.27864
ANGPTL4	0.738309	3.43227	18.1809	2.76e-05	0.000780149	1.66822
C1orf94	1.29557	-3.83918	18.1786	2.76e-05	0.000780425	2.45475
HSPB8	0.88042	3.42172	18.1766	2.76e-05	0.000780586	1.84091
SPRR4	-0.984334	-4.33912	18.1742	2.77e-05	0.000780907	0.505459
ADAMTS9-AS1	0.939327	-1.114	18.1706	2.77e-05	0.0007814	1.91763
RN7SL74P	-0.963593	-4.42592	39.8412	2.77e-05	0.0007814	0.512778
FAM25A	1.46626	-3.15812	18.1454	2.81e-05	0.000790261	2.76304
LINC00567	1.21775	-3.79989	18.1438	2.81e-05	0.000790274	2.32584
ZNF578	1.06597	-1.50378	18.1418	2.81e-05	0.000790468	2.09358
ZNF733P	-1.53086	-3.77224	18.1	2.87e-05	0.000806313	0.34607
GDNF-AS1	1.05481	-2.77843	18.09	2.88e-05	0.000809675	2.07745
CACNA1C-IT3	-1.04914	-4.36814	24.2339	2.92e-05	0.000817976	0.483257
OR8G3P	0.873264	-4.39131	21.9827	2.93e-05	0.000819371	1.8318
OR2H1	1.16207	-4.37502	27.6612	2.93e-05	0.000819371	2.23779
PRAMENP	1.50817	-1.39136	18.0549	2.93e-05	0.000821296	2.84449
S100A7A	-1.46287	-3.94199	18.0453	2.95e-05	0.00082456	0.362771
CCDC194	1.09801	-3.38744	18.0214	2.98e-05	0.000833693	2.14059
RSAD2	0.764093	3.50827	18.0136	2.99e-05	0.000836279	1.6983
RNU6-1039P	0.967038	-4.42212	42.0783	3.06e-05	0.000855112	1.95482
ZBED2	1.02119	0.393055	17.9639	3.07e-05	0.000855734	2.0296
SYNGR3	0.805702	1.76561	17.8746	3.21e-05	0.000893613	1.748
RN7SL16P	-1.04519	-4.21238	17.8691	3.22e-05	0.000895345	0.48458
PROKR1	1.01548	-3.40069	17.8627	3.23e-05	0.00089751	2.02158
LINC01168	1.37925	-2.92968	17.8573	3.23e-05	0.000899247	2.60133
ELAVL3	1.04347	-3.05344	17.8387	3.26e-05	0.000906821	2.06118
RPL21P109	-0.99599	-4.26931	17.8291	3.28e-05	0.000910456	0.501392
MLN	-1.74374	-2.19756	17.7985	3.33e-05	0.000923613	0.298594
LINC02327	1.47334	-3.7938	17.776	3.37e-05	0.000933218	2.77665
SFTA1P	0.975193	-2.33499	17.7736	3.37e-05	0.000933657	1.9659
TACR2	0.987197	2.21753	17.7697	3.38e-05	0.000934508	1.98233
QARS	-0.230859	8.26494	17.7687	3.38e-05	0.000934508	0.852127
DPY19L2P4	1.18053	-3.64291	17.7587	3.4e-05	0.000938429	2.2666
SEMA7A	0.617789	3.75014	17.7543	3.4e-05	0.000939751	1.53452
CDKN2B	0.603251	4.04995	17.7154	3.47e-05	0.000957256	1.51914
THSD7B	1.3371	-1.0676	17.7128	3.47e-05	0.000957799	2.52643
LINC01632	1.0951	-4.23092	17.7017	3.49e-05	0.000962312	2.13628
NHLRC4	0.475686	-0.731744	17.6812	3.53e-05	0.000971403	1.39058
P2RY14	0.668764	1.19123	17.602	3.67e-05	0.00100939	1.58971
FOXC1	0.757992	2.67222	17.5837	3.7e-05	0.00101783	1.69114
LINC01348	0.810992	0.299732	17.5725	3.72e-05	0.00102269	1.75442
RNU6-880P	1.01918	-4.32395	22.2425	3.74e-05	0.00102578	2.02677
RN7SKP229	-0.690964	-4.46997	45.3508	3.74e-05	0.00102582	0.61944
RN7SKP174	-0.690964	-4.46997	45.3508	3.74e-05	0.00102582	0.61944
S100G	1.19798	-3.80939	17.5603	3.75e-05	0.00102582	2.29419
MTRNR2L8	-0.735567	-0.466896	17.5468	3.77e-05	0.00103193	0.600582
RPL22P23	-0.921032	-4.35329	20.8747	3.79e-05	0.00103762	0.528131
HSPB3	-1.45198	-0.927207	17.4978	3.86e-05	0.00105568	0.36552
SRIP3	-1.63054	-3.3028	17.4795	3.9e-05	0.0010645	0.322966
MTCO2P12	-0.98495	2.93853	17.4679	3.92e-05	0.00106984	0.505243
LINC01527	1.10629	-4.26926	17.4627	3.93e-05	0.00107179	2.15292
RXFP2	0.954123	-4.35592	20.8029	3.95e-05	0.00107663	1.9374
KCNQ2	1.62727	-0.0204222	17.4462	3.96e-05	0.00107825	3.08928
OR4A40P	-1.27017	-4.39852	37.4392	3.97e-05	0.00107825	0.41461
RN7SL705P	-0.793216	-4.44569	38.498	3.97e-05	0.00107825	0.577056
RN7SL583P	-0.829806	-4.44318	40.0623	3.97e-05	0.00107825	0.562605
NDUFS5P1	-0.930496	-4.4352	44.6995	3.97e-05	0.00107825	0.524678
SCARNA18	-1.10436	-4.1219	17.4396	3.98e-05	0.00107855	0.465109
HAO1	-1.30498	-4.00231	17.4009	4.05e-05	0.00109858	0.404726
MIR4527HG	1.09647	-4.25743	17.3797	4.1e-05	0.00110935	2.13831
ITGAD	0.971836	-1.40662	17.3638	4.13e-05	0.00111725	1.96133
MIA-RAB4B	1.13922	-3.95324	17.3451	4.17e-05	0.00112685	2.20262
KRT6C	-1.67878	-0.523515	17.3345	4.19e-05	0.00113196	0.312347
CDH19	1.32174	-0.633402	17.3327	4.19e-05	0.00113211	2.49967
LGI1	1.26082	-3.03159	17.3236	4.21e-05	0.00113637	2.39632
ACTR8	-0.16349	4.56795	17.2762	4.31e-05	0.00116254	0.892863
GFRA3	1.065	0.00997493	17.2645	4.34e-05	0.00116773	2.09217
C8orf88	0.812582	-0.990113	17.2642	4.34e-05	0.00116773	1.75635
PCOLCE2	1.19849	0.790046	17.258	4.35e-05	0.00117052	2.29499
PTCSC3	-1.27674	-4.02929	17.2455	4.38e-05	0.0011769	0.412727
OVCH1	1.20173	-3.08885	17.2336	4.4e-05	0.00118299	2.30016
SOX13	0.354982	5.47088	17.2169	4.44e-05	0.00119194	1.27897
CYP21A2	0.931579	-2.97031	17.1941	4.49e-05	0.00120459	1.90736
ADGRA1	1.38904	-3.44142	17.1871	4.51e-05	0.00120792	2.61904
ERRFI1	0.464832	6.32079	17.1721	4.54e-05	0.00121607	1.38016
ZEB1-AS1	0.362968	1.6689	17.1619	4.56e-05	0.00122135	1.28607
NPW	-1.01686	0.590716	17.1274	4.64e-05	0.0012409	0.494189
DEFB4B	0.934924	-4.37152	19.9747	4.64e-05	0.0012409	1.91179
MAPK6P3	-0.924458	-3.21874	17.108	4.69e-05	0.0012517	0.526878
OR2L13	1.0327	-4.25692	17.1004	4.7e-05	0.00125551	2.04585
PRSS35	0.745311	-0.960809	17.09	4.73e-05	0.00126103	1.67634
HMGN2P6	-0.800669	-2.66276	17.0544	4.81e-05	0.00128262	0.574083
OR6X1	-1.07727	-4.25511	17.0102	4.92e-05	0.00131007	0.473926
HIST1H2AG	-0.765826	1.63818	16.9934	4.96e-05	0.00132008	0.588117
KRTAP4-9	-0.989646	-4.42277	34.5459	4.99e-05	0.00132582	0.503601
RN7SL536P	-0.792403	-4.44863	46.063	5.08e-05	0.00135094	0.577382
CASP3P1	-0.967361	-4.44384	66.3014	5.09e-05	0.00135094	0.511441
RN7SL293P	-0.83646	-4.45481	58.7767	5.09e-05	0.00135094	0.560016
RPL23AP76	-0.876918	-4.45228	69.2417	5.09e-05	0.00135094	0.54453
NLRP4	1.53664	-2.24793	16.9329	5.11e-05	0.00135443	2.90117
COL4A2-AS1	0.726031	-2.92553	16.9234	5.14e-05	0.00135985	1.65408
SPTBN4	0.870032	-0.108195	16.8945	5.21e-05	0.00137853	1.8277
XIAPP3	1.2189	-2.28962	16.8789	5.25e-05	0.00138827	2.32769
HIST1H4H	-0.969829	0.283459	16.8494	5.33e-05	0.00140774	0.510567
PIP	1.32651	-3.52304	16.8347	5.37e-05	0.001417	2.50795
RN7SL771P	-0.808314	-4.37046	16.8117	5.43e-05	0.00143227	0.571049
CXorf49B	0.863441	-4.45801	42.9097	5.47e-05	0.00144002	1.81937
LINC02654	1.12083	-4.43869	28.472	5.47e-05	0.00144002	2.17472
OR51E2	0.801691	0.626303	16.7949	5.47e-05	0.0014412	1.74314
MIR8071-2	1.07642	-2.62501	16.7765	5.52e-05	0.00145335	2.10879
ZBTB20-AS3	-0.887957	-4.39624	22.3591	5.56e-05	0.00146084	0.540379
LINC02046	-1.04784	-4.38273	25.0273	5.56e-05	0.00146084	0.48369
FAM129C	1.09106	-0.21039	16.7601	5.57e-05	0.00146146	2.13031
ERBB4	1.13202	-3.36689	16.7594	5.57e-05	0.00146146	2.19165
MT4	-1.9348	-0.458662	16.7582	5.57e-05	0.00146146	0.261557
UST	0.808464	1.72381	16.7429	5.62e-05	0.00147153	1.75135
BAALC	0.705485	-0.806023	16.738	5.63e-05	0.00147295	1.63069
RNA5SP387	1.15936	-4.30513	16.9418	5.63e-05	0.00147295	2.23358
ADGRA1-AS1	1.11505	-4.33205	17.7748	5.63e-05	0.00147295	2.16603
UNC80	1.08532	-2.55146	16.7283	5.66e-05	0.00147801	2.12185
SNAP25	1.18756	0.0117875	16.7205	5.68e-05	0.00148271	2.27768
REG3G	-1.70976	-1.25187	16.7147	5.7e-05	0.00148593	0.305711
MIR4538	1.16343	-3.3705	16.7118	5.7e-05	0.00148705	2.23989
MYOCD	0.844967	2.34707	16.6829	5.79e-05	0.00150748	1.79622
HAO2	0.998086	-3.49772	16.6763	5.81e-05	0.00151043	1.99735
E2F3-IT1	-1.0429	-4.22275	16.6761	5.81e-05	0.00151043	0.485352
RNA5SP221	1.22228	-3.91871	16.6634	5.84e-05	0.00151794	2.33315
GRIK5	0.818859	0.363546	16.6628	5.84e-05	0.00151794	1.76401
DLX1	1.30355	-1.03401	16.6619	5.85e-05	0.00151794	2.46835
POU3F1	0.937214	-2.22761	16.6595	5.85e-05	0.00151865	1.91483
INSIG2	0.219825	4.80548	16.6489	5.89e-05	0.00152563	1.16459
MEGF11	-1.02054	0.315785	16.6412	5.91e-05	0.00153044	0.492932
RN7SL350P	-0.911511	-4.41695	29.2696	5.97e-05	0.00154612	0.531628
IGLV3-26	-1.12928	-4.34197	21.6131	6.01e-05	0.00155406	0.457143
ZNF676	1.01215	-3.13406	16.6015	6.03e-05	0.00155767	2.01692
DPY19L2	0.767995	-0.95366	16.5922	6.05e-05	0.00156378	1.7029
OR2B6	0.908423	-2.80341	16.5878	6.07e-05	0.00156581	1.87699
ANKRD20A8P	0.979963	-4.27603	16.5867	6.07e-05	0.00156581	1.97241
CAV1	0.540649	5.45616	16.5799	6.09e-05	0.00157007	1.45463
RPAP2P1	-1.03303	-4.22393	16.5689	6.12e-05	0.00157756	0.488681
TRIM67	0.652662	-1.79033	16.5661	6.13e-05	0.00157863	1.57207
RNU1-70P	1.10399	-3.9589	16.5631	6.14e-05	0.00157992	2.14948
CRYAB	0.704304	3.66186	16.5493	6.18e-05	0.00158967	1.62936
ENTHD1	0.95105	-2.10778	16.5293	6.25e-05	0.00160437	1.93328
ZSCAN4	1.13546	-2.95396	16.528	6.25e-05	0.00160437	2.19688
TPTEP1	0.934371	1.15449	16.522	6.27e-05	0.00160804	1.91106
LYPD4	0.971009	-4.33532	19.9963	6.29e-05	0.0016125	1.96021
TENM3-AS1	1.09172	-1.42315	16.5045	6.32e-05	0.0016199	2.13127
HSD3BP2	1.30602	-3.92931	16.5001	6.34e-05	0.00162229	2.47259
LRTM1	1.0541	-4.13368	16.4842	6.39e-05	0.00163407	2.07643
CYP11B2	1.09611	-4.40612	33.3516	6.42e-05	0.00164202	2.13778
HMGB1P22	0.988245	-4.35906	20.3236	6.61e-05	0.00168935	1.98377
GABRG1	1.001	-4.25507	16.3923	6.69e-05	0.00170701	2.00138
REEP2	0.636789	0.829067	16.3741	6.75e-05	0.00172131	1.55486
CFHR4	1.18608	-4.10806	16.3313	6.89e-05	0.00175717	2.27534
SCRG1	1.13724	-0.811101	16.329	6.9e-05	0.00175796	2.1996
ATP1A3	0.955277	2.42601	16.312	6.96e-05	0.00177172	1.93895
OASL	0.609537	3.99792	16.3091	6.97e-05	0.00177309	1.52577
CORO6	0.558385	-0.416774	16.2685	7.11e-05	0.00180807	1.47262
POU5F2	-0.975112	-3.68814	16.2516	7.17e-05	0.00182148	0.508701
SLC5A11	0.835533	-1.65094	16.2509	7.18e-05	0.00182148	1.78452
RN7SKP37	-0.875657	-4.43712	37.9245	7.31e-05	0.00185385	0.545006
INHA	1.26212	-1.28307	16.1991	7.36e-05	0.00186656	2.39847
TMEM136	0.405529	1.22933	16.1951	7.38e-05	0.00186899	1.32457
RN7SL181P	-0.796744	-2.75634	16.1569	7.52e-05	0.00190357	0.575647
VN1R54P	0.857341	-4.39506	19.5953	7.57e-05	0.00191414	1.8117
CENPVL3	0.894319	-4.39616	22.9236	7.64e-05	0.00193149	1.85873
LINC00682	1.06461	-4.0406	16.1175	7.67e-05	0.00193743	2.0916
SCGB3A1	-1.16135	-2.59766	16.1145	7.68e-05	0.001939	0.447093
RN7SL263P	-0.867275	-3.03153	16.1091	7.7e-05	0.00194291	0.548181
LINC01405	0.923449	-4.39635	24.7983	7.71e-05	0.00194434	1.89664
MGAT4C	1.11867	-3.16302	16.0997	7.74e-05	0.00194934	2.17147
ITGB1-DT	0.568317	-1.77037	16.0816	7.81e-05	0.00196564	1.48279
IGKV2-18	-1.28135	-3.17323	16.0759	7.83e-05	0.00196997	0.411409
UGT2B11	-1.15909	-3.49394	16.0635	7.88e-05	0.00198082	0.447796
RN7SL849P	-0.724864	-4.46707	45.0356	7.91e-05	0.00198669	0.605054
PARS2	-0.228135	3.39852	16.0519	7.92e-05	0.00198956	0.853738
SSR1P1	-0.906187	-4.33732	17.7452	8.08e-05	0.00202584	0.533594
CCDC181	0.610191	-1.43888	16.013	8.08e-05	0.00202584	1.52646
FAM86KP	-0.680378	-3.0864	16.0012	8.13e-05	0.00203636	0.624002
PLCH2	0.767622	2.74853	15.9995	8.13e-05	0.0020368	1.70246
PHBP4	-1.07499	-4.17196	15.9908	8.17e-05	0.00204364	0.474673
SCN1A	1.31136	-3.14425	15.9896	8.17e-05	0.00204364	2.48175
RNU1-94P	0.859037	-4.45241	62.8635	8.18e-05	0.00204364	1.81383
RPL35P5	-0.775322	0.860006	15.9873	8.18e-05	0.00204364	0.584258
RN7SL556P	-1.04339	-4.19613	15.984	8.2e-05	0.00204559	0.485187
CISH	-0.320892	4.69741	15.9813	8.21e-05	0.00204695	0.800575
CHRND	-1.63456	-1.76138	15.9711	8.25e-05	0.00205604	0.322069
ADIPOR2	0.304882	7.00747	15.9475	8.35e-05	0.00207903	1.23532
RBPMS2	0.83249	1.56381	15.9368	8.39e-05	0.00208681	1.78076
RN7SL386P	-0.739769	-4.40287	17.2625	8.4e-05	0.00208681	0.598835
KRTAP4-7	-0.961148	-4.37897	20.7619	8.4e-05	0.00208681	0.513648
IFIT1	0.704609	3.53732	15.9135	8.49e-05	0.00210889	1.6297
COL19A1	1.07655	-2.71844	15.8993	8.55e-05	0.00212246	2.10899
RBFOX3	1.02882	-0.145284	15.8873	8.6e-05	0.00213382	2.04035
SPRED3	0.528089	0.77235	15.879	8.64e-05	0.00214121	1.44202
INSRR	0.988747	-2.43061	15.8671	8.69e-05	0.00215255	1.98446
CT45A3	0.825542	-4.44989	45.0281	8.7e-05	0.00215329	1.7722
GAPDHP29	-1.31418	-3.7652	15.8635	8.71e-05	0.00215355	0.402155
LINC01583	1.09052	-3.85317	15.8398	8.81e-05	0.00217776	2.1295
LINC01160	0.672736	-2.45012	15.8294	8.86e-05	0.00218766	1.59409
KRTAP9-3	-0.857252	-4.41792	27.3854	8.92e-05	0.00220164	0.552003
RN7SL623P	-0.785574	-4.43802	32.4224	8.92e-05	0.00220164	0.580121
UGCG	0.261245	5.44943	15.788	9.04e-05	0.00222808	1.19851
SERPINA5	0.74468	0.476793	15.7874	9.04e-05	0.00222808	1.6756
GJA3	1.00918	-0.229679	15.7828	9.06e-05	0.00223166	2.01277
PTCHD3	1.1871	-3.87941	15.7698	9.12e-05	0.00224477	2.27694
TLL1	0.89765	-0.14106	15.7646	9.15e-05	0.00224908	1.86303
TM4SF4	1.55323	3.59008	15.7541	9.19e-05	0.00225942	2.93473
KCNE1B	-1.36802	-3.43392	15.7346	9.28e-05	0.00228003	0.387424
PRRT4	1.06601	-1.39005	15.729	9.31e-05	0.00228497	2.09363
C4orf51	0.984827	-4.12274	15.7106	9.4e-05	0.00230452	1.97908
RBP3	-1.3535	-1.90929	15.6982	9.46e-05	0.00231733	0.391341
RN7SL681P	-0.88189	-4.32364	15.6964	9.46e-05	0.00231784	0.542656
RN7SKP55	-0.949021	-4.27582	15.6914	9.49e-05	0.00232205	0.517984
TXNDC2	0.992847	-3.56752	15.6731	9.57e-05	0.00234188	1.99011
NLRP1	0.567672	3.57401	15.662	9.63e-05	0.00235086	1.48213
RN7SKP166	-0.761933	-4.45208	43.6505	9.64e-05	0.00235086	0.589706
RNA5SP478	-0.810208	-4.44933	45.9121	9.64e-05	0.00235086	0.570299
SNORD116-23	-0.930938	-4.4395	45.9645	9.64e-05	0.00235086	0.524517
RN7SL824P	-0.820522	-4.44941	46.0423	9.64e-05	0.00235086	0.566237
ATP2B2	0.964521	-2.57372	15.6537	9.67e-05	0.00235538	1.95142
ULBP1	0.641495	0.268635	15.644	9.72e-05	0.00236529	1.55995
RN7SKP299	-0.862612	-4.28009	15.6347	9.76e-05	0.00237358	0.549956
BACH1-IT3	-0.92364	-4.40161	24.7791	9.76e-05	0.00237358	0.527177
OR2AT4	-0.907523	-4.41351	30.7768	9.88e-05	0.00240039	0.533099
MTCYBP44	-0.798455	-4.45589	61.8547	0.000100814	0.00244483	0.574964
RN7SL553P	-0.845926	-4.45235	56.0032	0.000100814	0.00244483	0.556353
CARNS1	0.601158	-0.0129373	15.57	0.00010082	0.00244483	1.51693
PNMA6B	-1.17937	-3.89954	15.532	0.000102758	0.00249019	0.441546
ACNATP	1.23217	-3.72121	15.5123	0.000103772	0.00251311	2.3492
CCT4P1	-1.1733	-4.27693	17.9513	0.000104086	0.00251853	0.443406
COX6A2	1.23614	-4.2564	19.4876	0.000104133	0.00251853	2.35567
MTND6P5	0.9623	-4.28446	15.4971	0.000104569	0.00252742	1.94841
PRKG1-AS1	1.02007	-3.56361	15.4793	0.000105502	0.0025483	2.02802
C5orf67	0.948858	-4.13829	15.4724	0.000105869	0.00255549	1.93034
MRGPRX2	0.946734	-4.30336	15.4628	0.000106381	0.00256616	1.9275
RN7SL125P	-1.09419	-3.91545	15.4527	0.00010692	0.00257748	0.468398
ATP5PDP3	-1.15269	-4.15786	15.4457	0.000107295	0.00258483	0.449787
SCGB3A2	-1.29946	-2.94563	15.4083	0.000109324	0.002632	0.406277
HOXC13	1.5235	-1.89242	15.4064	0.000109429	0.0026328	2.87487
HIST1H1T	0.908922	-4.26529	15.3957	0.000110018	0.00264524	1.87764
PLPPR3	1.02035	-2.87881	15.3879	0.000110446	0.00265381	2.02841
CSPG4	0.525615	4.68252	15.3673	0.000111594	0.00267963	1.43955
GNAO1	0.852298	2.23533	15.362	0.000111893	0.00268407	1.80537
CAMKK1	-0.314385	4.03325	15.3601	0.000111996	0.00268407	0.804194
ACTR3BP3	0.638949	-4.47214	42.5883	0.000111997	0.00268407	1.55719
HIST1H3H	-0.759165	1.75348	15.3385	0.000113219	0.00271158	0.590838
KCNMB1	0.831318	2.86389	15.337	0.000113303	0.00271183	1.77931
SAMM50	-0.211698	5.8609	15.3298	0.00011371	0.00271981	0.86352
MIR137HG	0.968842	-4.2779	15.4311	0.00011444	0.00273548	1.95727
RN7SL301P	-1.20234	-3.70279	15.3117	0.000114749	0.00274111	0.434571
OPRL1	0.595382	0.01512	15.298	0.000115541	0.00275823	1.51087
RAB3C	1.01691	-0.0178018	15.2945	0.000115741	0.00276122	2.02358
OR7E22P	1.05032	-2.49057	15.2897	0.000116022	0.00276612	2.07098
BRS3	-1.33492	-3.36255	15.2745	0.00011691	0.00278549	0.396415
MAGEA2B	0.875429	-4.38458	19.368	0.000117478	0.00279722	1.83455
PCAT14	1.61479	0.894543	15.2612	0.000117695	0.00280057	3.06268
LINC02084	0.82306	-2.26252	15.2581	0.000117879	0.00280314	1.76915
HIST2H2BF	-0.865706	0.282701	15.2548	0.000118071	0.0028059	0.548778
RN7SL743P	-0.855925	-4.33929	15.2471	0.000118529	0.00281496	0.552511
CYP2D6	-0.564307	0.740306	15.2374	0.000119105	0.00282682	0.67628
KRT34	1.17239	-3.50573	15.2337	0.000119329	0.00283033	2.25385
FIGLA	0.96934	-4.40781	31.4845	0.000119784	0.00283929	1.95794
FAM99A	1.07444	-4.26974	15.2225	0.000120002	0.00284263	2.10591
MIR3679	-0.912699	-4.3779	21.9713	0.000121662	0.00288008	0.53119
FGFBP2	0.803846	-1.87724	15.1874	0.000122135	0.00288944	1.74575
SOX21-AS1	1.41318	-2.45476	15.1798	0.000122599	0.00289856	2.66324
SERPINA12	-1.13843	-4.01551	15.1583	0.000123927	0.00292807	0.454254
GACAT2	0.959142	-3.09254	15.1482	0.000124561	0.00294116	1.94415
RN7SL173P	-0.876718	-4.33311	15.1444	0.000124798	0.00294486	0.544605
FGF2	0.69272	2.06755	15.1379	0.000125203	0.00295254	1.61633
ANKRD37	0.52409	2.64446	15.125	0.000126017	0.00296853	1.43803
IGSF11	0.968468	-2.34533	15.1239	0.000126089	0.00296853	1.95676
LINC01910	1.02955	-2.99235	15.1234	0.000126123	0.00296853	2.04138
ERFE	0.765286	1.43043	15.1174	0.000126504	0.00297559	1.69971
BEAN1	0.811075	0.507296	15.1126	0.000126807	0.00298082	1.75452
TAL1	0.542148	0.596192	15.1097	0.000126992	0.00298326	1.45614
PRR9	-1.79638	0.551012	15.0761	0.000129151	0.00303123	0.287897
MIR182	0.996196	-4.42989	43.656	0.000129199	0.00303123	1.99473
HSPA6	0.739138	2.61636	15.0488	0.000130938	0.00307007	1.66918
EFCAB1	0.710396	-2.74034	15.0368	0.000131724	0.00308655	1.63625
LINC01822	0.960898	-4.36122	19.4089	0.000131953	0.00308995	1.94652
DTHD1	0.939213	-1.52881	15.0289	0.000132252	0.00309498	1.91748
C19orf38	0.61947	0.554755	15.0242	0.000132563	0.0031003	1.53631
LONRF2	1.14423	-0.141487	15.0172	0.00013303	0.00310924	2.21029
SLC10A4	0.912532	-1.66483	15.011	0.000133445	0.00311696	1.88235
RN7SL868P	-0.760787	-4.44593	37.3406	0.000133887	0.00311938	0.590174
RN7SL561P	-0.742556	-4.44806	35.8296	0.000133887	0.00311938	0.59768
RN7SL299P	-0.74506	-4.44819	35.5387	0.000133887	0.00311938	0.596643
MTCO3P23	-0.880011	-4.43538	39.6663	0.000133887	0.00311938	0.543363
RPL35AP31	-1.05443	-4.13133	14.9985	0.000134285	0.00312666	0.481488
NOVA1	0.884303	-0.184612	14.9948	0.000134538	0.00313059	1.84587
C16orf74	0.719926	0.716988	14.982	0.000135406	0.00314879	1.6471
LINC02506	1.30667	-3.72793	14.9743	0.00013593	0.00315897	2.4737
RN7SKP22	-0.896812	-4.32744	14.9689	0.000136297	0.00316551	0.537072
DCT	-1.23108	-1.4384	14.9643	0.000136613	0.00317085	0.425998
KRT13	-1.4013	0.329856	14.9537	0.000137346	0.00318586	0.378588
GPS2P2	0.928003	-3.73975	14.9463	0.000137858	0.00319572	1.90264
EPHA6	1.07714	-2.76198	14.9441	0.000138007	0.00319716	2.10985
IL31RA	0.901634	-2.53125	14.9299	0.000139001	0.00321817	1.86818
IGKV2D-24	1.26091	-1.12211	14.9279	0.000139137	0.0032193	2.39647
FHL1	0.694236	4.82494	14.9198	0.000139709	0.00323051	1.61803
EMP1	0.517446	7.04291	14.9032	0.000140879	0.0032555	1.43142
CTNNA2	-1.48948	1.89276	14.8916	0.000141702	0.00327173	0.35614
MIR1915HG	0.506438	-0.574877	14.8908	0.000141759	0.00327173	1.42054
MIR4449	-1.11462	-4.09622	14.888	0.00014196	0.00327433	0.461813
PKNOX2	0.728152	-0.631299	14.8696	0.000143279	0.00330268	1.65652
PRPH	0.983798	-0.269271	14.8604	0.000143944	0.00331594	1.97766
RAD51AP1P1	-0.95043	-4.33503	16.1285	0.000144838	0.00333445	0.517478
CPEB1	0.812445	-1.15006	14.8431	0.000145199	0.00334067	1.75618
PRSS29P	1.12038	-4.05285	14.8362	0.000145707	0.00335025	2.17404
CHST15	0.550047	4.10932	14.835	0.000145797	0.00335025	1.46413
SYNPO2	0.935486	5.74806	14.8335	0.000145904	0.0033506	1.91253
SPARCL1	0.628561	6.43834	14.8191	0.000146964	0.00337285	1.54602
IQUB	0.54394	-2.06873	14.8048	0.000148029	0.00339516	1.45795
LINC02477	1.16283	-3.96148	14.7937	0.000148852	0.00341193	2.23896
BVES-AS1	0.925823	-3.28255	14.7868	0.000149374	0.00342175	1.89977
SLC22A20P	0.597078	-0.158084	14.7772	0.000150093	0.0034361	1.51265
KRT84	1.16037	-3.52244	14.7694	0.000150688	0.00344756	2.23514
FAM81B	1.03877	-3.71419	14.7439	0.000152636	0.00348997	2.05448
C8G	0.85895	1.26084	14.7424	0.000152751	0.00349045	1.81372
RGS17	0.469679	0.448452	14.7139	0.000154957	0.00353864	1.3848
RNU6-516P	0.478605	-1.8018	14.6997	0.00015607	0.00356186	1.3934
KCNJ12	-1.08029	1.29449	14.6954	0.000156406	0.00356732	0.472933
C17orf102	0.941031	-4.29907	14.6914	0.000156722	0.00357087	1.9199
SYCE2	0.486598	-0.187619	14.691	0.000156756	0.00357087	1.40114
STAC2	0.910394	-1.96503	14.6882	0.000156973	0.00357332	1.87956
IGKV2D-23	0.795071	-4.45564	53.9444	0.000157154	0.00357332	1.73516
LINC02127	0.833567	-4.45509	56.0398	0.000157154	0.00357332	1.78209
PGC	1.32923	1.81624	14.6671	0.000158654	0.00360386	2.51268
RN7SL656P	-0.695488	-4.44337	28.1306	0.000158987	0.00360386	0.617501
ADAD1P2	-0.812035	-4.43508	31.5	0.000158987	0.00360386	0.569578
SNORD116-7	-0.913482	-4.42677	36.8842	0.000158987	0.00360386	0.530902
MTND1P21	-0.881485	-4.4315	37.6552	0.000158987	0.00360386	0.542808
SNORA5C	-0.597166	-0.535268	14.6541	0.000159691	0.0036176	0.661051
ANKRD20A19P	0.952978	-3.0784	14.6485	0.000160144	0.00362161	1.93586
TRIM60	0.795594	-4.44726	41.5674	0.000160163	0.00362161	1.73579
FGF14-AS1	0.89645	-4.44161	41.3643	0.000160163	0.00362161	1.86148
MIR3619	-0.867286	-4.30075	14.6451	0.000160417	0.00362512	0.548177
CCDC9B	0.448766	4.16409	14.6314	0.000161536	0.00364628	1.36487
RNA5SP18	0.918399	-3.12063	14.6312	0.000161551	0.00364628	1.89002
C1QTNF8	1.13807	-3.16109	14.6272	0.000161875	0.00365136	2.20086
TACR1	0.934657	-0.852337	14.6014	0.000163993	0.00369687	1.91144
BHMT2	0.769038	-0.010981	14.5919	0.000164778	0.00371229	1.70413
SERTM2	1.07694	-1.62804	14.5762	0.000166085	0.00373945	2.10955
TGFA	0.362549	4.6893	14.5727	0.000166384	0.00374389	1.2857
TAAR1	1.42398	-3.37616	14.5682	0.000166759	0.00374888	2.68326
ATP4B	0.954797	-3.6045	14.5676	0.000166809	0.00374888	1.93831
NEFL	1.25295	0.255979	14.5622	0.000167263	0.00375164	2.38327
KCNH5	1.17495	-3.92945	14.5596	0.000167487	0.00375164	2.25785
RN7SKP171	-0.555371	-4.47693	44.9748	0.000167543	0.00375164	0.680482
RN7SKP120	-0.570855	-4.47598	44.2458	0.000167543	0.00375164	0.673218
MIR548U	-0.682752	-4.46918	42.9217	0.000167543	0.00375164	0.622976
RNU1-18P	-0.683718	-4.46895	41.6099	0.000167543	0.00375164	0.622559
OLFM3	1.19407	-2.43147	14.5448	0.00016874	0.00377614	2.28797
AR	0.780076	1.17375	14.543	0.000168888	0.00377715	1.71722
RPL23AP74	-0.778464	-1.19508	14.5334	0.000169708	0.00379312	0.582987
ZDHHC22	1.28254	-2.89094	14.5323	0.000169808	0.00379312	2.43267
MTND5P6	-0.935893	-4.37028	19.6335	0.000170248	0.00380065	0.522719
H19	1.14357	5.96386	14.5229	0.000170611	0.00380646	2.20927
CHD5	0.749189	-0.314029	14.5109	0.000171646	0.00382723	1.68085
FAM138B	0.875215	-4.38161	22.7882	0.000173155	0.00385855	1.83428
LINC00564	-1.31721	-3.70949	14.4794	0.000174397	0.00388387	0.40131
COQ10B	0.192578	4.84681	14.4763	0.00017467	0.00388598	1.1428
KCNAB1	0.471851	0.637668	14.4759	0.000174703	0.00388598	1.38689
WFDC8	1.32312	-3.47208	14.4722	0.00017503	0.0038909	2.50207
TSC22D3	0.431933	5.73318	14.4704	0.000175186	0.00389203	1.34904
MIR497HG	0.469403	-1.23046	14.4482	0.000177159	0.00393349	1.38454
FAM9A	1.33066	-3.27392	14.4366	0.000178203	0.00395427	2.51518
RN7SKP119	-0.878857	-4.24808	14.432	0.00017862	0.00396114	0.543798
LINC02518	0.961674	-4.33758	19.1987	0.000179104	0.00396949	1.94757
GALR1	1.03334	-3.38714	14.4168	0.000179987	0.00398666	2.04675
CLDN6	1.02938	-2.14832	14.4099	0.000180621	0.00399829	2.04115
EIF2S3B	-0.647349	0.108569	14.408	0.000180793	0.00399971	0.638452
RN7SL316P	-0.907652	-4.26253	14.4009	0.000181443	0.00401167	0.533052
SNORD116-1	-0.957358	-4.23287	14.3956	0.000181923	0.00401593	0.514999
NKAIN4	0.803834	-0.907086	14.3955	0.000181936	0.00401593	1.74573
NTRK3	-1.05858	0.151218	14.3952	0.000181963	0.00401593	0.480105
CDH15	0.733958	-1.35452	14.394	0.000182071	0.00401593	1.6632
OR51R1P	-0.867493	-4.44481	50.8889	0.000182292	0.0040184	0.548098
BVES	0.627439	1.13105	14.3851	0.000182889	0.00402913	1.54482
LINC00689	0.952083	-2.71451	14.3702	0.000184278	0.00405731	1.93466
ANKRD30BP2	0.915549	-4.38073	22.732	0.000185504	0.00408187	1.88629
SERPINE1	0.728597	5.92072	14.3441	0.000186722	0.0041062	1.65703
TINCR	0.953438	0.394382	14.3377	0.00018732	0.00411429	1.93648
LINC00648	1.35945	-3.27962	14.3373	0.000187363	0.00411429	2.56587
GRPR	-1.09685	0.158792	14.3366	0.000187424	0.00411429	0.467538
MYOM1	0.633704	1.29375	14.327	0.000188339	0.00413053	1.55154
CSF3	0.969039	1.26318	14.3265	0.000188388	0.00413053	1.95754
NUS1P3	1.19539	-3.39421	14.3238	0.000188638	0.00413355	2.29007
PMAIP1	0.432114	4.00188	14.3224	0.000188774	0.00413405	1.34921
LETM2	0.492132	1.06877	14.3156	0.000189424	0.00414584	1.40652
C16orf92	0.922152	-4.26193	14.3117	0.000189796	0.0041494	1.89494
LVRN	0.753343	-2.08018	14.3115	0.000189812	0.0041494	1.68569
MEIS2	0.660224	2.61553	14.2787	0.000192988	0.00421632	1.58033
PRKAR2A	-0.202932	6.50791	14.2625	0.000194568	0.00424622	0.868783
SPATA8	0.950346	-4.20437	14.2624	0.000194587	0.00424622	1.93234
LINC01804	0.986702	-4.37876	22.4694	0.000195725	0.00426852	1.98165
RTBDN	1.14183	-1.08761	14.2463	0.000196167	0.00427563	2.20661
FAM41C	-1.13527	-3.25936	14.2311	0.000197679	0.00430446	0.455248
RN7SL688P	-0.948841	-4.18917	14.2307	0.000197724	0.00430446	0.518049
RNA5SP140	1.32598	-4.13495	14.2237	0.000198429	0.00431726	2.50703
LATS2-AS1	-0.929804	-4.36306	17.5685	0.00019876	0.00432192	0.52493
RN7SL229P	-0.651033	-4.46421	51.8867	0.00019922	0.00432426	0.636824
MIR513B	-0.657337	-4.46689	54.1466	0.00019922	0.00432426	0.634048
RNU6-1188P	-0.809066	-4.45621	54.4952	0.00019922	0.00432426	0.570751
OSBPL1A	0.429301	4.46286	14.2087	0.000199934	0.0043372	1.34658
FAM129A	0.608864	3.98774	14.2049	0.000200321	0.00434304	1.52506
MIR7-3HG	1.33093	-2.82031	14.1972	0.000201096	0.00435727	2.51565
CAMK2B	1.03944	-0.554812	14.1881	0.000202022	0.00437477	2.05543
RPL21P67	-1.06545	-3.28068	14.184	0.000202447	0.00437872	0.477825
FGF8	-1.03763	-2.46537	14.1838	0.000202463	0.00437872	0.487126
KRTAP10-9	1.74389	-4.32691	24.9293	0.000202561	0.00437872	3.34936
BNIP3P2	1.11682	-4.1758	14.1747	0.000203396	0.00439419	2.16869
AIMP1P1	-0.815151	-4.3489	14.1704	0.000203838	0.00440116	0.568349
YAP1P1	-0.766769	-3.35673	14.167	0.000204198	0.00440634	0.587732
KRT28	0.851568	-4.4123	22.4074	0.000204465	0.00440952	1.80446
ZNF385D	0.860081	-0.134829	14.1591	0.000205011	0.00441872	1.81514
FILIP1	0.609092	1.66421	14.1576	0.000205165	0.00441946	1.5253
KRTDAP	-1.07497	-3.46385	14.1479	0.000206172	0.00443854	0.474681
RNU2-63P	-0.97297	-3.75323	14.1039	0.000210816	0.00453586	0.509456
SMCO3	0.590263	-2.58269	14.0799	0.00021339	0.00458858	1.50552
AOC2	0.49038	-0.650029	14.0652	0.000214978	0.00462002	1.40481
CELF4	0.881468	-1.79561	14.0577	0.000215797	0.00463491	1.84225
ARL4C	0.553048	5.43456	14.0375	0.00021801	0.00467972	1.46718
MIR509-2	-0.885701	-4.35058	18.6564	0.000220453	0.00472941	0.541224
GPM6A	1.30316	0.302792	14.0107	0.000220989	0.00473815	2.46769
CCDC177	1.08225	-3.77634	14.0017	0.000222001	0.00475707	2.11733
UNC5D	0.987141	-2.42284	13.9989	0.000222318	0.0047611	1.98225
AKAP4	1.25762	-1.91001	13.9955	0.000222695	0.0047664	2.39101
ADGRF1	1.02002	1.81211	13.9914	0.000223157	0.00477076	2.02795
PTPN12	0.21977	6.40444	13.9914	0.000223158	0.00477076	1.16455
C4orf47	0.542777	-1.71291	13.9726	0.000225296	0.00481368	1.45677
PLN	0.855357	3.09562	13.9712	0.000225455	0.00481429	1.80921
NEUROD1	1.72181	0.183519	13.9627	0.000226423	0.00483216	3.2985
MRGPRX3	-1.11529	-4.09115	13.9469	0.000228247	0.00486825	0.461597
LRTM2	1.05163	-3.50895	13.9346	0.00022967	0.0048808	2.07288
FAM8A2P	0.772119	-4.44062	33.1743	0.000229828	0.0048808	1.70778
CALB2	1.01309	2.10802	13.9309	0.0002301	0.0048808	2.01823
DRD5P1	0.620094	-4.47264	44.9011	0.00023029	0.0048808	1.53698
FAM27E5	0.64219	-4.47116	39.7733	0.00023029	0.0048808	1.5607
RNU6-1319P	0.657308	-4.47026	48.1498	0.00023029	0.0048808	1.57714
C2orf69P1	0.655212	-4.47034	41.5918	0.00023029	0.0048808	1.57485
OR1P1	0.696234	-4.46767	47.0153	0.00023029	0.0048808	1.62027
RNA5SP431	0.794713	-4.46113	35.2763	0.000230291	0.0048808	1.73473
KRTAP4-16	0.797036	-4.4596	32.9732	0.000230292	0.0048808	1.73753
GLT6D1	0.829448	-4.45696	30.681	0.000230293	0.0048808	1.77701
SFTPB	-1.51466	0.899842	13.901	0.00023361	0.00494825	0.349978
NR1D1	0.335384	4.91843	13.8813	0.000235958	0.00499412	1.26171
RN7SL285P	-0.906112	-4.22864	13.8796	0.000236151	0.00499412	0.533621
SCAP	-0.219809	6.91734	13.8794	0.000236182	0.00499412	0.858679
LIX1	0.992538	-2.94049	13.871	0.00023719	0.00501257	1.98968
LHX5-AS1	0.883436	-4.34297	13.9947	0.000237722	0.00502091	1.84476
VEPH1	0.696413	-0.236665	13.8631	0.000238144	0.00502696	1.62047
CHN2	-0.528136	4.94732	13.8313	0.000242008	0.00510559	0.69345
PHF1	0.252198	4.97516	13.8288	0.000242309	0.00510902	1.19102
NGFR	0.863814	1.87521	13.821	0.000243273	0.00512641	1.81984
GLB1	-0.180425	6.89952	13.8159	0.000243902	0.00513672	0.882443
ABCG2	0.679717	1.47333	13.8077	0.000244916	0.00515514	1.60183
CCDC185	0.898131	-4.37397	17.6073	0.000246216	0.00517688	1.86365
PIANP	0.621443	-0.604111	13.797	0.000246249	0.00517688	1.53841
METTL21AP1	-0.895961	-4.31412	13.796	0.000246371	0.00517688	0.537389
KRT16	-1.41912	2.7076	13.7905	0.000247061	0.00518842	0.373939
IGHD3-16	0.957646	-4.17383	13.7727	0.000249303	0.00523252	1.94214
PRSS48	-0.88217	-3.55152	13.741	0.000253342	0.00531427	0.542551
SORCS1	1.01841	-0.241474	13.736	0.000253987	0.00532477	2.02568
CHRM2	1.42767	0.866801	13.7313	0.000254586	0.00533428	2.69012
SUCLG2P2	-0.394859	-0.882086	13.7205	0.000255987	0.0053606	0.760564
ASNSP3	-1.01627	-3.56763	13.7051	0.000258002	0.00539972	0.494394
RPL15P18	-0.850372	-2.03979	13.6913	0.000259805	0.00543437	0.554642
RD3	1.021	-3.43164	13.6736	0.000262158	0.00548046	2.02932
APCDD1	-0.87398	6.72581	13.6664	0.000263118	0.00549741	0.545639
SHANK1	0.704121	-0.943044	13.6626	0.000263623	0.00550306	1.62915
MANCR	0.853065	-0.868785	13.6621	0.000263687	0.00550306	1.80633
SYNM	0.978256	4.89669	13.6549	0.000264654	0.00552011	1.97008
CHRNB2	1.23308	0.527621	13.6502	0.000265284	0.00553012	2.35068
SLC25A6P1	-0.805942	-4.40903	20.9768	0.000266096	0.00553769	0.571988
RN7SL162P	-0.890663	-4.4042	25.4528	0.000266096	0.00553769	0.539366
MYBPC1	0.984628	0.632633	13.6442	0.000266098	0.00553769	1.9788
RPL21P39	-0.642367	-2.06612	13.6382	0.000266898	0.00555121	0.640661
LIPK	1.0828	-3.9207	13.6291	0.000268143	0.00557396	2.11814
LINC01665	0.858404	-4.36106	15.081	0.000269049	0.00558962	1.81303
RNA5SP85	1.09177	-4.34133	18.0334	0.00026936	0.00559294	2.13135
PRODH2	1.30345	-3.69423	13.608	0.000271023	0.00562429	2.46818
AIM2	0.931274	1.61185	13.6057	0.00027134	0.00562772	1.90696
DNAJB5	0.520781	2.51387	13.5968	0.000272575	0.00565015	1.43473
HIST1H2BJ	-0.766116	1.15979	13.594	0.000272956	0.00565485	0.587998
RN7SKP246	-0.585122	-4.40733	13.5918	0.000273265	0.00565807	0.666593
MRGPRE	0.984092	-3.64792	13.5893	0.000273608	0.005662	1.97807
ANGPTL1	1.05095	1.04076	13.5819	0.00027464	0.00568017	2.07189
TATDN2P3	0.955478	-4.25986	13.5776	0.000275245	0.00568931	1.93922
RN7SL663P	-0.713503	-2.99781	13.5765	0.000275391	0.00568931	0.609838
LINC01727	0.921492	-3.79326	13.5573	0.000278099	0.00574202	1.89407
UCHL1	0.781353	2.41137	13.5432	0.000280093	0.00577995	1.71874
BNIP2	0.242712	5.3493	13.539	0.000280689	0.0057874	1.18321
SLC4A9	0.702855	-2.23595	13.5384	0.000280768	0.0057874	1.62772
SAA2	1.07049	2.01442	13.5356	0.00028117	0.00579245	2.10014
OR7E5P	0.865201	-4.43261	31.6008	0.000281951	0.00580529	1.82159
SLC17A7	0.595079	-1.55542	13.521	0.000283266	0.0058291	1.51056
MIR301A	-0.753004	-4.42047	22.2315	0.000285256	0.00586678	0.593367
ENPP2	0.62347	4.23463	13.5034	0.000285805	0.0058748	1.54058
MPPED1	1.04084	-3.87692	13.4986	0.000286501	0.00588582	2.05742
MAGEA9B	1.4733	-3.05214	13.4968	0.000286772	0.0058881	2.77656
SPATA13-AS1	-0.978494	-4.1129	13.4829	0.000288804	0.00592652	0.507509
MORC1	0.942405	-4.14749	13.4805	0.000289154	0.00592995	1.92173
TUBB4A	0.892222	-0.894812	13.4796	0.000289293	0.00592995	1.85603
HYAL4	0.938327	-3.01538	13.4765	0.000289745	0.0059359	1.9163
LINC00665	0.89573	1.85818	13.4663	0.00029125	0.00596033	1.86055
HYAL6P	0.84027	-4.39601	18.5637	0.000291388	0.00596033	1.79039
UPP1	0.341785	4.67436	13.4651	0.000291423	0.00596033	1.26732
MYH6	1.06611	-3.79461	13.4587	0.00029237	0.00597639	2.09379
LINC02463	-1.02682	-3.89673	13.4393	0.000295265	0.00603222	0.490791
MTATP6P25	-0.81993	-4.31429	13.4751	0.000297791	0.00607731	0.566469
RN7SL384P	-0.753068	-4.43226	27.6712	0.000297802	0.00607731	0.59334
CCKBR	1.28891	-2.68559	13.4162	0.000298764	0.00609356	2.44344
LINC00632	0.855052	-2.99522	13.4073	0.000300121	0.00611784	1.80882
GTF2IP6	0.729675	-4.46066	51.1818	0.000301461	0.00614176	1.65827
NIM1K	0.417796	-1.6841	13.388	0.000303071	0.00616791	1.33588
HPCAL4	0.835728	-2.52383	13.388	0.000303079	0.00616791	1.78476
SIX4	0.692765	0.916057	13.3806	0.000304207	0.00618745	1.61638
RGS20	0.843619	-1.81551	13.3742	0.000305204	0.00620347	1.79455
HSD3B2	1.36688	-0.837334	13.3734	0.000305332	0.00620347	2.57912
GJC1	0.486209	2.57447	13.3673	0.00030628	0.00621932	1.40076
LINC01595	-0.971681	-4.23517	13.3654	0.000306576	0.00622188	0.509912
OR7E90P	-0.93669	-4.38003	20.6973	0.000306976	0.00622657	0.52243
VXN	0.770557	-2.64306	13.3577	0.00030778	0.00623945	1.70593
SNCG	0.644071	1.25663	13.3519	0.000308695	0.00625455	1.56273
MASP1	1.09445	2.18002	13.3494	0.000309083	0.00625897	2.13532
TRAV31	0.722611	-4.40702	18.7233	0.000310827	0.00628739	1.65017
ASB10	1.0587	-4.37972	22.2387	0.000310828	0.00628739	2.08305
RPS26P47	0.895297	-1.63273	13.3343	0.000311469	0.0062969	1.85999
FRMPD4	1.1044	-2.83649	13.327	0.000312621	0.00631672	2.1501
ASIC5	0.979919	-4.15633	13.3135	0.000314777	0.0063568	1.97235
ACADL	1.14568	-2.67096	13.281	0.000320028	0.00645931	2.21251
C2orf40	1.00164	-1.14333	13.2792	0.000320321	0.00646169	2.00228
IGKV2-24	1.167	2.9202	13.2681	0.000322128	0.00649456	2.24545
RN7SL513P	-0.918457	-3.78962	13.2664	0.000322411	0.00649673	0.529075
RN7SL587P	-0.948282	-3.88357	13.2576	0.000323858	0.00652232	0.518249
CRYBA2	1.01457	-0.95885	13.2365	0.000327349	0.00658902	2.02031
ACSM2B	1.02707	-3.97881	13.2228	0.000329641	0.00663153	2.03788
RPL13P12	-0.621748	4.88808	13.2085	0.000332052	0.00667639	0.649883
CREG2	0.881163	0.572743	13.2026	0.000333053	0.00669286	1.84186
NEXMIF	0.935666	-1.62047	13.1868	0.000335742	0.00674322	1.91277
FSTL3	0.50743	4.68362	13.1753	0.000337707	0.00677897	1.42152
EMX1	1.16002	0.52047	13.1737	0.000337988	0.00678093	2.23461
EMX2	-1.34775	-1.28312	13.1714	0.000338381	0.00678512	0.392903
FAT2	-0.749347	-0.524466	13.165	0.000339491	0.00680368	0.594873
NDUFA5P8	-0.773672	-4.45203	39.6079	0.000343335	0.00687696	0.584927
SLC2A1	0.490447	8.11883	13.1309	0.000345446	0.00691549	1.40488
DEFB124	0.902696	-3.77533	13.1274	0.000346046	0.00692375	1.86956
PPP1R18	0.378496	5.65208	13.1243	0.000346599	0.00693103	1.29999
IGKV1-37	0.975189	-4.0311	13.1177	0.000347761	0.00695051	1.9659
CERS3	-0.986263	-3.12191	13.1044	0.000350137	0.0069942	0.504784
RPL29P7	-0.753653	-3.59143	13.102	0.000350567	0.00699898	0.5931
PTCHD1	1.07149	-0.0874132	13.098	0.000351285	0.00700654	2.10161
C8orf34-AS1	-1.19157	-3.67743	13.0977	0.000351325	0.00700654	0.437827
MICOS10P2	-1.04725	-3.04187	13.0927	0.000352224	0.00701887	0.483889
PHACTR1	0.447547	1.84243	13.0922	0.000352325	0.00701887	1.36372
ZBTB20	-0.486774	-0.210248	13.0889	0.000352902	0.00702657	0.713619
MARCOL	0.798956	-4.35027	13.8974	0.000353291	0.00703052	1.73984
BRINP3	1.54489	0.947236	13.0733	0.000355734	0.0070745	2.91783
RN7SKP152	-0.564136	-4.4757	43.5661	0.000356462	0.0070745	0.676361
RNU6-222P	-0.599485	-4.47351	45.6899	0.000356462	0.0070745	0.65999
RN7SKP294	-0.613634	-4.47275	42.5677	0.000356462	0.0070745	0.653548
MIR6809	-0.653453	-4.47031	41.964	0.000356462	0.0070745	0.635757
NTNG1	1.05802	-1.80855	13.0681	0.000356671	0.00707484	2.08207
MTCO2P22	0.948934	-0.727688	13.0638	0.000357462	0.00708343	1.93045
CD274	0.625426	2.18636	13.0636	0.000357489	0.00708343	1.54267
NAPSA	0.723986	0.738529	13.0598	0.000358185	0.00709341	1.65174
ERVH-1	-1.10794	-1.88063	13.0534	0.00035935	0.0071068	0.463956
UGT2B27P	-1.14364	-3.6445	13.0531	0.000359408	0.0071068	0.452616
RPA2P2	-1.09362	-4.17401	13.7376	0.00035944	0.0071068	0.468583
LHX1	1.18666	-2.90662	13.0431	0.000361249	0.00713697	2.27625
COTL1	0.339743	7.19596	13.0425	0.000361354	0.00713697	1.26553
PEX5L	0.829483	-2.59441	13.033	0.000363114	0.00716663	1.77705
CSN2	1.00864	-4.13102	13.032	0.000363289	0.00716663	2.01202
SYT6	0.958683	-2.72624	13.0312	0.000363439	0.00716663	1.94354
ACTBL2	1.17126	-2.43803	13.0297	0.000363725	0.00716843	2.25208
STOX2	0.621168	-0.0902335	13.0285	0.000363941	0.00716887	1.53812
VGLL2	1.04919	-4.1851	13.0222	0.00036511	0.00718764	2.06937
TSPAN32	-0.84139	0.0184063	13.0208	0.000365384	0.00718764	0.558106
PPP1R1C	0.663612	-0.318613	13.0202	0.00036548	0.00718764	1.58404
INS	-1.17732	-3.9377	13.016	0.000366264	0.00719921	0.442174
IGLV10-67	-0.969168	-4.26775	13.0147	0.000366515	0.00720031	0.510801
ABCF2P1	-0.991022	-3.62977	13.0016	0.00036897	0.00724468	0.503121
LINC01346	1.08011	-3.22535	12.9904	0.000371088	0.00728238	2.1142
TRAV41	0.819086	-2.40854	12.947	0.000379391	0.00743763	1.76429
ASNSP1	1.15366	-3.74864	12.9469	0.000379403	0.00743763	2.22478
ZNF385B	-0.985588	-0.647761	12.9382	0.000381091	0.00746674	0.50502
ANKRD1	0.923932	-2.26044	12.9291	0.000382866	0.00749755	1.89728
CATSPER1	0.589346	-0.885421	12.9255	0.000383571	0.00750735	1.50456
CNTNAP1	0.552198	3.34729	12.9219	0.000384278	0.0075172	1.46632
SPTSSB	1.11522	0.594866	12.9191	0.00038482	0.0075238	2.16629
PRIMA1	1.13071	0.432034	12.9157	0.000385493	0.00753296	2.18966
BNIP3P9	0.863241	-4.09411	12.9075	0.000387105	0.00755428	1.81912
POPDC3	0.891465	-1.05952	12.9074	0.000387142	0.00755428	1.85506
MOG	0.984693	-4.06443	12.9071	0.000387199	0.00755428	1.97889
MZT1P1	-0.838951	-4.30069	12.9054	0.000387526	0.00755666	0.55905
PTPRN	0.835673	0.937631	12.9036	0.000387877	0.00755949	1.78469
AK2P2	-0.755668	-3.95414	12.8828	0.000392031	0.00763642	0.592272
RN7SL309P	-0.633029	-4.46666	52.5655	0.000393039	0.0076399	0.644821
TCF4-AS2	-0.699502	-4.46153	51.0047	0.000393039	0.0076399	0.615785
RN7SL241P	-0.643072	-4.46622	51.6878	0.000393039	0.0076399	0.640348
SNORD3H	-0.676767	-4.4649	51.2816	0.000393039	0.0076399	0.625566
SCARNA21B	-0.773933	-4.36864	14.079	0.000396011	0.00769359	0.584821
PEAR1	0.40906	2.41032	12.8037	0.000408189	0.00792601	1.32782
HIST1H2BH	-0.8096	0.578858	12.7972	0.000409536	0.00794798	0.57054
RPP14	-0.164533	4.6962	12.7956	0.000409867	0.00795022	0.892217
PSG5	1.01439	-4.24523	15.4446	0.000410211	0.00795269	2.02005
PLEKHG2	0.340464	4.41829	12.7845	0.000412201	0.00798706	1.26616
RPL7L1P2	-0.819438	-4.31757	12.7769	0.000413805	0.00801394	0.566663
LARS2	-0.225161	5.61467	12.7748	0.000414255	0.00801844	0.855499
DSCAM-AS1	-1.32601	-3.9724	12.7698	0.000415308	0.00803459	0.398869
CHDH	-0.337484	6.19341	12.7667	0.000415963	0.00804304	0.79142
RNY3P13	-0.84419	-4.37819	18.2282	0.000417536	0.00806921	0.557023
PCDH9	0.796587	-0.158918	12.7543	0.000418619	0.0080848	1.73699
KYNU	0.602628	2.43363	12.7535	0.000418781	0.0080848	1.51848
CST7	0.604989	2.31829	12.7473	0.000420108	0.00810617	1.52097
SLC14A2	1.13196	-0.882214	12.7409	0.000421499	0.00812874	2.19157
EBF1	0.502291	1.72331	12.7303	0.000423776	0.00816838	1.41646
LINC01981	0.929917	-4.14523	12.7271	0.000424462	0.00817733	1.90517
MLIP-IT1	0.888049	-4.22346	12.7158	0.000426927	0.00822052	1.85067
MT-TS2	-0.967395	-3.60208	12.7033	0.000429663	0.00826889	0.511429
DACT3	0.606148	2.23937	12.6924	0.000432066	0.00831078	1.52219
VPREB3	0.806278	-0.359778	12.684	0.000433924	0.00834216	1.74869
CSN3	0.745231	-4.36585	12.6779	0.000435278	0.00835845	1.67624
RN7SL251P	-0.704563	-4.41581	18.3191	0.000435452	0.00835845	0.613628
RNU6-251P	-0.778765	-4.41061	21.6386	0.000435452	0.00835845	0.582866
PACSIN1	0.639058	-0.631195	12.6745	0.00043605	0.00836558	1.55731
NKX6-1	1.26049	-2.76306	12.6688	0.000437309	0.00838535	2.39577
MYOC	1.31996	-1.28639	12.6622	0.000438795	0.00840948	2.49658
RN7SL797P	-0.598979	-4.44439	24.7559	0.000443271	0.00848214	0.660221
RN7SKP184	-0.740216	-4.4464	31.8809	0.000443277	0.00848214	0.59865
POTEA	-0.960213	-4.43287	36.2145	0.000443278	0.00848214	0.513981
CIART	0.53472	0.48653	12.6397	0.000443862	0.00848892	1.44866
FSTL4	-0.967668	0.259213	12.6376	0.000444352	0.00849388	0.511332
LINC02257	0.808114	-1.74836	12.6131	0.000449944	0.00859631	1.75092
MRAP	1.03275	-2.94345	12.5997	0.000453049	0.00865114	2.04592
SYT4	1.1813	-1.49187	12.5974	0.000453575	0.00865595	2.26781
LINC01077	0.819023	-4.32402	12.7752	0.000453968	0.00865595	1.76421
PPP1R12B	0.524203	6.01968	12.5956	0.000454006	0.00865595	1.43814
MAPKAPK3	-0.191662	6.17968	12.5935	0.000454479	0.00866049	0.875596
PCED1B	0.40509	3.04989	12.5917	0.000454906	0.00866416	1.32417
SLC6A2	1.32373	-2.41756	12.5816	0.000457255	0.00870438	2.50313
VN1R85P	0.844947	-4.24132	12.5717	0.000459586	0.00874424	1.7962
FRMD5	0.563398	3.14512	12.5452	0.000465866	0.00885916	1.47775
TMEM150C	-0.614606	3.26742	12.5401	0.000467062	0.00887732	0.653108
SYPL2	0.628086	-0.642763	12.5298	0.000469548	0.00891718	1.54551
NXPE3	0.348289	2.90531	12.5294	0.000469644	0.00891718	1.27305
MELTF	0.543583	5.97102	12.528	0.000469963	0.00891865	1.45759
FAM83F	-0.283875	5.42537	12.5176	0.000472492	0.00896201	0.821382
CXCR5	0.967212	-2.36424	12.5138	0.000473407	0.00896724	1.95506
CHCHD3P1	-1.03938	-4.38875	26.7709	0.000473497	0.00896724	0.486536
NAALADL2-AS1	-0.73481	-4.42137	21.7522	0.000473497	0.00896724	0.600897
XAGE1A	0.574696	-4.47472	40.8674	0.000475439	0.00896958	1.48936
LINC00459	0.669482	-4.46869	36.3016	0.00047544	0.00896958	1.5905
MTDHP5	0.625568	-4.47062	39.7471	0.000475441	0.00896958	1.54282
OR6R1P	0.665924	-4.46803	38.2235	0.000475441	0.00896958	1.58658
RIC3-DT	0.710818	-4.46473	34.0269	0.000475442	0.00896958	1.63673
MIR4254	0.76082	-4.46049	28.8304	0.000475445	0.00896958	1.69445
LINC02684	0.798459	-4.45759	25.5959	0.000475446	0.00896958	1.73924
PDHB	-0.170193	6.04358	12.5049	0.000475569	0.00896958	0.888724
ZNF467	0.438688	1.31875	12.4991	0.000476978	0.00899154	1.35537
SIGLEC15	0.873065	1.56706	12.4975	0.00047736	0.00899415	1.83155
DGKI	0.61254	0.167526	12.4785	0.000482039	0.00907766	1.52895
NEFM	0.845909	-2.01142	12.4749	0.00048292	0.0090896	1.7974
MYH4	0.950217	-1.33886	12.4719	0.000483657	0.00909883	1.93216
GZMK	0.806536	0.673407	12.4707	0.000483972	0.0091001	1.74901
VENTXP1	0.791507	-4.43506	29.1592	0.000485298	0.00911755	1.73088
SGK1	0.448545	5.37082	12.4649	0.000485395	0.00911755	1.36466
TEKT4	0.919104	-3.70382	12.4577	0.000487211	0.009147	1.89094
ZFAND2A	0.351185	4.22941	12.4244	0.000495588	0.00929953	1.27561
IL36G	-1.02434	-1.67932	12.4171	0.000497435	0.00932945	0.491635
GIPC3	0.391519	1.53501	12.4053	0.000500449	0.00938077	1.31177
LINC02640	-0.864212	-3.55879	12.4044	0.000500681	0.00938077	0.549346
COX6CP7	-0.871075	-4.41593	28.6672	0.000501684	0.00939477	0.546739
PHKG1	0.388139	0.330738	12.3937	0.00050343	0.00942269	1.3087
SLC9C2	1.07213	-3.51744	12.3699	0.000509606	0.00953291	2.10254
IFRD2	-0.217969	6.43531	12.3691	0.000509837	0.00953291	0.859775
MIR4306	-0.865698	-4.42614	33.1958	0.000512629	0.00957616	0.548781
IL23A	0.592724	1.83407	12.3582	0.00051267	0.00957616	1.50809
SYT15	0.727232	-2.57565	12.3494	0.000515001	0.00961483	1.65546
CECR7	0.948292	-0.727617	12.3163	0.000523819	0.00977451	1.92959
PRSS2	-1.76946	6.52702	12.2969	0.000529039	0.00986691	0.293319
KRTAP12-2	0.916871	-4.41394	26.4886	0.000529687	0.00986902	1.88802
OR10H5	0.974319	-4.41261	25.9718	0.000529688	0.00986902	1.96471
PSD	0.630188	2.7304	12.289	0.000531192	0.00989205	1.54777
SLC30A2	-1.01929	1.7464	12.272	0.000535855	0.00997383	0.493359
RNA5SP486	0.924308	-4.43467	35.1096	0.000537484	0.00999639	1.89777
DIRC3	0.684869	-2.41468	12.2648	0.000537838	0.00999639	1.60756
FNBP1L	-0.222757	6.34525	12.2646	0.000537881	0.00999639	0.856926
ISG15	0.541012	5.75055	12.2613	0.000538794	0.0100083	1.45499
SPANXD	0.825179	-4.41265	20.7066	0.000540864	0.0100417	1.77175
INA	0.998981	-0.577732	12.2432	0.000543837	0.0100918	1.99859
C1orf185	0.788877	-4.42088	23.3267	0.000545933	0.0101256	1.72773
LINC02154	0.86342	-2.01952	12.222	0.000549777	0.0101918	1.81935
CCDC102B	0.427136	1.38243	12.2195	0.00055049	0.0101999	1.34456
NATP	-0.853301	-4.37258	16.927	0.000552228	0.0102269	0.553517
MAP1B	0.547059	3.94076	12.2054	0.000554472	0.0102633	1.4611
HIST4H4	-0.544719	0.552618	12.1978	0.000556634	0.0102981	0.685525
MAP3K8	0.285016	3.59172	12.1746	0.000563302	0.0104163	1.21842
PLA2G2C	0.825486	-3.41721	12.1696	0.000564775	0.0104383	1.77213
LINC02513	0.769061	-4.30371	12.1854	0.000565069	0.0104385	1.70416
ANK1	0.679718	1.15461	12.1538	0.00056937	0.0105122	1.60183
CPB2	-0.792743	-3.37773	12.1529	0.000569632	0.0105122	0.577245
SUOX	-0.21835	4.87976	12.1342	0.000575129	0.0106083	0.859548
TCP11X2	0.689534	-4.46302	48.9002	0.000577342	0.0106385	1.61276
[truncated: 34,837 more rows]
