# Supplementary material for: Significance of logistic regression scoring model based on natural killer cell-mediated cytotoxic pathway in the diagnosis of colon cancer
Source: Front Immunol. 2023 Jan 20;14:1117908. doi: 10.3389/fimmu.2023.1117908 (PMC9895796; doi:10.3389/fimmu.2023.1117908)
Supplement: Supplementary file 12 [file Table_6.xlsx]

## Sheet: Table S6
Table S6. The immune infiltration scores of colon cancer in the low-risk and high-risk groups.
Logistic_regression	low_score	low_score	low_score	low_score	low_score	low_score	low_score	low_score	low_score	low_score	low_score	low_score	low_score	low_score	low_score	low_score	low_score	low_score	low_score	low_score	low_score	low_score	low_score	low_score	low_score	low_score	low_score	low_score	low_score	low_score	low_score	low_score	low_score	low_score	low_score	low_score	low_score	low_score	low_score	low_score	low_score	low_score	low_score	low_score	low_score	low_score	low_score	low_score	low_score
sex	female	male	female	male	male	female	female	male	male	male	male	female	male	male	male	female	female	female	male	male	male	male	female	male	male	male	male	female	male	male	female	male	male	male	female	female	male	female	female	male	female	female	female	female	male	female	female	female	female
stage	stage i+ii	stage iii+iv	stage i+ii	stage i+ii	stage i+ii	stage i+ii	stage i+ii	stage i+ii	stage i+ii	stage iii+iv	stage i+ii	stage iii+iv	stage i+ii	stage i+ii	stage i+ii	stage iii+iv	stage i+ii	stage iii+iv	stage iii+iv	stage i+ii	stage iii+iv	stage i+ii	stage iii+iv	stage iii+iv	stage i+ii	stage i+ii	stage i+ii	stage i+ii	stage i+ii	stage i+ii	stage i+ii	stage i+ii	stage i+ii	stage i+ii	stage i+ii	stage i+ii	stage i+ii	stage i+ii	stage i+ii	stage i+ii	stage i+ii	stage i+ii	stage i+ii	stage i+ii	stage i+ii	stage i+ii	stage i+ii	stage i+ii	stage i+ii
cell_type	TCGA-3L-AA1B-01	TCGA-4N-A93T-01	TCGA-4T-AA8H-01	TCGA-5M-AATE-01	TCGA-A6-2675-01	TCGA-A6-2684-01	TCGA-A6-2685-01	TCGA-A6-5656-01	TCGA-A6-5659-01	TCGA-A6-5662-01	TCGA-A6-5666-01	TCGA-A6-5667-01	TCGA-A6-6138-01	TCGA-A6-6140-01	TCGA-A6-6141-01	TCGA-A6-6142-01	TCGA-A6-6650-01	TCGA-A6-6651-01	TCGA-A6-6652-01	TCGA-A6-6780-01	TCGA-A6-6781-01	TCGA-A6-6782-01	TCGA-A6-A565-01	TCGA-A6-A56B-01	TCGA-AA-3495-01	TCGA-AA-3502-01	TCGA-AA-3506-01	TCGA-AA-3509-01	TCGA-AA-3511-01	TCGA-AA-3655-01	TCGA-AA-3660-01	TCGA-AA-3663-01	TCGA-AA-3697-01	TCGA-AD-5900-01	TCGA-AD-6548-01	TCGA-AD-A5EJ-01	TCGA-AD-A5EK-01	TCGA-AU-3779-01	TCGA-AU-6004-01	TCGA-AY-6197-01	TCGA-AY-A54L-01	TCGA-AY-A69D-01	TCGA-AY-A71X-01	TCGA-AZ-4313-01	TCGA-AZ-5403-01	TCGA-AZ-5407-01	TCGA-AZ-6598-01	TCGA-CA-5254-01	TCGA-CA-5256-01
B cell_TIMER	0.127442	0.0355029	0.0570495	0.0364845	0.0518376	0.0490024	0.0577334	0.00401021	0.0491252	0.028148	0.0733906	0.0787476	0.0424532	0.0268598	0.178544	0	0.0753498	0.206369	0.00880542	0.0482551	0	0.0434587	0.200935	0.0352559	0.0872421	0.0867793	0.0300518	0.0469597	0.0344202	0.078422	0.0948851	0.0159895	0.0428508	0.111872	0	0.0395378	0.00697846	0.0315524	0.154953	0.0154105	0.0245902	0.0397775	0.0642493	0.0539658	0.0571381	0.0653138	0.0867634	0.202795	0.0421981
T cell CD4+_TIMER	0.19817	0.148934	0.124655	0.0933184	0.165955	0.196247	0.180591	0.0775533	0.0997691	0.105788	0.0822098	0.128067	0.200443	0.101112	0.202617	0.102453	0.125632	0.278429	0.112644	0.11136	0.153515	0.126724	0.52961	0.13081	0.122492	0.113942	0.136156	0.148019	0.123392	0.184915	0.109479	0.059943	0.0876621	0.136504	0.17259	0.0476419	0.132555	0.229758	0.183357	0.135202	0.0630008	0.148011	0.1048	0.0761203	0.0882756	0.125326	0.165965	0.0992245	0.0371921
T cell CD8+_TIMER	0.117649	0.0204134	0.0837323	0.115156	0.215458	0.162326	0.227098	0.116871	0.16272	0.131731	0.12091	0.106643	0.289438	0.231616	0.219842	0.190337	0.111011	0.178296	0.131918	0.250762	0.263408	0.183217	0.255567	0.100681	0.174153	0.158409	0.122476	0.103126	0.125002	0.1284	0.154985	0.143519	0.144833	0.164264	0.155335	0.209677	0.0996497	0.0671366	0.138731	0.131553	0.216912	0.154078	0.100009	0.098862	0.200558	0.178014	0.195086	0.19569	0.154181
Neutrophil_TIMER	0.0821865	0.0560249	0.0652406	0.0692173	0.18763	0.155616	0.202472	0.0716364	0.0848152	0.0734657	0.0569445	0.0843797	0.196199	0.118897	0.0948098	0.172241	0.0829436	0.149718	0.0935469	0.185718	0.270833	0.107345	0.235229	0.0949154	0.0944516	0.0660773	0.110872	0.102448	0.106494	0.143632	0.082941	0.0927074	0.113657	0.138803	0.186242	0.1268	0.0691843	0.146173	0.205293	0.176909	0.0898285	0.111975	0.0720724	0.0537501	0.101859	0.0762929	0.106782	0.103441	0.0398121
Macrophage_TIMER	0.0427	0	0	0.0237885	0.159066	0.0354555	0.209014	0	0.0619444	0.0461915	0	0.0721073	0.0843327	0	0.0191037	0.108733	0.0156338	0.248418	0.0107634	0.0671411	0.164093	0.0592033	0.102188	0.0338474	0.0419416	0.0562233	0.0440245	0.0356564	0.046818	0.0570342	0.062447	0	0.0307127	0.0690169	0.031122	0	0.0107674	0.00982027	0.0515624	0	0	0	0	0	0.0672939	0.0259465	0.0624523	0.118631	0
Myeloid dendritic cell_TIMER	0.426667	0.28397	0.287857	0.325621	0.682328	0.67112	0.721456	0.30591	0.367928	0.390528	0.28202	0.425142	0.833561	0.475047	0.526658	0.567111	0.380364	0.837001	0.332675	0.778339	0.838756	0.465435	0.734064	0.409198	0.416198	0.359263	0.47237	0.429424	0.410368	0.521944	0.411605	0.455361	0.437247	0.526782	0.609371	0.440425	0.261672	0.491427	0.775043	0.491307	0.370858	0.456246	0.329054	0.269504	0.439675	0.329323	0.483622	0.411899	0.254487
B cell naive_CIBERSORT	0.0502947	0.0153922	0	0.0565071	0	0	0.00920759	0	0.00522211	0	0.058916	0.0458867	0.00822591	0.0555788	0.00388179	0.00637609	0.059613	0.00350445	0.014994	0.00317142	0.00428048	0.0223763	0.154504	0.00337908	0.0244255	0.00523407	0.013628	0.0127111	0.0285934	0.00244335	0.00982854	0.00877722	0.0152404	0.073763	0.000707266	0.037668	0.102589	0.0313994	0.0470338	0.0527666	0.0396429	0.122126	0	0	0	0.00832886	0.0263032	0.00676175	0.0163407
B cell memory_CIBERSORT	0	0.0442822	0	0	0.00569865	0.0113928	0.00731541	0.00513211	0.00397605	0.00339795	0	0	0	0	0.00312047	0	0	0.0326097	0	0	0	0	0	0.00382056	0	0	0	0	0	0	0	0	0	0	0.0147791	0	0	0	0	0	0	0	0	0	0.0111221	0	0	0	0
B cell plasma_CIBERSORT	0.0719913	0.19483	0.255334	0.0614053	0.03464	0	0.0344617	0.00433507	0.0284136	0	0.129932	0.0273448	0.0440712	0.0578457	0.0800492	0.0211118	0.186347	0.059156	0	0	0.0151918	0.116538	0.0322844	0.000808402	0.10252	0.0577135	0.0267544	0.0211789	0.0735277	0	0.0830431	0	0.136248	0	0.0195887	0.0319227	0.12455	0.0813256	0.00807925	0.024396	0.130152	0.0627605	0.0786313	0.00827228	0	0.108443	0	0.100801	0.0760656
T cell CD8+_CIBERSORT	0.0669403	0.123258	0.0719852	0.0839668	0.0457944	0.0598482	0.0410303	0.049645	0.0209138	0.0727661	0	0.0676976	0.131655	0.148028	0.16683	0.0189624	0.0278155	0.0567503	0.0493796	0.1039	0.0653605	0.10962	0.15181	0	0.0564229	0.146797	0.0692118	0.0710884	0.0494667	0.0309217	0.114997	0.0321692	0.0992037	0.210858	0.0852371	0.0657111	0.00652537	0.010655	0.0630722	0.0600841	0.0542145	0.0582317	0.0937442	0.179376	0.0235253	0.110764	0.0477177	0.120879	0.174049
T cell CD4+ naive_CIBERSORT	0	0	0	0	0	0	0	0	0	0	0	0	0	0	0	0	0	0	0	0	0	0	0.0360235	0	0	0	0	0	0	0	0	0	0	0	0	0	0	0	0	0	0	0	0	0	0	0	0	0	0
T cell CD4+ memory resting_CIBERSORT	0.13338	0.177563	0.28349	0.154621	0.0805847	0.177324	0.128626	0	0.169209	0.248307	0.0889306	0.143684	0.109553	0.226009	0.249886	0.155171	0.266653	0.131273	0.13936	0.0608108	0.0806936	0.12942	0.180727	0.0975202	0.183651	0.229382	0.202379	0.103728	0.148464	0.178413	0.114604	0.104227	0.0997689	0.0512124	0.154172	0.172928	0.165652	0.204827	0.0838833	0.124758	0.298507	0.218905	0.265381	0.136006	0.0952813	0.430931	0.171419	0.266135	0.169638
T cell CD4+ memory activated_CIBERSORT	0	0	0	0	0	0	0	0.0220518	0	0.0275709	0.00559932	0.0111699	0.0401232	0	0	0	0	0	0	0.0948907	0	0	0.0370649	0	0.0644016	0	0	0.0565089	0	0	0	0	0	0.0153143	0.0078859	0	0.0371683	0	0.00896586	0.0362343	0.00772983	0	0	0.00937747	0	0	0	0	0
T cell follicular helper_CIBERSORT	0.0307382	0.200835	0.0139682	0.0811989	0.0394203	0.0188585	0.0303487	0.0876375	0.0349392	0.00340001	0.00534741	0.054943	0.0682762	0.0886175	0.0673287	0.00387961	0.070168	0.00718379	0.0302987	0.056686	0.0335827	0.0735673	0.0227778	0.0244382	0.0377206	0.0434924	0.0273817	0.0499453	0.0453921	0.00202292	0.0249711	0.0674986	0.0947877	0.079492	0.0873406	0.0768795	0.127723	0.0367548	0.0516003	0.03627	0.0351507	0.122133	0.0208874	0.0556709	0.0184937	0.0340986	0.0686173	0.0269048	0.0877676
T cell regulatory (Tregs)_CIBERSORT	0.135726	0.0462719	0.0598009	0.0350142	0.0502344	0.0334194	0.0151087	0.0433712	0.0120489	0.060533	0.0270517	0.037375	0.0322569	0.0169551	0.0951668	0.0143668	0.0209248	0.0295629	0.0593935	0.00124692	0.014682	0.00227833	0	0.0442302	0.0116467	0.0311504	0.0404056	0.00396674	0.0732634	0.0972126	0.0657063	0.00737358	0.00159567	0.0122125	0.0015816	0.0121328	0.0165436	0.104783	0.0621545	0.0477927	0.0345789	0.05621	0.127872	0.0356282	0.079848	0.0608905	0	0.00451738	0.0180064
T cell gamma delta_CIBERSORT	0	0	0	0	0	0	0	0	0	0	0	0	0	0	0	0	0	0	0	0	0	0.00801034	0	0	0	0	0	0	0	0	0	0	0	0	0	0	0	0	0	0	0	0	0	0	0	0	0	0	0
NK cell resting_CIBERSORT	0.0409491	0	0.054364	0.0235811	0	0.0322015	0	0.015735	0	0.0715961	0.0225728	0.0179752	0	0.00930921	0	0	0.0137227	0	0.0241369	0	0.0778705	0	0.0529223	0.0306574	0.070232	0.0206752	0.0673019	0.0195028	0.0212981	0.00845656	0	0	0	0.0313589	0	0.0757694	0.0032629	0.0174595	0.0478784	0.0505027	0.0275646	0.00144038	0.0438683	0.0476528	0.0151809	0.0385898	0.0100677	0.00533949	0
NK cell activated_CIBERSORT	0	0.04524	0	0	0.0403274	0.00640971	0.0210978	0	0.0415295	0.0310788	0	0	0.041405	0.0388966	0.0580815	0.0315653	0.00421506	0.00131674	0	0.111122	0	0.0281092	0	0.0198853	0	0	0	0	0.0345223	0.049602	0.0776335	0.0559237	0.0364161	0.0670545	0.0450377	0.0213383	0.0281517	0	0	0	0	0.021664	0	0	0.044621	0	0.12898	0.0248788	0.052424
Monocyte_CIBERSORT	0.0363851	0.0247797	0.00706146	0	0	0.0230689	0.00472582	0	0.0076355	0.0675763	0	0	0.00261536	0.0233274	0.0113169	0.00634214	0.0146877	0.0144045	0	0	0.00240939	0.0737002	0.0119849	0.018691	0.0532801	0.00200339	0.035226	0.0553431	0.013299	0.0358784	0.013708	0.00550592	0	0	0.00766666	0	0.0160997	0	0	0	0.0138776	0.00680083	0	0	0	0.0141139	0.0330115	0	0
Macrophage M0_CIBERSORT	0.139422	0.005977	0	0.141391	0.166465	0.133103	0.159476	0.475317	0.312465	0.058992	0.24953	0.0968878	0.175341	0.0911422	0.0191135	0.399513	0.0614012	0.347794	0.548913	0.147917	0.367012	0.062572	0.055883	0.4176	0.00956939	0	0.114047	0.0846206	0.1162	0.181113	0.0821595	0.0816051	0.0926724	0.105283	0.205462	0.230037	0.1559	0.234455	0.300177	0.177433	0.0973753	0.0644117	0.162624	0.201206	0.330117	0.00510934	0.0922839	0.197763	0.00715254
Macrophage M1_CIBERSORT	0.0200483	0.011175	0	0.0328489	0.072796	0.0938566	0.0315558	0.0574935	0.092667	0	0.0534867	0.0482052	0.0968542	0.0359155	0.102208	0.057147	0.0470998	0.0363239	0.00647218	0.0914495	0.0701672	0.103222	0.0383065	0.00893237	0.0546085	0.0288875	0.0426771	0.113878	0.0479479	0.0555712	0.0211033	0.0506867	0.0465534	0.0659671	0.0932997	0.0428696	0.0218955	0.0216065	0.0608851	0.0326223	0	0.0310375	0.000266185	0.060983	0.0080722	0.0135562	0.107778	0.0444388	0.0599868
Macrophage M2_CIBERSORT	0.15065	0.0791446	0.0911953	0.266418	0.39936	0.297521	0.419042	0.197167	0.22619	0.306087	0.191255	0.291507	0.240744	0.124788	0.089566	0.172926	0.191009	0.230299	0.0485771	0.247136	0.194044	0.194251	0.166467	0.258342	0.273728	0.384776	0.204373	0.351055	0.29189	0.249829	0.286757	0.339522	0.284808	0.257005	0.187461	0.142011	0.17772	0.151085	0.200796	0.117729	0	0.146154	0.0690501	0.0784096	0.219017	0.150646	0.292371	0.181794	0.290835
Myeloid dendritic cell resting_CIBERSORT	0.0197204	0	0.0165035	7.13e-06	0	0.0482328	0	0.00343779	0.00108995	0.00254896	0	0.00692812	0.00442704	0	0.0341401	0	0.00159596	0	0	0.00108381	0.00423754	0	0	0.041947	0.00236818	0	0.000985737	0	0	0.00741894	0.0064833	0.00532917	0	0.00170643	0.000344787	0	0	0	0.0124627	0	0	0	0	0	0.0163387	0	0.0150646	0	0.0278991
Myeloid dendritic cell activated_CIBERSORT	0	0.00836805	0.02194	0	0	0	0	0	0	0	0	0.026663	0	0.00851903	0	0	0	0	0	0	0	0	0	0	0	0	0	0	0.00478034	0.0113344	0.00928936	0	0	0	0	0	0.00861969	0.0166961	0	0	0.0063168	0.0189318	0	0.00821625	0	0	0	0	0
Mast cell activated_CIBERSORT	0.0440951	0	0	0	0	0	0.021052	0	0	0	0	0	0	0	0.0193109	0	0	0.0498214	0	0	0	0	0.0224746	0	0	0	0	0	0	0	0.0830384	0	0	0	0	0	0	0	0	0	0	0	0	0	0	0	0	0	0
Mast cell resting_CIBERSORT	0.05966	0.0228845	0.120514	0.0630407	0.0460565	0.0647645	0.042515	0.0386769	0.0437002	0.0448082	0.128616	0.0982444	0.00310304	0.0612732	0	0.0981665	0.0347472	0	0.0784751	0.0740291	0.0622449	0.0763351	0.0286338	0.0297486	0.055426	0.0498878	0.155629	0.0482456	0.0402107	0.089783	0	0.233214	0.086629	0.0287725	0.075972	0.0836367	0.00760049	0.0770421	0.0499826	0.222555	0.25489	0.0659948	0.136812	0.1792	0.129872	0.0245286	0.00638533	0.0197866	0.0198353
Eosinophil_CIBERSORT	0	0	0.00313361	0	0	0	0.0253138	0	0	0	0	0	0	0	0	0	0	0	0	0	0	0	0	0	0	0	0	0	0	0	0	0	0	0	0	0	0	0	0	0	0	0	0.00086249	0	0	0	0	0	0
Neutrophil_CIBERSORT	0	0	0.000710134	0	0.0186233	0	0.00912314	0	0	0.00133782	0.0387618	0.0254883	0.00134903	0.0137949	0	0.0144725	0	0	0	0.00655578	0.00822302	0	0.00813606	0	0	0	0	0.00822755	0.0111446	0	0.00667817	0.00816822	0.00607758	0	0.0134643	0.00709622	0	0.011911	0.00302928	0.0168559	0	0.00320012	0	0	0.00851024	0	0	0	0
B cell naive_CIBERSORT-ABS	0.0248419	0.00254714	0	0.0105157	0	0	0.00631064	0	0.001259	0	0.00745795	0.0128377	0.00666838	0.0171149	0.00183238	0.00254589	0.0107986	0.00338685	0.00224619	0.00173393	0.00365444	0.0106239	0.163689	0.000655241	0.00975126	0.00127019	0.007107	0.00522984	0.00960369	0.00100583	0.00314994	0.00213475	0.00611461	0.0378671	0.000387471	0.00981113	0.0237589	0.0175835	0.0338738	0.0213723	0.00482143	0.0399302	0	0	0	0.00222733	0.00796718	0.00180554	0.00275151
B cell memory_CIBERSORT-ABS	0	0.00732791	0	0	0.00362868	0.007083	0.00501379	0.000753725	0.000958585	0.000670012	0	0	0	0	0.00147301	0	0	0.0315154	0	0	0	0	0	0.000740848	0	0	0	0	0	0	0	0	0	0	0.00809664	0	0	0	0	0	0	0	0	0	0.00294765	0	0	0	0
B cell plasma_CIBERSORT-ABS	0.0355584	0.0322409	0.0318804	0.0114272	0.0220574	0	0.0236192	0.000636668	0.00685022	0	0.0164476	0.00765028	0.0357266	0.017813	0.0377869	0.00842966	0.0337557	0.0571709	0	0	0.01297	0.0553307	0.0342035	0.000156758	0.0409284	0.0140058	0.0139524	0.00871382	0.0246958	0	0.0266144	0	0.0546642	0	0.0107316	0.00831468	0.0288449	0.045542	0.00581869	0.00988122	0.0158293	0.0205201	0.00943567	0.000892396	0	0.0290001	0	0.0269162	0.0128083
T cell CD8+_CIBERSORT-ABS	0.0330636	0.020397	0.00898788	0.0156258	0.0291601	0.0372082	0.028121	0.00729109	0.0050421	0.0143481	0	0.0189398	0.106727	0.0455837	0.0787512	0.00757143	0.00503861	0.0548459	0.00739733	0.0568061	0.0558011	0.0520459	0.160835	0	0.0225254	0.0356244	0.0360939	0.0292486	0.0166144	0.0127292	0.0368551	0.007824	0.0398017	0.108246	0.0466965	0.0171153	0.00151123	0.00596676	0.0454247	0.0243361	0.00659366	0.0190394	0.0112492	0.0193508	0.0062348	0.029621	0.0144536	0.0322774	0.0293072
T cell CD4+ naive_CIBERSORT-ABS	0	0	0	0	0	0	0	0	0	0	0	0	0	0	0	0	0	0	0	0	0	0	0.0381649	0	0	0	0	0	0	0	0	0	0	0	0	0	0	0	0	0	0	0	0	0	0	0	0	0	0
T cell CD4+ memory resting_CIBERSORT-ABS	0.0658801	0.0293835	0.0353958	0.0287742	0.0513133	0.110244	0.0881571	0	0.0407944	0.0489615	0.0112574	0.0401985	0.0888098	0.0695971	0.117957	0.0619577	0.0483027	0.126868	0.0208769	0.0332475	0.0688917	0.0614468	0.19147	0.0189102	0.0733181	0.0556659	0.105541	0.0426778	0.0498648	0.0734455	0.0367293	0.0253495	0.0400285	0.0262905	0.084462	0.0450414	0.0383637	0.114702	0.0604129	0.0505312	0.0363049	0.0715729	0.0318455	0.0146721	0.025252	0.115241	0.0519225	0.0710642	0.0285643
T cell CD4+ memory activated_CIBERSORT-ABS	0	0	0	0	0	0	0	0.00323862	0	0.00543646	0.000708796	0.00312501	0.0325261	0	0	0	0	0	0	0.0518802	0	0	0.0392682	0	0.0257107	0	0	0.02325	0	0	0	0	0	0.00786176	0.00432024	0	0.00860793	0	0.00645723	0.0146761	0.000940114	0	0	0.00101162	0	0	0	0	0
T cell follicular helper_CIBERSORT-ABS	0.0151824	0.0332346	0.00174403	0.0151107	0.0251013	0.0117245	0.0208001	0.0128708	0.00842348	0.000670419	0.000676908	0.0153714	0.0553485	0.0272889	0.0317822	0.00154908	0.0127105	0.00694272	0.00453891	0.0309923	0.0286711	0.0349287	0.0241318	0.00473883	0.015059	0.0105546	0.0142796	0.0205494	0.0152459	0.000832753	0.00800297	0.0164166	0.0380299	0.0408081	0.0478489	0.0200243	0.0295797	0.0205825	0.0371627	0.0146906	0.00427508	0.0399324	0.00250646	0.00600566	0.0049013	0.00911876	0.020784	0.00718421	0.0147787
T cell regulatory (Tregs)_CIBERSORT-ABS	0.0670386	0.00765718	0.00746658	0.00651597	0.0319874	0.0207772	0.0103551	0.00636968	0.00290487	0.011936	0.00342437	0.0104564	0.0261493	0.00522114	0.0449231	0.00573648	0.00379042	0.0285709	0.00889747	0.000681739	0.0125346	0.00108172	0	0.00857672	0.00464966	0.0075595	0.0210716	0.00163207	0.024607	0.0400185	0.0210581	0.00179336	0.000640202	0.00626945	0.00086647	0.00316015	0.00383137	0.0586779	0.0447638	0.0193577	0.00420554	0.0183784	0.0153445	0.0038435	0.0211617	0.0162835	0	0.00120624	0.003032
T cell gamma delta_CIBERSORT-ABS	0	0	0	0	0	0	0	0	0	0	0	0	0	0	0	0	0	0	0	0	0	0.0038032	0	0	0	0	0	0	0	0	0	0	0	0	0	0	0	0	0	0	0	0	0	0	0	0	0	0	0
NK cell resting_CIBERSORT-ABS	0.0202259	0	0.00678775	0.00438832	0	0.02002	0	0.00231091	0	0.0141174	0.0028574	0.00502894	0	0.00286668	0	0	0.00248578	0	0.00361584	0	0.0664815	0	0.0560682	0.00594482	0.0280384	0.00501742	0.035098	0.0080242	0.00715341	0.00348123	0	0	0	0.0160984	0	0.0197351	0.000755666	0.00977725	0.0344821	0.0204553	0.00335245	0.000470945	0.00526415	0.00514069	0.00402332	0.0103198	0.00304947	0.00142577	0
NK cell activated_CIBERSORT-ABS	0	0.00748643	0	0	0.0256789	0.00398498	0.0144599	0	0.0100123	0.00612815	0	0	0.0335652	0.0119778	0.0274171	0.0126036	0.000763535	0.00127256	0	0.0607546	0	0.0133458	0	0.00385598	0	0	0	0	0.011595	0.0204191	0.0248807	0.0136014	0.0146106	0.0344232	0.0246736	0.00555784	0.00651974	0	0	0	0	0.00708324	0	0	0.0118257	0	0.0390676	0.0066432	0.00882738
Monocyte_CIBERSORT-ABS	0.0179716	0.0041006	0.000881676	0	0	0.0143422	0.00323895	0	0.00184084	0.0133248	0	0	0.00212016	0.00718344	0.0053421	0.00253233	0.0026606	0.0139211	0	0	0.002057	0.0349918	0.0126974	0.0036244	0.0212707	0.000486177	0.0183703	0.0227703	0.00446674	0.0147697	0.00439326	0.00133912	0	0	0.00420013	0	0.00372858	0	0	0	0.00168781	0.00222359	0	0	0	0.00377438	0.00999909	0	0
Macrophage M0_CIBERSORT-ABS	0.068864	0.000989087	0	0.0263121	0.105998	0.0827513	0.1093	0.0698072	0.0753321	0.0116321	0.0315871	0.0271063	0.142141	0.0280663	0.00902246	0.15952	0.0111225	0.336123	0.0822302	0.0808718	0.313335	0.0297083	0.0592049	0.0809773	0.00382034	0	0.0594757	0.0348162	0.039028	0.0745568	0.0263312	0.0198475	0.0371813	0.0540485	0.112561	0.0599161	0.0361053	0.131294	0.216188	0.0718665	0.0118429	0.02106	0.0195148	0.0217057	0.0874895	0.00136636	0.0279525	0.0528072	0.00120438
Macrophage M1_CIBERSORT-ABS	0.00990236	0.00184926	0	0.00611302	0.0463537	0.0583516	0.0216275	0.00844375	0.022341	0	0.00677067	0.0134864	0.0785154	0.0110598	0.0482471	0.022818	0.00853186	0.0351049	0.000969568	0.0499988	0.0599049	0.0490085	0.0405836	0.00173208	0.0218011	0.00701036	0.0222561	0.0468539	0.0161043	0.0228764	0.00676338	0.0123277	0.0186778	0.033865	0.0511136	0.011166	0.00507085	0.0120995	0.0438496	0.0132131	0	0.010148	3.19e-05	0.00657872	0.00213934	0.00362525	0.0326457	0.0118662	0.0101008
Macrophage M2_CIBERSORT-ABS	0.0744098	0.013097	0.0113864	0.0495792	0.254297	0.184971	0.2872	0.0289568	0.0545321	0.0603547	0.0242102	0.081555	0.195161	0.0384273	0.0422793	0.0690471	0.0346002	0.222571	0.00727712	0.135119	0.165664	0.0922274	0.176363	0.0500953	0.109279	0.0933766	0.10658	0.144438	0.0980372	0.102844	0.0919025	0.0825766	0.114268	0.131937	0.102699	0.0369886	0.0411586	0.084607	0.144614	0.0476843	0	0.0477863	0.00828593	0.00845867	0.0580451	0.0402864	0.0885584	0.0485433	0.0489721
Myeloid dendritic cell resting_CIBERSORT-ABS	0.00974045	0	0.00206059	1.33e-06	0	0.0299868	0	0.000504889	0.000262775	0.000502607	0	0.00193828	0.00358881	0	0.0161157	0	0.000289099	0	0	0.000592562	0.00361777	0	0	0.00813398	0.000945435	0	0.000514062	0	0	0.00305408	0.00207783	0.00129613	0	0.000876014	0.000188889	0	0	0	0.0089757	0	0	0	0	0	0.00433017	0	0.00456303	0	0.00469778
Myeloid dendritic cell activated_CIBERSORT-ABS	0	0.00138476	0.00273938	0	0	0	0	0	0	0	0	0.00745952	0	0.00262335	0	0	0	0	0	0	0	0	0	0	0	0	0	0	0.00160557	0.00466593	0.00297714	0	0	0	0	0	0.00199626	0.00934976	0	0	0.000768259	0.00618993	0	0.000886352	0	0	0	0	0
Mast cell activated_CIBERSORT-ABS	0.0217797	0	0	0	0	0	0.0144285	0	0	0	0	0	0	0	0.00911564	0	0	0.0481495	0	0	0	0	0.0238106	0	0	0	0	0	0	0	0.0266129	0	0	0	0	0	0	0	0	0	0	0	0	0	0	0	0	0	0
Mast cell resting_CIBERSORT-ABS	0.0294677	0.00378697	0.0150471	0.0117316	0.029327	0.0402647	0.0291387	0.00568026	0.0105357	0.00883534	0.016281	0.0274859	0.0025155	0.0188685	0	0.0391966	0.00629426	0	0.011756	0.0404744	0.0531413	0.0362428	0.0303359	0.00576857	0.0221274	0.0121066	0.0811603	0.0198501	0.0135056	0.03696	0	0.0567209	0.0347566	0.0147707	0.0416207	0.0217843	0.00176022	0.0431432	0.0359976	0.0901426	0.0310002	0.0215776	0.0164173	0.0193318	0.0344194	0.00655951	0.0019341	0.00528348	0.00333995
Eosinophil_CIBERSORT-ABS	0	0	0.000391254	0	0	0	0.0173494	0	0	0	0	0	0	0	0	0	0	0	0	0	0	0	0	0	0	0	0	0	0	0	0	0	0	0	0	0	0	0	0	0	0	0	0.000103498	0	0	0	0	0	0
Neutrophil_CIBERSORT-ABS	0	0	8.87e-05	0	0.0118586	0	0.00625275	0	0	0.000263794	0.0049067	0.00713088	0.0010936	0.004248	0	0.00577867	0	0	0	0.00358429	0.00702036	0	0.00861971	0	0	0	0	0.00338514	0.00374313	0	0.00214028	0.00198663	0.0024384	0	0.00737634	0.0018483	0	0.00667008	0.00218169	0.00682721	0	0.00104631	0	0	0.00225543	0	0	0	0
B cell_QUANTISEQ	0.00870454	0.00425171	0.00123445	0.00497031	0.00710413	0.00205448	0.00712547	0.00426091	0.00400574	0.00290339	0	0.0060177	0.00829016	0.00128922	0.011364	0.000720275	0.00194909	0.0242087	0.00196292	0.00149211	0.00788812	0.00640254	0.0423193	0.00709001	0.00755799	0.00423813	0.00326937	0.00305937	0.00450864	0.00110105	0.00245689	0.00200424	0.00704533	0.0116142	0.00472973	0.00268784	0.00546634	0.00403371	0.0115106	0.00535625	0.000848477	0.00504767	0.00315888	0.00198054	0.00177607	0.0026077	0.012079	0.00561729	0.00112793
Macrophage M1_QUANTISEQ	0.0306767	0.0561448	0.0400617	0.0263497	0.0522737	0.077749	0.0644994	0.0298558	0.029131	0.0231802	0.0178263	0.0461167	0.0719276	0.0819142	0.0548452	0.0489688	0.0598325	0.0411044	0.0493108	0.10484	0.0701732	0.0539367	0.0542255	0.0452195	0.0696912	0.0308078	0.0651819	0.0436659	0.0325504	0.0764772	0.0265933	0.0471982	0.0900887	0.0384313	0.0568733	0.053885	0.0196976	0.101066	0.0716444	0.0822359	0.0624854	0.0769792	0.0261175	0.0425335	0.0385892	0.034738	0.0259491	0.0280642	0.0329456
Macrophage M2_QUANTISEQ	0.0297029	0.0532797	0.0193275	0.0121556	0.0436592	0.0312944	0.0548845	0.024148	0.0251185	0.0193449	0.0106415	0.00894968	0.0354191	0.00880397	0.0399017	0.0121487	0.0195274	0.0538993	0.00426629	0.0475584	0.0393398	0.0215502	0.0200949	0.0334057	0.0159905	0.0210108	0.0141115	0.0272708	0.012564	0.0452327	0.0233781	0.0132189	0	0.0177378	0.0189862	0.00588454	0.0116245	0.00563044	0.0343029	0.0160571	0.00333017	0.00130417	0.0154596	0.00181026	0.0251244	0.0163418	0.0258717	0.0238255	0.00454786
Monocyte_QUANTISEQ	0	0	0	0	0	0	0	0	0	0	0	0	0	0	0	0	0	0	0	0	0	0	0	0	0	0	0	0	0	0	0	0	0	0	0	0	0	0	0	0	0	0	0	0	0	0	0	0	0
Neutrophil_QUANTISEQ	0.0604762	0.052223	0.0727783	0.0440162	0.0832469	0.0685523	0.0543504	0.0454999	0.043325	0.0467733	0.0360961	0.0807237	0.0676308	0.087025	0.0601412	0.0660074	0.0530676	0.0543947	0.0551646	0.053494	0.0643178	0.0764532	0.141814	0.039301	0.0693664	0.0509861	0.0424663	0.0729082	0.0698316	0.0765227	0.0579417	0.0287224	0.0598266	0.0446644	0.0858772	0.0543241	0.0500649	0.0756057	0.0902781	0.0574605	0.0663924	0.0757037	0.0617353	0.0309526	0.0510644	0.0418486	0.0498055	0.0360535	0.0372145
NK cell_QUANTISEQ	0.0277821	0.0133713	0.0218595	0.0136531	0.01544	0.0155267	0.0277806	0.0174272	0.0126413	0.0167339	0.00414829	0.012358	0.00935675	0.0162018	0.026857	0.011299	0.00597251	0.0130334	0.0226772	0.0175921	0.00805463	0.0124344	0.00907202	0.0160678	0.00938126	0.00810903	0.0156444	0.0146323	0.0150945	0.0135192	0.00806048	0.0233562	0.0122888	0.00884264	0.0123346	0.0106043	0.0138751	0.011116	0.01343	0.0203623	0.0156559	0.010605	0.0184533	0.00163042	0.00999883	0.00789319	0.00705166	0.0117983	0.0118297
T cell CD4+ (non-regulatory)_QUANTISEQ	0	0.0472887	0.0407591	0.0189141	0.00172034	0.0458596	0.00184264	0.00625792	0.00865087	0	0.045391	0.0211211	0	0.0357584	2.03e-05	0.00769835	0.0410637	0.0046821	0.0185669	0.0191946	0.00280621	0	0.0887477	0.00823877	0.0298288	0.0219386	0.00601578	0.0133272	0.00110719	0.0445129	0.0172948	0	0.000518276	0.00311659	0.0029454	0.0280869	0	0.0297003	0.016319	0.0115829	0.013441	0.0571424	0.0185511	0.0221682	0.0274108	0.0225914	0	0.0054681	0.00592299
T cell CD8+_QUANTISEQ	0.000668036	0.000157292	0	0.00321999	0	0.00105487	0	0	0	0.00795546	0	0.00817821	0.019036	0.00396922	0.0154567	0.0056434	0	0.0124343	0	0.0121014	0.0201748	0.00813898	0.0205176	0	0.00854301	0.0151427	0.00952799	0.00260403	0	0.00254614	0.00307869	0	0.00568542	0.0125494	0.0071266	0	0.000182632	0.0177658	0.00296974	0	0.000667137	0	0	0.0181416	0.00179774	0.016855	0	0.000983955	0.00242325
T cell regulatory (Tregs)_QUANTISEQ	0.0152474	0.00673094	0.00699877	0.00215318	0.0189747	0.017897	0.0110806	0.000915153	0.00575662	0.00279956	0.0106281	0.00476653	0.0309371	0.00592158	0.0184633	0.0059448	0.00729984	0.0230124	0.00164033	0.0144876	0.0130665	0.0120282	0.0183383	0.00503205	0.0120958	0.00585276	0.0107222	0.00847603	0.00852522	0.0161788	0.00895054	0.00299405	0.0130348	0.010301	0.0166129	0.00961426	0.00737205	0.0176065	0.0183853	0.0146526	0.0144364	0.0122908	0.00360193	0.00392632	0.005309	0.00399612	0.0111877	0.00583561	0.00301337
Myeloid dendritic cell_QUANTISEQ	0	0	0	0	0	0	0	0	0	0.0016581	0	0	0	0	0	0	0	0	0	0	0	0	0	0.0026538	0	0	0	0	0	0	0	0	0	0	0	0	0	0	0	0	0	0	0	0	0	0	0	0	0
uncharacterized cell_QUANTISEQ	0.826742	0.766553	0.796981	0.874568	0.777581	0.740012	0.778436	0.871635	0.871371	0.878651	0.875269	0.811768	0.757402	0.759117	0.772951	0.841569	0.811287	0.773231	0.846411	0.72924	0.774179	0.809056	0.604871	0.842991	0.777545	0.841914	0.833061	0.814056	0.855818	0.723909	0.852246	0.882506	0.811512	0.852743	0.794514	0.834913	0.891717	0.737475	0.74116	0.792292	0.822743	0.760927	0.852922	0.876857	0.838929	0.853128	0.868055	0.882353	0.900975
T cell_MCPCOUNTER	5.3928	3.17343	2.30343	2.27178	3.2464	5.96126	3.77987	2.56852	1.52469	0.973591	2.49967	1.22887	5.84776	3.83264	7.11374	2.01587	2.22029	4.94549	2.91559	6.15918	4.56734	2.87967	10.4749	2.02119	3.02596	2.38268	4.13023	2.38686	1.86947	3.68936	2.89175	1.33429	2.65917	3.80294	4.17798	1.73804	2.74421	5.81578	4.90384	4.3064	2.00154	3.54603	1.91365	0.816564	1.29477	3.95362	1.89931	1.75127	2.31418
T cell CD8+_MCPCOUNTER	4.54688	2.42785	0.786865	5.19509	0.803259	1.9463	1.7203	0.762168	0.478187	11.5055	0.323775	9.6704	4.43754	4.62128	7.12718	7.82639	0.50703	6.55214	3.15048	4.28547	13.4416	3.85918	11.7477	0.564345	5.75926	11.7476	7.64904	4.39009	0.839431	2.48284	4.44951	1.08763	4.3581	4.24268	4.15651	0.296615	2.9084	17.4999	2.20911	1.46945	3.94067	0.776106	3.61787	15.9582	3.79054	14.3893	0.455733	1.31341	2.81994
cytotoxicity score_MCPCOUNTER	0.804499	0.306067	0.265197	0.396721	3.87085	1.82	0.722015	0.300326	0.61957	0.377654	0.142642	0.505433	11.7677	3.66581	2.60395	0.372831	0.277634	1.94546	0.566655	11.0737	12.6752	3.6346	3.60527	0.147141	3.40907	1.34872	2.3739	1.23322	1.23922	1.29381	0.595473	1.25353	1.96048	11.8606	4.89411	6.0262	0.835578	0.877713	3.12437	3.0663	0.531128	0.961025	0.262134	0.844588	0.311585	1.30085	26.4889	1.27964	0.889339
NK cell_MCPCOUNTER	0.0606112	0.119003	0.0719899	0.0866451	0.398651	0.151315	0.246628	0.0549174	0.044792	0.0844596	0.0172133	0.0620512	0.404469	0.153092	0.707341	0.0508055	0.0573114	0.152643	0.111623	2.71954	0.867232	0.190387	0.622251	0.14134	0.127965	0.188698	0.12901	0.105512	0.118469	0.104698	0.162629	0.0991823	0.16413	0.61384	0.254804	0.454117	0.0625667	0.095914	0.283357	0.223264	0.0795774	0.314629	0.175209	0.0652659	0.0857978	0.28804	0.696666	0.142551	0.0319578
B cell_MCPCOUNTER	6.0446	1.85783	0.834928	1.0607	2.28018	1.52501	3.89614	0.171647	0.813143	0.241291	0.262128	0.26371	3.94715	0.980038	7.7652	0.325143	1.18037	17.271	0.0769106	0.704537	1.63182	2.64914	20.4574	0.211478	2.9607	2.38207	3.04804	1.37892	1.18852	0.966063	1.77379	0.089589	2.39344	4.71919	2.22293	0.783509	0.48283	4.35697	5.43791	0.836911	0.423837	2.67613	0.332004	0.335455	0.193428	2.49417	0.360805	2.30933	0.5292
Monocyte_MCPCOUNTER	5.75634	2.97027	1.20088	3.53003	16.8103	11.6044	15.9792	2.19634	4.83488	3.55215	1.49554	4.3763	18.0391	2.99952	5.57193	9.06572	3.55359	22.4728	2.9059	22.1043	23.5845	8.06119	10.526	5.02002	5.17145	4.63196	7.8184	6.00993	6.31029	7.95242	4.86463	4.96387	6.22783	8.28519	11.9136	4.24879	3.47976	9.42368	12.8831	4.46206	3.07396	3.6368	1.49052	2.48115	5.06517	2.86871	6.40473	5.85455	2.1619
Macrophage/Monocyte_MCPCOUNTER	5.75634	2.97027	1.20088	3.53003	16.8103	11.6044	15.9792	2.19634	4.83488	3.55215	1.49554	4.3763	18.0391	2.99952	5.57193	9.06572	3.55359	22.4728	2.9059	22.1043	23.5845	8.06119	10.526	5.02002	5.17145	4.63196	7.8184	6.00993	6.31029	7.95242	4.86463	4.96387	6.22783	8.28519	11.9136	4.24879	3.47976	9.42368	12.8831	4.46206	3.07396	3.6368	1.49052	2.48115	5.06517	2.86871	6.40473	5.85455	2.1619
Myeloid dendritic cell_MCPCOUNTER	2.11999	0.349657	0.223476	0.755791	2.1144	3.52044	3.83131	0.610058	1.23246	0.632972	0.181836	0.851256	3.31077	0.650002	2.93066	0.650753	0.269898	5.62392	0.264804	1.67803	1.85964	1.76378	2.60327	0.909312	0.843817	0.871978	1.17882	1.05077	0.82613	1.65123	1.2924	0.853595	1.10838	1.96631	1.48928	1.36425	0.583013	3.1044	3.36831	0.391567	0.182436	0.573135	0.234864	0.330664	1.74743	0.849885	0.64515	0.31804	1.41878
Neutrophil_MCPCOUNTER	5.94859	2.43939	5.32843	4.35956	9.02074	3.9945	8.1104	3.36677	3.17719	4.11722	3.30413	3.99167	5.17727	10.3017	3.51976	5.62112	4.5157	5.92714	4.99925	3.52681	6.99281	4.71082	14.4913	4.26803	13.494	3.38299	7.87099	5.21494	5.56317	4.57304	9.3663	3.69484	10.8025	4.51567	6.58888	4.31764	5.46959	4.65773	9.48671	12.4754	4.00664	4.38418	3.72521	2.09809	3.21887	2.45333	4.00531	4.04713	2.35508
Endothelial cell_MCPCOUNTER	5.47604	4.82077	3.33074	3.51842	8.30012	6.34203	8.82167	2.96111	5.41861	4.64636	3.13473	7.2356	9.21589	6.11078	4.725	9.11542	5.34578	15.2572	4.05467	3.11878	12.2638	8.6402	17.7091	7.01409	4.70388	2.54605	4.16561	5.35971	6.7022	6.36534	5.28487	3.19028	4.49561	3.95618	6.5099	4.09496	4.26431	5.30679	6.10458	5.33013	2.88195	4.60899	4.04309	3.15989	7.54745	3.54709	6.24614	2.85959	2.06519
Cancer associated fibroblast_MCPCOUNTER	210.601	31.6484	35.143	107.283	595.579	408.969	844.127	101.603	201.812	219.082	57.5272	315.292	277.379	93.0989	152.53	883.911	82.4784	1111.72	95.2037	102.265	1894.39	408.582	307.514	485.823	104.043	20.7169	236.95	139.52	378.429	306.533	183.325	63.5213	105.531	290.137	389.109	225.321	138.564	197.645	440.098	114.317	20.5127	165.125	17.4805	112.32	382.5	34.2602	194.942	271.317	78.5273
Myeloid dendritic cell activated_XCELL	0.165847	0.0215552	0	0.0368315	0.223094	0.269238	0.283433	0.0121122	0.125548	0.0113679	0	0.0909737	0.374522	0.0615273	0.205062	0.0972855	0.0490946	0.39376	2.56e-17	0.355757	0.183871	0.216592	0.259272	0.0591957	0.217726	0.104335	0.149331	0.116821	0.0872829	0.0857417	0.0891056	0.118757	0.176543	0.21413	0.24866	0.0437942	0.0248032	0.180987	0.276402	0.0976418	6.75e-18	0.0720149	1.07e-17	0	0.0263822	0.0913833	0.115958	0.093673	0.122024
B cell_XCELL	0.0292997	0.0533277	0.00399133	0.00423552	0.00701302	5.7e-19	0	0	8.73e-19	0	2.72e-21	2.44e-18	0.0435586	0.00218785	0.0523826	0	0.0100973	0.0542207	1.78e-18	0.0692869	0.00302295	0.00241314	0.263413	5.53e-19	0.0152281	0.0389669	0.000878278	0	0	0	0	0	0.0321636	0.0525637	0.010272	5.5009e-05	2.43e-18	0.033604	0.0555813	0.00680466	0	0.0459554	8e-22	2.73e-19	0	0.0364278	0.012693	0.0229272	0
T cell CD4+ memory_XCELL	0.013273	0.00763808	0.0146687	0.0202633	0.0190088	0.0232697	0.0124996	0.00808442	0.0281571	0.0141004	0.0276568	0.0177878	0.0430703	0.0214391	0.0324439	0.00546483	0.0266092	0.00342875	0.0121407	0.045469	0.0118377	0.0142762	0.0418322	0.0136457	0.0289002	0.0334885	0.00795053	0.0182669	0.0168202	0.0231841	0.0180781	0.0246004	0.024227	0.0255488	0.0299274	0.0245378	0.0187565	0.0295388	0.0288631	0.030756	0.0280347	0.0263099	0.0144924	0.019433	0.0187851	0.0567097	0.0359827	0.0145821	0.0389828
T cell CD4+ naive_XCELL	0.0118139	0	0	9.19e-21	0.00010613	0.000161855	1.81e-20	2.06e-19	0	7.97e-19	0	0	0.016	0.000976886	0.00694937	0	0	0.00332585	0	0.00439921	0.00170779	6.66e-19	0.0905596	0	0	0	5.23e-19	0	0	0	4.22e-19	0	0	0	1.87e-18	6.59e-18	0	0.0139479	0.00571057	0	0	0	0	1.83e-18	9.5e-18	1.81e-18	0	0	5.71e-18
T cell CD4+ (non-regulatory)_XCELL	0	1.15e-18	3.93e-19	0	3.44e-19	1.61e-20	0	0	0	0	0.00475221	1.06e-18	0.000586987	2.71e-18	1.09e-19	9.43e-19	0	0	0	3.04e-19	0	5.79e-18	0.0052141	0	1.52e-18	6.36e-19	0	2.74e-18	0	1.36e-19	0	1.66e-18	1.27e-18	0	0	0	2.73e-19	0	0.0037254	1.35e-20	0	1.83e-18	0	4.6e-19	0	0	1.95e-18	2.51e-18	0
T cell CD4+ central memory_XCELL	0.0186614	0.0418314	0.00460051	0.00213833	7.69e-21	0	1.67e-18	0.0169773	0	0	0	4.33e-19	4.13e-18	0.00353274	1.96e-18	2.86e-19	1.86e-19	0	0.0275492	1.57e-18	1.76e-18	0	0	0.0247809	3.58e-18	5.34e-18	0	0	0	0	2.18e-19	0	0.0117943	0	0	7.24e-19	0.00244587	6.4e-19	0.0044567	0.00802915	3.49e-18	0	0.0192029	1.49e-18	4.54e-18	6.78e-18	8.83e-18	0.00225457	0
T cell CD4+ effector memory_XCELL	0.00520605	0.0115524	0.0147523	1.2e-17	0.0070255	0.0145233	0.00611168	4.12e-18	1.11e-18	7.47e-19	0	2.31e-18	0	1.94e-18	0.0553125	0	4.45e-18	5.8e-18	0	0	0.0145566	6.48e-18	0	2.16e-19	7.83e-20	0.0539842	0.0126503	0.00390953	7.1e-18	3.79e-19	0	6.14e-19	0	2.67e-18	3.97e-18	7.14e-20	0	0.0411526	0	0.00222823	4.81e-18	2.63e-18	0.0324884	0	0	0.0454528	0.0304736	0.00714864	0
T cell CD8+ naive_XCELL	0.0126134	0.0130744	0.0133619	0.0129964	0.010842	0.0113595	0.00618236	0.00997692	0.0154752	0.0225171	0.0174928	0.0133714	0.00830454	0.0134201	0.00692214	0.00507434	0.00747286	0.0115703	0.00285493	0.0190167	0.0119531	0.0144435	0.0198668	0.00866166	0.0137131	0.017158	0.00547301	0.0140098	0.00791639	0.00901475	0.0122389	0.00761913	0.0130005	0.0130165	0.0102782	0.00962058	0.0107907	0.0069907	0.00693267	0.0127133	0.0192092	0.00158745	0.0171157	0.0186887	0.0139572	0.0219603	0.00663329	0.012583	0.0200541
T cell CD8+_XCELL	0.00866998	0.0182703	0.0102519	0.0143709	0.000583793	0.00463684	0	0.00822364	0.00326285	0.0184364	0.00475138	0.00339213	0.0379684	0.011589	0.0361179	0	0	0.0533881	0.00343054	0.0470734	0.0288182	0.0061157	0.0620846	0.00102409	0.00598259	0.0465001	0	0.0215588	0	0	8.6e-19	3.57e-19	0.0226541	0.0242139	1.48e-20	0	2.54e-20	0.0395885	0.00941942	0.00246639	0.0156191	1.98e-18	0.0142434	0.00782834	0	0.0410157	4.39e-19	0.0123625	0.0183682
T cell CD8+ central memory_XCELL	0	1.42e-19	1.31e-18	0	0.0035948	0.00741404	0	0	0	0	0.00844316	2.51e-20	0.067588	6.81e-21	0.0616257	0	0	0.0216013	1.81e-18	0.0816633	0.0397191	0.00920426	0.0692794	2.49e-18	0.0131645	0.0324383	3.87e-21	0.00600848	0	0.00558664	0	2.7e-18	0.00429905	0.0550177	0.00506226	0	1.69e-19	0.0286902	0.0224375	0.00289652	0	0	0	0.00175619	0	0.0427753	0.0215458	0.0129004	0.0306655
T cell CD8+ effector memory_XCELL	0	3.34e-18	1.94e-18	0	1.9e-19	7.39e-18	3.51e-18	2.88e-18	1.44e-18	2.14e-18	4.02e-18	2.32e-18	0	0	9.06e-19	3.38e-18	1.39e-18	4.52e-18	5.5e-18	0.0241903	0.00137986	0	1.22e-18	5.72e-18	0	5.05e-18	1.53e-18	4.09e-18	0	0	0	0	0	8.83e-18	2.72e-18	0	1.14e-18	1.07e-18	0	4.47e-18	0	1.94e-19	1.87e-18	4.62e-18	0	0	0	0	0
Class-switched memory B cell_XCELL	0.0221287	0.0578062	0.0160987	0.00318306	0.00540812	0.00640246	0.00827152	0.00903198	1.43e-19	0.00354981	4.16e-20	2.04e-18	0.0305945	0.00968088	0.0254592	1.91e-18	0.0155317	0.0056538	0	0.0325404	0.012808	2.19e-18	0.0583096	0.0110518	0.0211708	0.039362	0.00965303	1.39e-21	0.00133774	0.00487508	0.0045347	0.000271537	0.0194879	0.0175915	0.0106557	0.00675374	0	0.0197043	0.0280497	0.0147655	0.00423564	0.0234721	0.0140799	0.00417863	0	0.038271	0.0108297	0.00714011	0.00722026
Common lymphoid progenitor_XCELL	0.0819912	0.0482495	0.0878217	0.10362	0.0618569	0.0925987	0.0609985	0.0860687	0.133167	0.090995	0.166335	0.107143	0.0757382	0.0814694	0.0643094	0.0658582	0.117126	0.0867521	0.0796026	0.102233	0.0596004	0.0841539	0.0707095	0.0706215	0.122935	0.103554	0.0986324	0.125015	0.0911651	0.0907621	0.121775	0.129865	0.120281	0.114464	0.114228	0.10891	0.11385	0.0942254	0.0961076	0.0879582	0.139408	0.0920018	0.0986482	0.135846	0.128637	0.115101	0.10677	0.126215	0.147307
Common myeloid progenitor_XCELL	8.01e-19	2.11e-18	0	0	0	7.02e-19	3.19e-18	0	3.82e-18	0	0	1.04e-18	0	0	0	0	0	7.05e-19	0	1.6e-18	1.95e-18	3.26e-18	0	0	4.17e-18	0	0	3.59e-18	2.33e-18	0	5.37e-19	5.43e-18	0	4.34e-18	3.17e-18	0	0	1.49e-18	1.17e-18	0	3.4e-18	8.03e-19	0	0	3.03e-18	0	0	0	1.17e-17
Myeloid dendritic cell_XCELL	0.00628645	0	3.71e-20	0	0.0228469	0.0404345	0.0302818	0.00228882	0.000427619	0.00142169	0.000437398	1.52e-21	0.0372975	0.00224189	0.0158811	0.00510176	4.19e-21	0.036555	1.45e-19	0.0300277	0.0114139	0.0113699	0.030117	0.00461953	0.0157534	0.00770238	0.0100674	0.00667796	0.00108398	0.0153866	0.0121271	0.0102256	0.0165523	0.0283571	0.024462	0.00269088	1.17e-18	0.0117548	0.0318393	0.00276448	0	7.16e-20	1.78e-19	0	0.00719054	0.00521695	0.0178875	0.00130141	0.00292957
Endothelial cell_XCELL	0.00666199	4.99e-19	0	0	0.00696214	0.00457927	0.0318563	9.62e-19	0.00529319	0.00461755	0.00303447	0.000797699	0.0407095	0.0127009	0.00254109	0.0334002	0.0114113	0.0945759	0	0.00527049	0.0568896	0.042068	0.0900403	0.00236069	0.00536598	0	0.00151556	0.0121777	0.019949	0.0110035	0.00563683	0.00266654	0.0047609	0.00242223	0.0141953	0.00559381	0.00292972	0.00231004	0.0139098	0.00764947	2.42e-18	0	0	0.00557113	0.0237763	0.00221312	0.000823745	0	5.57e-20
Eosinophil_XCELL	2.38e-19	0.0162424	0.011404	0	0.00448877	0.00979931	0.020923	0	0	0.00492813	0	5.46e-21	1.38e-20	0	0	0.011168	0	1.03e-19	0.000748344	8.79e-18	3.72e-20	1.92e-19	0.0240408	0.000708758	0	0.00547234	0.0039194	0	0	1.54e-19	0.00328617	0	0.00136793	2.74e-18	0	0	0	0	0.0100101	0.00279521	0.000559984	5.77e-19	0.00325217	0	1.49e-18	1.35e-19	1.33e-19	1.12e-18	1.52e-19
Cancer associated fibroblast_XCELL	0	0	1.85e-17	2.7e-17	0	0.0101195	0.120464	9.28e-18	8.66e-18	0	2.71e-17	5.63e-19	1.59e-17	1.62e-17	8.97e-18	0	1.54e-17	0.235006	0	5.78e-18	0.00910617	0.0247414	1.59e-18	0	2.84e-18	0	6.88e-18	3.98e-18	0	0	5.23e-18	1.82e-17	7.67e-18	0.00519799	7.24e-18	4.69e-18	9.23e-18	0	3.87e-18	8.96e-18	1.87e-17	7.45e-19	1.79e-17	1.36e-17	0.00980395	2.01e-17	1.23e-17	3.29e-18	0
Granulocyte-monocyte progenitor_XCELL	0.0175513	0	0	0	0.0316755	0.0506452	0.0605156	0	0	6.38e-19	3.76e-18	0	0.00847053	7.66e-18	0	5.79e-19	1.15e-18	0.0831327	1.49e-18	4.24e-18	3.19e-18	0	0.0383848	2.06e-18	3e-18	0	6.25e-19	0.0221727	2.26e-18	0.00971792	0.0292258	2.68e-18	0.00231972	0	0.00355189	4.79e-18	0	6.95e-19	0.00769263	0.00506218	0	0	9.67e-18	0	0	5.55e-18	2.76e-18	6.1e-18	5.49e-18
Hematopoietic stem cell_XCELL	0.140739	0.0437374	0.0486647	0.123746	0.136162	0.161937	0.23191	0.0412866	0.148335	0.0912077	0.0392161	0.130258	0.101844	0.0456394	0.112113	0.131261	0.0538403	0.345638	0.0374145	0.00438438	0.0648486	0.170798	0.122897	0.076616	0.0810138	0.0434675	0.120362	0.120873	0.150477	0.0848004	0.107908	0.0506152	0.0408791	0.0306727	0.0565666	0.0044233	0.130994	0.0918127	0.0322118	0.00413099	0.0463251	0.0341418	0.00283299	0.0179574	0.184728	0.0494259	0.00683754	0.0545281	0.0941367
Macrophage_XCELL	0.00146479	6.83e-20	1.69e-18	0.000127785	0.0369077	0.040194	0.0760084	0.00231676	0.000336371	0.00348738	0	0.00340524	0.0610681	0	0.00195426	0.0174008	0.00227076	0.0642381	0	0.126043	0.0451372	0.0190292	0.0120974	0.000471076	0.0133814	0.0131757	0.0160719	0.0119921	0.00674729	0.00888546	0.00933204	0.0256532	0.00811836	0.0261029	0.0242836	0.00494373	7.24e-19	0.00967312	0.0385448	0.00166482	5.75e-18	0	0	6.99e-20	0.0133493	0.00517284	0.021032	5.45e-19	0.0134931
Macrophage M1_XCELL	0.00551254	2.54e-19	0	3.39e-21	0.0364223	0.0447744	0.050161	0	0.000335774	0.000430121	2.13e-19	0.00515253	0.0401491	5.44e-19	0.00578247	0.0177901	7.35e-19	0.0566431	1.22e-18	0.073368	0.0380499	0.0101355	0.0194733	0.000155693	0.0105315	0.0053019	0.0206012	0.0115201	0.00427668	0.00977297	0.00835378	0.0113042	0.00350912	0.0273384	0.0219917	0.00746726	0	0.0123735	0.0270835	0.0012252	1.73e-18	4.71e-19	1.9e-19	6.55e-19	0.00837593	0.00116661	0.0132266	0	0.00992304
Macrophage M2_XCELL	0.00387321	0.000614182	1.24e-19	0.00507674	0.028386	0.0103398	0.049061	0.00862833	0.00164906	0.00483442	0.000837684	0.00425632	0.0331544	0.00516356	0.00305512	0.0107763	0.00866884	0.026064	0.00012596	0.0780831	0.0218592	0.0323749	0.00843715	0.00216273	0.0193561	0.0154614	0.0225743	0.00593192	0.0110585	0.00338626	0.0144711	0.0245286	0.0218474	0.0121052	0.00686715	0.00566731	0.000921565	0.00517001	0.0280583	0.0095765	0.00127916	1.8e-19	0.00187723	1.61e-22	0.01304	0.011546	0.0143563	0.0178063	0.00918645
Mast cell_XCELL	0.00534682	0.0056297	0.0122157	0.00126735	0.0143254	0.00184768	0	0.00217466	0.00370157	0.00501157	0.00169863	0.00283243	0.0102391	0.00389369	0	0.00407877	0.00701973	0.0092248	0.012432	0.0108951	0.000481332	0.000393487	0.00936862	0.00961487	0.00423152	0.00684696	5.58e-20	0.00229401	0.003142	0.000708881	0.0070944	0.00780636	0.00801427	0.0079602	0.00909023	0.0115663	2.88e-22	0.00469267	0.0106106	0.0192418	0.00209338	0.00880066	0.00882066	0.000885648	0	0.00945515	0.00560564	0.00956548	0
B cell memory_XCELL	0	0.00990266	7.07e-19	0	0	0	0	3.69e-18	4.9e-18	7.57e-18	0	3.14e-18	2.72e-19	2.9e-19	0.0231956	5.18e-18	0	0.0187175	8e-19	0.00721275	7.74e-18	5.76e-18	0.106075	4.18e-18	0.0044387	0.0163545	0	6.13e-18	0	0	1.83e-18	0	0.0077549	0.0165345	0.00775235	0	2.65e-18	0.00497935	0.0115646	0	0	0.0112015	2.54e-19	1.15e-18	1.15e-17	0.00910291	1.35e-18	0.00877401	0.00173848
Monocyte_XCELL	1.46e-18	0	4.24e-19	4.26e-18	0.0230779	0.0390282	0.0423515	1.28e-18	0	0	2.99e-19	3.46e-18	0.0166827	0	0	0.0155285	0	0.0532571	1.06e-18	0.0390708	0.107322	0.023013	0.0196395	2.38e-18	0.00288146	0.00402658	0.00386655	0.0216371	0	0.00270717	6.01e-20	0.0212246	0	0.00275926	0.010426	0	3.4e-18	0.0166553	0.029925	0.00262873	4.45e-18	2.09e-18	4.35e-18	1.19e-18	0.00134921	0.00201623	0.00038203	0	0
B cell naive_XCELL	0.00356993	0.00251465	0.000301999	5.7e-05	0	1.03e-18	1.31e-18	1.23e-18	0	0	0	4.4e-19	1.16e-19	0	2.79e-19	7.04e-19	0	7.81e-20	3.83e-18	1.37e-20	0	0	0.055667	3.8e-19	1.39e-18	0	0	0	0	1.55e-18	1.19e-18	1.28e-19	0	0.00762328	0	1.09e-18	5.05e-18	0.000808436	0.00732825	0	0	0.00976186	0	0	1.68e-18	2.14e-19	0	0	1.82e-18
Neutrophil_XCELL	0	1.44e-18	0	8.39e-20	0.0103049	8.62e-19	0.00630493	5.27e-19	3.98e-20	0	2.75e-20	0	0.000641482	0.00390686	0	0.00319228	0.00112905	0	0	0	0.00704306	0	0.00884859	0	0.00255304	2.61e-19	0.00900149	0.00179506	3.08e-20	0	0.00241087	0.00333293	0.00610121	2.24e-20	0.00638789	4.02e-20	2.84e-19	0.00244647	0.00097456	0.00405995	0.00125433	0.000728173	0	4.81e-19	0.00102169	0	0	0	5.9e-19
NK cell_XCELL	1.58e-18	0	4.47e-18	5.38e-19	0	8.02e-20	0	0	0	0	0.00807365	0	0.000174988	0	2.62e-18	0	0	1.18e-17	1.11e-17	0.0371332	7.96e-19	0	1.61e-18	1.36e-18	0	2.11e-18	0	4.87e-18	1.59e-18	0	0	0	0	0	0	0	0	0	0	0	4.76e-18	8.13e-18	5.14e-18	0	1.71e-18	0	6.26e-18	0	0
T cell NK_XCELL	0.0513596	0.0814462	0.0759833	0.0377099	0.0247515	0.0393964	0.078269	0.0549175	0.0250282	0.0338684	0.013311	0.0469621	0.0467792	0.0625138	0.106457	0.020773	0.0603007	0.0742788	0.0434505	0.0418418	0.00673811	0.0326004	0.11551	0.0589376	0.0978901	0.0886664	0.138632	0.0519395	0.0359223	0.0491886	0.0396065	0.118025	0.0625703	0.0248484	0.127319	0.0246681	0.0751554	0.0499666	0.0480128	0.0768056	0.0122956	0.114886	0.0841126	0.0867748	0.0193864	0.0998475	0.0907329	0.0674789	0.0509388
Plasmacytoid dendritic cell_XCELL	8.58e-20	0.000915723	0	6.4e-18	4.34e-20	0	6.96e-18	0.0289584	0.0180012	0.0799819	0.0195932	0	0.0326545	0.0128143	0.0030135	1.51e-18	0.00440834	7.4e-20	1.11e-18	0.0475474	0.00876528	0.0046698	0.00920105	0	0.0226249	0.00408393	0.0130977	0.0182992	1.55e-18	4.74e-19	0.00311576	0.00833966	0.0178516	0.0273818	0.0280459	0.00469987	4.16e-18	0.00811157	0.0157245	0.00213594	0.00640825	0	0.0026114	4.03e-20	3.14e-19	0.0029036	0.028119	0	0.0466948
B cell plasma_XCELL	0.015904	0.0213316	0.0130348	0.0090187	0.00547515	0.00156181	5.03e-05	0.0103661	0.00275359	0.00744884	0.00780971	0.00494914	0.0151916	0.00778299	0.0312039	0.000362952	0.0191916	0.0185672	0.00493233	0.010296	0.00533573	0.00732361	0.0132262	0.00318718	0.0273852	0.0205295	0.0256798	0.00732999	0.00986855	0.00620065	0.0137006	0.0163067	0.019186	0.0149726	0.00983629	0.0105857	0.00242291	0.0286265	0.0113189	0.0213795	0.00791998	0.0098875	0.011208	0.00874003	6.31e-21	0.0244993	0.0102954	0.0279523	0.0130119
T cell gamma delta_XCELL	0	0	0	3.33e-19	4.5e-19	0	2.34e-18	0	0	0.00312207	0.003761	0.00629161	0.00935823	0.00992321	0	4.37e-19	0.00829222	2.7e-18	2.7e-19	2.72e-20	0.000551024	0	0	4.9e-19	3.06e-18	1.17e-19	0	0.0113767	0.00103773	0	0	0	0.00529772	1.38e-18	2.83e-19	0	0	0.00736907	0	5.27e-18	0.013066	0.00223894	0	0	0	0	4.63e-19	1.35e-17	0.00909857
T cell CD4+ Th1_XCELL	0.0268663	0.0260392	0.046634	0.0468914	0.0273043	0.0157044	0	0.0318077	0.0396107	0.0173344	0.0485951	0.0465409	0.072863	0.0443952	0.0218509	0.0277077	0.0363859	0.0158352	0.0232973	0.147463	0.044456	0.0326978	4.69e-18	0.0670731	0.0350438	0.0323262	0.0581703	0.0291873	0.0291982	0.0407612	0.033595	0.0390018	0.049923	0.0844284	0.0650778	0.0638824	0.071141	0.0251353	0.042942	0.0627368	0.0452028	0.0416318	0.0388926	0.0672915	0.01586	0.0222288	0.0852747	0.0193338	0.0296188
T cell CD4+ Th2_XCELL	0.00632536	0	0.0417088	0.0624619	0	0.120933	0.0348825	0.0262062	0.062941	0.00428394	0.104644	0.0329456	0.050144	0.0496431	0.0935008	0	0.0752362	0.0327331	0.0516787	0.196272	0.0365864	0.0308468	0.0201337	0.0265924	0.112999	0.0606534	0.0296295	0.0474669	0.0138526	0.0765931	0.110808	0.172058	0.0551781	0.114275	0.138056	0.168521	0.0364483	0.0477751	0.0833682	0.090743	0.0405699	0.0699238	0.021519	0.143696	0.0712634	0.152102	0.173156	0.1095	0.123405
T cell regulatory (Tregs)_XCELL	0	3.16e-20	7.11e-18	0	0.0031811	3.43e-18	0	9.88e-19	0	0	0	5.49e-18	0.0184002	7.89e-19	2.36e-18	2.15e-19	0.000353638	4e-18	1.57e-19	0.00127647	2.97e-19	5.81e-18	1.05e-17	0	0	0	2.17e-19	1.37e-18	3.3e-20	1.36e-18	7.52e-18	0	4.8e-20	2.93e-18	0	4.04e-19	0	0	0.00583314	0.019294	0	0.0136818	7.19e-19	0	0	0	2.36e-18	4.94e-18	6.44e-18
immune score_XCELL	0.0340452	0.0623134	0.0252419	0.0133344	0.0796989	0.090627	0.117246	0.0100026	0.00515228	0.0221901	0.0131422	0.00641987	0.138812	0.0158795	0.0708906	0.0376467	0.0136779	0.180589	0.011074	0.239687	0.135493	0.0415563	0.289882	0.0109589	0.0400077	0.0817939	0.0292033	0.0439701	0.00731551	0.0184587	0.0228337	0.0454951	0.0633146	0.094638	0.0566145	0.0128373	5.54e-18	0.0789433	0.127087	0.028284	0.0130178	0.0369895	0.0175441	0.00580932	0.0152739	0.0662031	0.0384001	0.0307711	0.0231939
stroma score_XCELL	0.00464679	2.5e-19	1.07e-17	1.4e-17	0.00587873	0.0120948	0.0930017	5.38e-18	0.0026466	0.00297077	0.00151723	0.000715607	0.0203547	0.00635044	0.00127054	0.0183193	0.00570565	0.167131	4.64e-19	0.00263524	0.0354209	0.0734031	0.0450201	0.00118034	0.00268299	1.15e-18	0.000757779	0.00608885	0.0109009	0.00550173	0.00281841	0.00133327	0.00238045	0.00495059	0.00709766	0.0027969	0.00146486	0.00115502	0.00695492	0.00382473	1.19e-17	3.73e-19	1.42e-17	0.00278556	0.0197038	0.00110656	0.000411872	1.65e-18	2.78e-20
microenvironment score_XCELL	0.0386919	0.0623134	0.0252419	0.0133344	0.0855777	0.102722	0.210248	0.0100026	0.00779887	0.0251609	0.0146594	0.00713547	0.159167	0.0222299	0.0721611	0.0559661	0.0193835	0.347721	0.011074	0.242322	0.170913	0.114959	0.334903	0.0121392	0.0426907	0.0817939	0.0299611	0.0500589	0.0182164	0.0239604	0.0256521	0.0468283	0.065695	0.0995886	0.0637122	0.0156342	0.00146486	0.0800983	0.134042	0.0321088	0.0130178	0.0369895	0.0175441	0.00859489	0.0349776	0.0673097	0.038812	0.0307711	0.0231939
B cell_EPIC	0.0110044	0.00294202	0.00181595	0.00212547	0.00384234	0.00315525	0.00692272	0.000506907	0.00187684	0.00088573	0.000682614	0.00100642	0.00704134	0.00227346	0.015801	5.36e-05	0.00302282	0.0289365	0.000514557	0.00118642	0.000734713	0.0060026	0.0273841	0.000189589	0.00642957	0.00396284	0.0051075	0.00242688	0.00196191	0.00171512	0.00361616	0.000873948	0.00455759	0.00722271	0.00295482	0.00236509	0.000728575	0.00843537	0.00731505	0.00144836	0.00141763	0.00519009	0.00113474	0.0003208	0.000679857	0.00427279	0.00432724	0.00416503	0.00143885
Cancer associated fibroblast_EPIC	0.0244844	0.00486826	0.00770466	0.0235926	0.149909	0.0555965	0.108599	0.0117647	0.024932	0.0306439	0.0111395	0.0380763	0.0523101	0.0208897	0.0298296	0.205917	0.0179972	0.150385	0.0197329	0.0202469	0.459863	0.119343	0.0608667	0.127618	0.0173507	0.00314543	0.0419607	0.0273211	0.0990904	0.0782235	0.0420634	0.00879151	0.0184947	0.0467797	0.0856677	0.053177	0.0308663	0.0454475	0.113249	0.0250075	0.00325987	0.0399206	0.00292096	0.0186118	0.051834	0.00451578	0.0516046	0.0622927	0.0140049
T cell CD4+_EPIC	0.0381977	0.0572956	0.0686826	0.020496	0.0331407	0.0339778	0.0247351	0.0249924	0.0273167	0.0193693	0.0209374	0.0209467	0.0438894	0.036525	0.0349587	0.0185348	0.0416437	0.0397611	0.0245788	0.0394855	0.0111065	0.0276415	0.14402	0.0160456	0.0267311	0.0196638	0.0281622	0.0346275	0.0301895	0.0267959	0.0214249	0.020571	0.0227414	0.0396032	0.0355911	0.034637	0.0174948	0.0301095	0.0557382	0.0583485	0.0290196	0.053839	0.0501133	0.011844	0.0161202	0.0199679	0.0354535	0.0289054	0.0098552
T cell CD8+_EPIC	0.0150703	0.0145118	0.0127384	0.0135944	0.00140699	0.00974202	0.00723594	0.00719674	0.00950068	0.0224615	0.00596142	0.0163063	0.00842394	0.0144956	0.0184066	0.00169498	0.0100787	0.00557617	0.0110899	0.00374823	2.94e-06	0.00722491	1.28e-05	5.69e-05	0.0151957	0.0190505	0.0100045	0.0145613	0.00429075	0.0045432	0.0111313	0.00920002	0.0113354	0.0118031	0.00338913	0.00731547	0.00971986	0.0219665	1.1e-06	0.00852702	0.0143639	0.0102893	0.015101	0.0201811	0.00765789	0.0202913	0.00305864	0.00606793	0.0086093
Endothelial cell_EPIC	0.019644	0.00966363	0.00982336	0.0124572	0.0180055	0.0158924	0.0274067	0.0050147	0.0162145	0.0134478	0.0189599	0.0162706	0.0354261	0.0188234	0.0186138	0.0245915	0.0145482	0.0619506	0.0123905	0.00703313	0.040478	0.0338056	0.0733845	0.0153504	0.0127103	0.00348688	0.00911252	0.0160501	0.0258435	0.0169285	0.0128511	0.00719626	0.0125931	0.013778	0.0202941	0.0136653	0.0133745	0.011863	0.0234728	0.0155348	0.00724707	0.0116362	0.00753317	0.00634623	0.0186636	0.00941836	0.0086976	0.0086129	0.00333953
Macrophage_EPIC	0.00281383	0.00111621	0.00073691	0.00176816	0.014809	0.014514	0.0215064	0.00245255	0.00305323	0.00293426	0.0012689	0.00527672	0.0191352	0.00323406	0.00469858	0.0124382	0.00242096	0.0173779	0.00136898	0.0355828	0.0259289	0.0109899	0.00795583	0.00359518	0.00565966	0.00779807	0.00840431	0.00624116	0.00478566	0.00685724	0.00428117	0.00790237	0.0060446	0.00759271	0.010267	0.00285236	0.00188069	0.00786186	0.0147934	0.00510232	0.000845221	0.00292919	0.00120072	0.000945007	0.00374348	0.00400165	0.012123	0.00350383	0.00332547
NK cell_EPIC	2.52e-11	7.16e-11	4.69e-09	6.43e-10	0.000722249	1.84e-09	6.01e-09	6.6e-09	5.6e-10	1.03e-09	2.63e-10	7.27e-10	0.00315005	0.000248715	2.83e-10	1.62e-08	3.58e-11	1.43e-08	1.57e-10	0.00378026	0.00483043	0.000610222	1.58e-10	5.6e-09	0.000425354	7.08e-10	1.07e-09	2.2e-10	1.44e-09	1.68e-09	5.29e-10	9.64e-10	5.84e-10	0.00344354	0.000762946	0.00193061	5.64e-11	3.74e-10	1.87e-08	2.02e-10	4.29e-10	4.87e-11	1.85e-10	1.17e-10	1.4e-08	1.01e-10	0.0128244	1.75e-09	3.94e-09
uncharacterized cell_EPIC	0.888785	0.909602	0.898498	0.925966	0.778165	0.867122	0.803594	0.948072	0.917106	0.910257	0.94105	0.902117	0.830624	0.90351	0.877692	0.73677	0.910289	0.696012	0.930324	0.888937	0.457056	0.794382	0.686376	0.837145	0.915498	0.942892	0.897248	0.898772	0.833838	0.864937	0.904632	0.945465	0.924233	0.869777	0.841073	0.884057	0.925935	0.874316	0.785431	0.886032	0.943847	0.876196	0.921996	0.941751	0.901301	0.937532	0.871911	0.886452	0.959427
[truncated: 226 more columns]
