# Supplementary material for: Significance of logistic regression scoring model based on natural killer cell-mediated cytotoxic pathway in the diagnosis of colon cancer
Source: Front Immunol. 2023 Jan 20;14:1117908. doi: 10.3389/fimmu.2023.1117908 (PMC9895796; doi:10.3389/fimmu.2023.1117908)
Supplement: Supplementary file 15 [file Table_9.xlsx]

## Sheet: Table S9
Table S9. The IC50 predictive values of three chemotherapeutic drugs.
ID	AZD5991_1720	Oxaliplatin_1089	TAF1_5496_1732	group
TCGA.CM.6161.01A	3.27706	3.40121	3.32283	low-score
TCGA.F4.6856.01A	3.63929	3.37723	3.70038	low-score
TCGA.CM.6166.01A	4.77765	4.32815	4.22578	low-score
TCGA.G4.6323.01A	4.01026	3.21185	3.70173	low-score
TCGA.D5.6898.01A	3.96494	4.52618	3.84208	low-score
TCGA.AZ.4313.01A	5.04134	3.54421	4.14689	low-score
TCGA.AD.A5EK.01A	4.83796	3.77571	3.5544	low-score
TCGA.AZ.5407.01A	3.67064	3.51916	3.60312	low-score
TCGA.D5.6530.01A	2.7031	2.62977	3.33703	low-score
TCGA.AY.A71X.01A	5.09774	3.50382	3.52289	low-score
TCGA.F4.6808.01A	4.40314	3.94685	4.02879	low-score
TCGA.D5.6923.01A	3.91462	4.28194	3.9391	low-score
TCGA.F4.6806.01A	5.14104	3.68876	3.90164	low-score
TCGA.CM.5864.01A	4.32448	3.42457	3.81551	low-score
TCGA.F4.6569.01A	4.03416	3.90193	4.17172	low-score
TCGA.CM.4746.01A	4.0639	3.44683	3.68064	low-score
TCGA.3L.AA1B.01A	4.49076	3.4772	3.89098	low-score
TCGA.QG.A5Z2.01A	2.95219	2.67722	3.1148	low-score
TCGA.A6.6138.01A	4.38258	3.56441	3.80137	low-score
TCGA.CK.5915.01A	3.79305	3.27647	3.50271	low-score
TCGA.D5.6540.01A	4.62688	3.64845	3.51923	low-score
TCGA.AD.5900.01A	4.46376	3.49056	3.78744	low-score
TCGA.CM.4744.01A	5.04696	3.00541	3.68125	low-score
TCGA.AU.6004.01A	3.03975	3.26542	3.48753	low-score
TCGA.CK.5916.01A	3.47866	3.7051	3.92052	low-score
TCGA.CM.6170.01A	4.22457	3.77738	3.87907	low-score
TCGA.AA.3502.01A	4.65539	3.77248	3.88601	low-score
TCGA.A6.5656.01A	4.90697	3.97117	3.87715	low-score
TCGA.AY.A54L.01A	4.80973	3.96524	3.6305	low-score
TCGA.CM.6163.01A	3.5023	3.76108	3.48594	low-score
TCGA.A6.2684.01A	4.66597	3.96448	4.32932	low-score
TCGA.CM.6171.01A	4.4294	3.3908	3.37036	low-score
TCGA.AA.3506.01A	5.36497	3.24407	4.15795	low-score
TCGA.G4.6628.01A	2.73729	2.73512	3.24392	low-score
TCGA.AA.3495.01A	4.35268	4.29025	4.00841	low-score
TCGA.D5.7000.01A	4.15634	3.52878	3.74309	low-score
TCGA.CK.5912.01A	3.05175	4.19254	3.45178	low-score
TCGA.AD.6548.01A	3.7443	3.33606	3.69777	low-score
TCGA.A6.5659.01A	3.17921	4.27869	3.47556	low-score
TCGA.CM.6676.01A	4.5629	4.59689	4.01491	low-score
TCGA.QL.A97D.01A	3.20719	2.86208	3.30846	low-score
TCGA.CK.6751.01A	3.38986	3.05344	3.83174	low-score
TCGA.A6.6141.01A	3.51071	3.01941	3.6232	low-score
TCGA.D5.6927.01A	3.12206	2.90472	3.42817	low-score
TCGA.CM.6674.01A	4.05677	3.25091	3.58527	low-score
TCGA.4T.AA8H.01A	4.02684	3.57503	4.05072	low-score
TCGA.AA.3663.01A	3.335	2.78543	3.25038	low-score
TCGA.CA.5254.01A	5.20031	4.08774	3.76169	low-score
TCGA.AZ.5403.01A	3.96684	4.31531	3.81639	low-score
TCGA.SS.A7HO.01A	3.53255	2.98757	3.28089	low-score
TCGA.CM.5860.01A	4.50663	4.07452	3.92485	low-score
TCGA.CM.6164.01A	4.35645	3.99697	3.74149	low-score
TCGA.A6.2685.01A	5.53338	4.61806	4.72494	low-score
TCGA.D5.6541.01A	3.43467	3.89525	3.90743	low-score
TCGA.AA.3660.01A	3.36011	4.03268	3.62044	low-score
TCGA.F4.6463.01A	3.98313	3.97162	3.78402	low-score
TCGA.CA.5796.01A	4.47771	3.55807	3.91015	low-score
TCGA.NH.A8F7.01A	4.33679	3.76343	3.6983	low-score
TCGA.AA.3509.01A	4.15836	3.51859	4.12454	low-score
TCGA.CA.5256.01A	3.93126	3.22906	3.87711	low-score
TCGA.AY.A69D.01A	3.97895	3.20755	3.45948	low-score
TCGA.CK.5913.01A	3.70312	3.47249	3.55935	low-score
TCGA.CM.6679.01A	4.27651	4.37976	3.90793	low-score
TCGA.G4.6588.01A	3.64351	2.90899	3.61754	low-score
TCGA.CM.4752.01A	3.9858	3.65472	4.04185	low-score
TCGA.AY.6197.01A	2.6472	2.44506	2.90857	low-score
TCGA.DM.A282.01A	4.94391	3.65167	4.1685	low-score
TCGA.QG.A5YX.01A	3.44329	3.7073	3.40466	low-score
TCGA.D5.6532.01A	4.01687	3.33195	3.54896	low-score
TCGA.A6.6140.01A	4.31259	3.89611	3.44155	low-score
TCGA.A6.3810.01A	3.95594	4.34663	4.1126	low-score
TCGA.DM.A28M.01A	4.51897	3.01759	3.53243	low-score
TCGA.AA.3511.01A	4.68316	4.11084	4.01048	low-score
TCGA.F4.6703.01A	3.56513	4.53994	3.71647	low-score
TCGA.CA.6716.01A	4.71076	3.88321	4.07051	low-score
TCGA.CM.6169.01A	4.16423	4.57444	4.19799	low-score
TCGA.DM.A1D9.01A	4.13921	3.78452	3.65048	low-score
TCGA.D5.6930.01A	3.3116	3.09746	3.58892	low-score
TCGA.DM.A1DB.01A	3.46346	3.17342	3.01109	low-score
TCGA.D5.6924.01A	3.53522	3.91201	3.62854	low-score
TCGA.NH.A50T.01A	3.68747	2.66475	3.65283	low-score
TCGA.AA.3655.01A	4.20716	3.82481	3.89721	low-score
TCGA.D5.6932.01A	4.3171	3.47078	3.80967	low-score
TCGA.A6.6650.01A	4.32876	3.72106	3.57109	low-score
TCGA.D5.6529.01A	3.87519	3.62575	3.93743	low-score
TCGA.AA.3510.01A	3.50202	3.17471	3.73258	low-score
TCGA.F4.6855.01A	4.73892	3.99942	4.43066	low-score
TCGA.DM.A280.01A	4.87079	3.72296	4.02956	low-score
TCGA.A6.3809.01A	3.23571	2.42679	3.9413	low-score
TCGA.A6.2680.01A	4.79324	3.30507	3.94022	low-score
TCGA.DM.A28E.01A	4.37585	3.28842	3.55776	low-score
TCGA.A6.2681.01A	4.92978	3.88209	4.23387	low-score
TCGA.G4.6586.01A	4.68514	2.81083	3.6821	low-score
TCGA.DM.A28C.01A	3.40056	3.27583	3.53283	low-score
TCGA.CM.6165.01A	3.64216	3.709	4.014	low-score
TCGA.A6.6780.01A	2.23524	1.84284	3.28183	low-score
TCGA.AD.A5EJ.01A	4.40038	3.63991	3.8229	low-score
TCGA.DM.A28K.01A	3.70176	3.25269	3.48771	low-score
TCGA.DM.A28G.01A	3.74384	3.2247	3.57418	low-score
TCGA.5M.AATE.01A	4.84425	4.02067	4.03424	low-score
TCGA.F4.6854.01A	4.18981	3.88514	3.49045	low-score
TCGA.AA.3697.01A	4.15905	3.76767	3.81453	low-score
TCGA.AZ.6598.01A	4.00659	3.14498	3.79681	low-score
TCGA.G4.6625.01A	3.45904	3.51042	3.62536	low-score
TCGA.A6.5666.01A	4.62249	3.51448	3.97329	low-score
TCGA.A6.2675.01A	4.44545	4.45739	4.0362	low-score
TCGA.DM.A1D0.01A	4.01296	4.09692	3.9118	low-score
TCGA.AU.3779.01A	4.55435	3.79676	3.85138	low-score
TCGA.A6.6782.01A	4.08212	3.96377	3.7989	low-score
TCGA.DM.A1D7.01A	4.1012	3.74884	3.20709	low-score
TCGA.CK.6747.01A	3.03423	2.91086	3.27579	low-score
TCGA.NH.A5IV.01A	2.61147	2.89654	3.83675	low-score
TCGA.A6.A565.01A	3.40611	3.5987	3.54747	low-score
TCGA.G4.6309.01A	3.82631	2.86446	3.58241	low-score
TCGA.A6.5667.01A	4.56853	4.61349	4.10785	low-score
TCGA.A6.6781.01A	3.94549	3.91235	4.01123	low-score
TCGA.AZ.4308.01A	5.65599	3.87244	4.61781	low-score
TCGA.CK.4952.01A	3.2094	3.04434	3.00673	low-score
TCGA.CM.6162.01A	3.47707	3.9227	3.83408	low-score
TCGA.G4.6317.01A	4.54114	3.73441	3.87908	low-score
TCGA.RU.A8FL.01A	3.84771	3.90245	3.61063	low-score
TCGA.A6.6651.01A	3.23169	4.35123	3.95764	low-score
TCGA.QG.A5YW.01A	2.46358	3.36068	3.46572	low-score
TCGA.A6.A56B.01A	5.05812	4.10067	4.58263	low-score
TCGA.F4.6704.01A	2.01942	3.50812	3.52551	low-score
TCGA.D5.5539.01A	3.66734	4.07821	4.09659	low-score
TCGA.D5.5541.01A	3.64532	4.56952	3.45839	low-score
TCGA.QG.A5YV.01A	3.71151	3.09033	3.52555	low-score
TCGA.4N.A93T.01A	5.62562	3.90749	3.99587	low-score
TCGA.CM.5348.01A	4.75918	5.18692	4.08892	low-score
TCGA.CK.6748.01A	5.49802	4.22861	4.25829	low-score
TCGA.A6.5662.01A	5.54987	4.48972	4.00724	low-score
TCGA.AA.3494.01A	4.58277	4.39446	4.27046	low-score
TCGA.A6.6142.01A	5.4257	4.79056	4.41391	low-score
TCGA.CM.5868.01A	4.16196	3.68139	3.63677	low-score
TCGA.A6.6652.01A	4.82713	3.70389	3.74264	low-score
TCGA.A6.2671.01A	4.77608	3.94134	4.28795	low-score
TCGA.AZ.6599.01A	4.20698	3.45403	3.72221	high-score
TCGA.A6.6653.01A	4.10901	2.91788	3.59264	high-score
TCGA.CA.5255.01A	6.06487	3.90066	3.98698	high-score
TCGA.CA.6718.01A	4.0094	3.9368	3.34235	high-score
TCGA.WS.AB45.01A	2.43213	4.1591	4.16568	high-score
TCGA.CA.5797.01A	4.02263	4.01006	3.90311	high-score
TCGA.CA.6717.01A	2.54799	3.65391	3.51376	high-score
TCGA.F4.6805.01A	3.88077	4.31528	3.93429	high-score
TCGA.AZ.4315.01A	4.48608	3.58034	4.05559	high-score
TCGA.D5.6534.01A	4.43439	4.46377	4.30268	high-score
TCGA.CM.5861.01A	5.22942	4.26917	4.16632	high-score
TCGA.DM.A0XD.01A	5.27693	3.81386	4.15219	high-score
TCGA.G4.6304.01A	3.03188	2.37082	3.80863	high-score
TCGA.AZ.6601.01A	4.11179	3.53245	3.67891	high-score
TCGA.CM.5349.01A	4.0483	3.759	3.91608	high-score
TCGA.AM.5821.01A	5.5266	3.81537	4.23756	high-score
TCGA.CM.4743.01A	4.80729	3.42038	4.10786	high-score
TCGA.G4.6295.01A	3.31223	3.29663	3.38825	high-score
TCGA.DM.A0X9.01A	3.64808	2.78322	3.35956	high-score
TCGA.D5.5540.01A	4.38816	3.36903	3.85765	high-score
TCGA.A6.2679.01A	6.05515	3.1718	4.78034	high-score
TCGA.D5.6536.01A	4.8994	3.57069	3.81344	high-score
TCGA.D5.6531.01A	4.46754	3.25866	3.59941	high-score
TCGA.AA.3489.01A	2.80816	3.55555	3.68106	high-score
TCGA.CM.6677.01A	3.59282	3.39017	4.15022	high-score
TCGA.AD.6889.01A	4.38575	3.03527	3.56779	high-score
TCGA.D5.6920.01A	3.0074	3.12315	3.1424	high-score
TCGA.CA.6719.01A	4.3599	4.24009	4.16013	high-score
TCGA.F4.6570.01A	4.65588	3.40804	3.8824	high-score
TCGA.A6.4105.01A	4.13047	3.5059	3.61391	high-score
TCGA.CK.4951.01A	4.62184	4.00095	4.20026	high-score
TCGA.A6.5661.01A	4.12032	3.19697	3.60579	high-score
TCGA.D5.6928.01A	2.7697	2.94315	3.07641	high-score
TCGA.DM.A1D4.01A	4.40182	2.76334	3.73205	high-score
TCGA.A6.2686.01A	3.41391	3.42637	3.41918	high-score
TCGA.T9.A92H.01A	4.97068	3.44291	3.97509	high-score
TCGA.AA.3496.01A	2.22612	3.63635	3.55775	high-score
TCGA.CK.6746.01A	3.47493	3.4852	3.75358	high-score
TCGA.G4.6627.01A	4.29361	3.99572	3.76497	high-score
TCGA.A6.5665.01A	4.10798	2.97532	3.40376	high-score
TCGA.CM.6168.01A	3.2974	3.75816	3.69893	high-score
TCGA.DM.A1D6.01A	5.11129	3.38367	3.66931	high-score
TCGA.AA.3492.01A	4.18414	2.64023	3.7615	high-score
TCGA.G4.6626.01A	3.97957	3.48896	3.66048	high-score
TCGA.G4.6302.01A	4.66897	4.87261	4.59909	high-score
TCGA.G4.6307.01A	4.37232	3.9354	4.04395	high-score
TCGA.CM.5344.01A	4.95624	3.93357	4.41852	high-score
TCGA.F4.6461.01A	4.4987	4.1781	4.2414	high-score
TCGA.AY.6196.01A	4.04196	4.6579	4.06313	high-score
TCGA.G4.6293.01A	3.80997	3.01609	3.47413	high-score
TCGA.DM.A28H.01A	3.30182	3.32133	3.51874	high-score
TCGA.F4.6460.01A	4.14501	3.87959	4.005	high-score
TCGA.F4.6807.01A	3.63887	4.18535	3.97864	high-score
TCGA.CM.4748.01A	5.41346	4.13846	5.18898	high-score
TCGA.A6.6137.01A	3.30472	3.78674	3.58376	high-score
TCGA.A6.A566.01A	3.67286	3.76656	4.38504	high-score
TCGA.AZ.6608.01A	4.16835	3.32699	3.70803	high-score
TCGA.A6.4107.01A	4.90172	3.6651	4.38799	high-score
TCGA.CM.6167.01A	4.03654	4.84132	4.29172	high-score
TCGA.NH.A6GA.01A	5.14506	4.11033	4.13358	high-score
TCGA.A6.A5ZU.01A	5.31202	4.30556	4.83789	high-score
TCGA.D5.5538.01A	4.16048	3.9277	3.6218	high-score
TCGA.G4.6321.01A	5.51741	4.14583	4.18387	high-score
TCGA.CM.5863.01A	4.90287	4.61754	3.97986	high-score
TCGA.F4.6459.01A	4.24932	4.56977	3.94369	high-score
TCGA.AD.6965.01A	4.22056	3.92224	4.00019	high-score
TCGA.CM.4751.01A	3.67004	3.89395	3.82799	high-score
TCGA.CA.6715.01A	4.18954	4.06018	3.24178	high-score
TCGA.D5.6537.01A	4.70773	3.4946	3.52393	high-score
TCGA.AA.3712.01A	4.27207	3.55603	3.89204	high-score
TCGA.G4.6322.01A	3.46798	2.77861	3.30868	high-score
TCGA.D5.6926.01A	3.61454	4.0357	3.75673	high-score
TCGA.A6.5657.01A	4.05325	3.98198	3.93748	high-score
TCGA.A6.6654.01A	4.27774	4.31022	4.10223	high-score
TCGA.A6.6649.01A	3.91736	4.32855	3.56726	high-score
TCGA.AY.6386.01A	4.2719	3.1483	3.99025	high-score
TCGA.DM.A288.01A	4.95361	3.76652	4.28246	high-score
TCGA.DM.A0XF.01A	4.27649	3.77878	3.52996	high-score
TCGA.A6.2677.01A	4.47811	4.14749	4.2194	high-score
TCGA.CK.4950.01A	3.76653	3.32408	3.24104	high-score
TCGA.NH.A50V.01A	4.2181	4.14253	3.76291	high-score
TCGA.G4.6310.01A	5.26128	5.03802	4.57889	high-score
TCGA.G4.6299.01A	4.95307	4.02527	3.93637	high-score
TCGA.CM.6172.01A	2.82657	3.83387	3.58154	high-score
TCGA.NH.A6GB.01A	4.40207	3.5854	3.40994	high-score
TCGA.DM.A1DA.01A	4.57899	3.20552	3.46331	high-score
TCGA.AD.6888.01A	4.83081	4.29147	3.63459	high-score
TCGA.A6.5660.01A	4.37223	4.23555	3.93903	high-score
TCGA.DM.A28F.01A	4.22785	3.59964	4.06259	high-score
TCGA.G4.6320.01A	4.37913	3.34856	3.73503	high-score
TCGA.DM.A1HB.01A	4.37499	3.23038	3.32958	high-score
TCGA.D5.6922.01A	3.21062	3.99976	3.73876	high-score
TCGA.D5.6931.01A	3.55794	3.12697	3.56773	high-score
TCGA.AZ.6605.01A	3.90546	3.93422	4.03576	high-score
TCGA.CM.6680.01A	3.70983	3.40112	3.70834	high-score
TCGA.DM.A28A.01A	4.70429	3.45872	3.80605	high-score
TCGA.D5.6538.01A	4.38019	4.03938	3.60028	high-score
TCGA.G4.6311.01A	4.3632	4.27258	4.16492	high-score
TCGA.D5.6535.01A	4.76059	4.20263	4.01625	high-score
TCGA.A6.5664.01A	3.89757	3.67482	3.5333	high-score
TCGA.CK.5914.01A	3.79625	2.46725	3.4108	high-score
TCGA.CM.5341.01A	4.82215	4.33276	4.71852	high-score
TCGA.DM.A1HA.01A	7.46878	4.6741	4.68	high-score
TCGA.AZ.4615.01A	4.52137	3.62065	4.11162	high-score
TCGA.AD.6895.01A	5.32519	3.93768	4.31836	high-score
TCGA.AD.6899.01A	3.14866	3.98757	3.62638	high-score
TCGA.G4.6298.01A	5.64595	4.19178	4.40294	high-score
TCGA.CM.6675.01A	4.82758	5.18643	3.8154	high-score
TCGA.AZ.4323.01A	1.7589	2.96481	3.33221	high-score
TCGA.5M.AAT6.01A	3.03457	3.72203	3.79812	high-score
TCGA.NH.A50U.01A	3.99138	3.89716	4.24001	high-score
TCGA.AY.A8YK.01A	4.57256	3.97781	3.85003	high-score
TCGA.CM.4747.01A	6.06475	3.81643	4.72404	high-score
TCGA.D5.6929.01A	3.68843	3.3793	3.77285	high-score
TCGA.F4.6809.01A	4.52398	4.06035	4.05088	high-score
TCGA.G4.6303.01A	4.50678	4.47117	3.87157	high-score
TCGA.G4.6297.01A	4.88947	4.45485	4.23287	high-score
TCGA.A6.A567.01A	5.39119	4.91449	4.49404	high-score
TCGA.A6.6648.01A	2.34932	3.82402	3.09454	high-score
TCGA.AM.5820.01A	4.13117	4.43056	4.00053	high-score
TCGA.CM.6678.01A	5.16802	3.6855	4.03631	high-score
TCGA.AZ.6600.01A	3.89424	3.79925	3.83047	high-score
TCGA.AY.5543.01A	3.87091	3.34501	3.46874	high-score
TCGA.G4.6315.01A	4.23963	3.62746	3.6812	high-score
TCGA.NH.A6GC.01A	4.85956	3.85693	4.46451	high-score
TCGA.AA.3713.01A	2.65109	3.11107	3.09388	high-score
TCGA.AZ.6607.01A	6.33329	6.26489	5.53865	high-score
TCGA.A6.2682.01A	5.20698	3.6666	4.72244	high-score
TCGA.AZ.4614.01A	5.25027	4.08514	4.00361	high-score
TCGA.DM.A285.01A	2.93292	4.32825	3.59464	high-score
TCGA.5M.AAT4.01A	4.91548	3.74096	4.08619	high-score
TCGA.G4.6294.01A	4.91211	3.48477	3.80757	high-score
TCGA.G4.6314.01A	4.25086	4.26723	4.02731	high-score
TCGA.NH.A8F8.01A	4.68066	4.04163	3.93701	high-score
TCGA.CM.5862.01A	4.06536	3.83499	4.07477	high-score
TCGA.AA.3662.01A	3.71949	3.36727	3.76702	high-score
TCGA.AZ.6606.01A	3.69913	3.61261	3.58494	high-score
TCGA.AZ.4616.01A	5.11053	3.27807	3.96452	high-score
