# Supplementary material for: Significance of logistic regression scoring model based on natural killer cell-mediated cytotoxic pathway in the diagnosis of colon cancer
Source: Front Immunol. 2023 Jan 20;14:1117908. doi: 10.3389/fimmu.2023.1117908 (PMC9895796; doi:10.3389/fimmu.2023.1117908)
Supplement: Supplementary file 16 [file Table_10.xlsx]

## Sheet: Table S10
Table Sa. The β-value matrix of differential methylation sites between colon normal and cancer groups.
id	edu_COAD.HumanMethylation450.3.lvl.3.TCGA.G4.6311.11A.01	edu_COAD.HumanMethylation450.1.lvl.3.TCGA.AA.3510.11A.01	edu_COAD.HumanMethylation450.1.lvl.3.TCGA.A6.2679.11A.01	edu_COAD.HumanMethylation450.4.lvl.3.TCGA.G4.6625.11A.01	edu_COAD.HumanMethylation450.1.lvl.3.TCGA.A6.2682.11A.01	edu_COAD.HumanMethylation450.3.lvl.3.TCGA.A6.5667.11A.01	edu_COAD.HumanMethylation450.3.lvl.3.TCGA.AA.3697.11A.01	edu_COAD.HumanMethylation450.3.lvl.3.TCGA.A6.2675.11A.01	edu_COAD.HumanMethylation450.3.lvl.3.TCGA.G4.6314.11A.01	edu_COAD.HumanMethylation450.3.lvl.3.TCGA.G4.6298.11A.01	edu_COAD.HumanMethylation450.1.lvl.3.TCGA.A6.2681.11A.01	edu_COAD.HumanMethylation450.3.lvl.3.TCGA.AA.3712.11A.01	edu_COAD.HumanMethylation450.4.lvl.3.TCGA.AZ.6599.11A.01	edu_COAD.HumanMethylation450.3.lvl.3.TCGA.G4.6297.11A.01	edu_COAD.HumanMethylation450.1.lvl.3.TCGA.A6.2680.11A.01	edu_COAD.HumanMethylation450.1.lvl.3.TCGA.AA.3495.11A.01	edu_COAD.HumanMethylation450.1.lvl.3.TCGA.A6.2671.11A.01	edu_COAD.HumanMethylation450.3.lvl.3.TCGA.G4.6322.11A.01	edu_COAD.HumanMethylation450.1.lvl.3.TCGA.A6.2685.11A.01	edu_COAD.HumanMethylation450.3.lvl.3.TCGA.G4.6302.11A.01	edu_COAD.HumanMethylation450.4.lvl.3.TCGA.AZ.6598.11A.01	edu_COAD.HumanMethylation450.1.lvl.3.TCGA.AA.3506.11A.01	edu_COAD.HumanMethylation450.1.lvl.3.TCGA.A6.2684.11A.01	edu_COAD.HumanMethylation450.3.lvl.3.TCGA.AA.3663.11A.01	edu_COAD.HumanMethylation450.4.lvl.3.TCGA.AZ.6600.11A.01	edu_COAD.HumanMethylation450.3.lvl.3.TCGA.G4.6320.11A.01	edu_COAD.HumanMethylation450.3.lvl.3.TCGA.G4.6295.11A.01	edu_COAD.HumanMethylation450.1.lvl.3.TCGA.AA.3502.11A.01	edu_COAD.HumanMethylation450.1.lvl.3.TCGA.AA.3509.11A.01	edu_COAD.HumanMethylation450.4.lvl.3.TCGA.AZ.6601.11A.01	edu_COAD.HumanMethylation450.1.lvl.3.TCGA.A6.4107.11A.01	edu_COAD.HumanMethylation450.3.lvl.3.TCGA.AA.3660.11A.01	edu_COAD.HumanMethylation450.1.lvl.3.TCGA.A6.2686.11A.01	edu_COAD.HumanMethylation450.1.lvl.3.TCGA.AA.3494.11A.01	edu_COAD.HumanMethylation450.3.lvl.3.TCGA.AA.3713.11A.01	edu_COAD.HumanMethylation450.1.lvl.3.TCGA.AA.3492.11A.01	edu_COAD.HumanMethylation450.3.lvl.3.TCGA.AA.3655.11A.01	edu_COAD.HumanMethylation450.2.lvl.3.TCGA.CM.6169.01A.11	edu_COAD.HumanMethylation450.4.lvl.3.TCGA.G4.6627.01A.11	edu_COAD.HumanMethylation450.3.lvl.3.TCGA.D5.6537.01A.11	edu_COAD.HumanMethylation450.8.lvl.3.TCGA.D5.6920.01A.11	edu_COAD.HumanMethylation450.1.lvl.3.TCGA.CM.4748.01A.01	edu_COAD.HumanMethylation450.2.lvl.3.TCGA.CM.6167.01A.11	edu_COAD.HumanMethylation450.6.lvl.3.TCGA.CK.6748.01A.11	edu_COAD.HumanMethylation450.8.lvl.3.TCGA.AD.6963.01A.11	edu_COAD.HumanMethylation450.8.lvl.3.TCGA.D5.6898.01A.11	edu_COAD.HumanMethylation450.6.lvl.3.TCGA.G4.6628.01A.11	edu_COAD.HumanMethylation450.7.lvl.3.TCGA.DM.A285.01A.11	edu_COAD.HumanMethylation450.3.lvl.3.TCGA.G4.6323.01A.11
cg00024472	0.0136331	0.0129314	0.0159814	0.0129012	0.014089	0.0131751	0.01046	0.0136949	0.014826	0.0125738	0.0143284	0.0143348	0.0119392	0.0136118	0.0151706	0.0178935	0.0212587	0.0125885	0.0148005	0.0146216	0.0109241	0.0155149	0.0139035	0.0118569	0.0112434	0.0146973	0.0112908	0.0169899	0.0143786	0.0112015	0.015642	0.012091	0.0193781	0.0136954	0.0137722	0.0200141	0.0157704	0.531655	0.415677	0.679656	0.520113	0.0356354	0.302	0.0122361	0.0178834	0.0171031	0.515693	0.440575	0.486657
cg00057434	0.113072	0.0794892	0.0548676	0.082573	0.0525436	0.0469047	0.0573457	0.0606042	0.0657067	0.0737533	0.0551471	0.0655726	0.0700677	0.0707495	0.0618723	0.0544294	0.060968	0.0643994	0.0565765	0.115094	0.0954844	0.0704547	0.0649729	0.0473067	0.0648616	0.0589706	0.0806236	0.0572013	0.0503327	0.0610841	0.0621062	0.0517912	0.0534286	0.0504055	0.052243	0.0630229	0.0609694	0.239079	0.257112	0.294263	0.398873	0.21052	0.100942	0.0588585	0.057911	0.148176	0.606991	0.428574	0.604299
cg00058329	0.105879	0.0893765	0.083377	0.118196	0.210814	0.0214737	0.108163	0.0360133	0.0879816	0.198114	0.0302937	0.072779	0.0948186	0.0933266	0.247006	0.167901	0.319125	0.151006	0.055921	0.162738	0.155565	0.075322	0.0680546	0.0333512	0.0748418	0.206835	0.210264	0.0890504	0.0380581	0.21092	0.0460375	0.0371531	0.0873202	0.131808	0.0799066	0.171685	0.140421	0.221283	0.379548	0.608228	0.334083	0.59926	0.329469	0.383256	0.318527	0.257568	0.64015	0.494581	0.663725
cg00082664	0.284417	0.121433	0.132516	0.160243	0.153369	0.0620494	0.149949	0.0780129	0.199233	0.159414	0.0749886	0.225628	0.0775541	0.16952	0.116589	0.213473	0.194283	0.122832	0.0934333	0.101751	0.141945	0.124392	0.0797442	0.0766613	0.11009	0.227379	0.142526	0.131292	0.081865	0.16115	0.0989667	0.115987	0.280998	0.120699	0.0883307	0.150244	0.093022	0.398089	0.412143	0.806599	0.473155	0.662961	0.393415	0.452483	0.147454	0.118594	0.492568	0.706598	0.537246
cg00091285	0.0354545	0.0965757	0.064763	0.0801676	0.0578096	0.0141039	0.0389391	0.0259327	0.0623285	0.0752163	0.0339876	0.0434557	0.0302092	0.0504768	0.0142491	0.0828661	0.0938187	0.043233	0.0244558	0.0501787	0.0858003	0.0449346	0.0223366	0.0148187	0.029637	0.0796517	0.147552	0.0458363	0.0150782	0.13065	0.0280779	0.0320468	0.091742	0.0374985	0.0201116	0.0879206	0.0342653	0.409689	0.265001	0.496862	0.370445	0.400827	0.245341	0.589644	0.328041	0.46696	0.410363	0.377791	0.376696
cg00095976	0.135689	0.0755608	0.0789277	0.103683	0.0859585	0.070841	0.0684932	0.0710889	0.0681859	0.0978554	0.057776	0.0690336	0.0908519	0.0876222	0.0691914	0.0645359	0.0623586	0.0753874	0.0659577	0.0515397	0.0878405	0.073515	0.0656988	0.0665572	0.0966235	0.0940348	0.0760289	0.0836637	0.055283	0.085573	0.0826256	0.100948	0.0651378	0.0691255	0.0655468	0.0582266	0.0858346	0.137871	0.336138	0.866804	0.499762	0.312234	0.114786	0.685129	0.289386	0.375909	0.6691	0.475702	0.732101
cg00197495	0.0260343	0.0600274	0.046874	0.0409953	0.0288148	0.0143494	0.052617	0.0305407	0.0853426	0.0383054	0.0230031	0.0180332	0.02324	0.0253782	0.0307271	0.0402915	0.0217549	0.0754851	0.0266864	0.0644411	0.0583686	0.026573	0.024221	0.0171683	0.01646	0.0339693	0.038269	0.0236898	0.0180198	0.091186	0.0225022	0.0192369	0.0238795	0.0195636	0.0196126	0.0192229	0.0156639	0.0445737	0.402325	0.705981	0.482381	0.347472	0.265933	0.560146	0.0244289	0.0254636	0.566575	0.535076	0.531193
cg00249511	0.0446784	0.0507532	0.0463177	0.0345973	0.0582415	0.0202895	0.0277423	0.06522	0.0264866	0.0242382	0.0338801	0.0397902	0.033631	0.0373009	0.0279676	0.0446608	0.0311472	0.0293325	0.0318501	0.101902	0.0331795	0.0425802	0.0315226	0.0241159	0.0286873	0.0404349	0.0247347	0.0483136	0.0380159	0.0273718	0.0295624	0.0340626	0.0323389	0.0313414	0.0327266	0.0334883	0.0296901	0.825541	0.328731	0.0263958	0.0476847	0.428772	0.0232595	0.0305977	0.0548696	0.832643	0.662682	0.700536	0.0481876
cg00251610	0.135107	0.0851352	0.0989771	0.0702588	0.0981844	0.0469008	0.056601	0.113139	0.0918652	0.247582	0.0625348	0.119885	0.0368886	0.0661354	0.100824	0.128072	0.16884	0.110949	0.0698631	0.204201	0.0597417	0.0963595	0.0956207	0.0324407	0.0369453	0.141169	0.0946674	0.035797	0.0424421	0.0561756	0.0606393	0.0958443	0.0756166	0.0690039	0.029342	0.0878571	0.0798583	0.0506697	0.38785	0.578503	0.403313	0.455534	0.356401	0.0335253	0.441274	0.0758772	0.526956	0.50494	0.521957
cg00262031	0.0382639	0.0206107	0.0220967	0.026516	0.0281094	0.0270511	0.0355224	0.0608588	0.0264362	0.039208	0.0179795	0.0326086	0.0233998	0.0209887	0.038404	0.0218852	0.0304138	0.0210042	0.0203279	0.0851581	0.0205287	0.0217753	0.0297975	0.0269312	0.0240683	0.0221868	0.0236077	0.0254793	0.0219848	0.0282988	0.0221238	0.0307202	0.0257251	0.0237621	0.0142519	0.0258433	0.0292558	0.29647	0.0905207	0.524451	0.091897	0.47608	0.279796	0.257558	0.184586	0.0348616	0.36529	0.324842	0.302809
cg00343312	0.131567	0.126742	0.173679	0.0825052	0.0956737	0.0732313	0.0813598	0.06763	0.24165	0.302709	0.0587388	0.0660294	0.0705543	0.0899203	0.0413325	0.100524	0.172432	0.081113	0.0740463	0.10778	0.139297	0.114375	0.0739924	0.13651	0.0764982	0.229505	0.138686	0.108288	0.0676047	0.0920754	0.0634224	0.11637	0.121181	0.0839547	0.0972463	0.0836423	0.0908075	0.650895	0.467759	0.421429	0.385572	0.478075	0.384141	0.43986	0.0695656	0.497699	0.576199	0.562511	0.604449
cg00343633	0.333972	0.166247	0.200497	0.254695	0.137848	0.084175	0.272868	0.228092	0.241574	0.335911	0.107272	0.344152	0.145231	0.161233	0.0677646	0.201975	0.244402	0.2239	0.234417	0.383765	0.306417	0.2934	0.166104	0.07694	0.110896	0.26697	0.332737	0.1843	0.0931673	0.203598	0.0790163	0.165959	0.299824	0.0942998	0.0761552	0.26263	0.122745	0.784296	0.407522	0.861497	0.528403	0.686585	0.427653	0.858817	0.462701	0.782346	0.698507	0.777036	0.673813
cg00366818	0.0341208	0.0377641	0.0415703	0.0395955	0.0486951	0.0241513	0.0243454	0.0774469	0.0352074	0.0274703	0.0255612	0.0276341	0.0354304	0.0370539	0.028283	0.0343067	0.0371947	0.0267219	0.0298441	0.437234	0.0263493	0.0382884	0.0378998	0.0239768	0.0360449	0.0274782	0.0626313	0.0276871	0.0267049	0.0354097	0.0249885	0.02222	0.0335517	0.0251704	0.0196288	0.031292	0.0275779	0.290713	0.173716	0.0224173	0.412185	0.139626	0.0262314	0.0232957	0.0377919	0.0350209	0.583361	0.0986543	0.569541
cg00393585	0.0656802	0.0945323	0.0486417	0.0324032	0.0482031	0.106071	0.0424053	0.205316	0.0765801	0.0784659	0.0341175	0.076092	0.0672524	0.0505767	0.0383145	0.0907237	0.0587673	0.0339617	0.051318	0.0882367	0.0320985	0.0728346	0.0571695	0.0361517	0.0435648	0.0446951	0.0299903	0.0945095	0.0287054	0.0395511	0.0361025	0.0514059	0.0448145	0.0471602	0.0821149	0.108372	0.0384366	0.50175	0.30914	0.591588	0.487022	0.531538	0.302771	0.0298338	0.0389488	0.366179	0.496842	0.45566	0.45923
cg00394358	0.0190012	0.0168252	0.024073	0.0173034	0.0237627	0.0148312	0.0172574	0.0145417	0.0180651	0.0161736	0.0200067	0.0160797	0.015316	0.0220703	0.0184752	0.0212144	0.0197888	0.015576	0.0185951	0.0204074	0.0136293	0.0194728	0.0191291	0.0177506	0.0177138	0.0186692	0.0181517	0.01766	0.0175778	0.015566	0.0197777	0.0175414	0.0171338	0.0199188	0.015694	0.0184019	0.0176418	0.0932655	0.359648	0.0179526	0.0255102	0.0572386	0.0175919	0.0179828	0.0274697	0.0317036	0.528944	0.0207123	0.557007
cg00421139	0.200253	0.111799	0.188429	0.0618773	0.12854	0.0252783	0.0673408	0.124865	0.105763	0.168196	0.0715388	0.0578605	0.0247211	0.108462	0.091618	0.130804	0.14317	0.08308	0.0350226	0.169717	0.129985	0.0909914	0.0912027	0.0436708	0.0377561	0.209294	0.406749	0.118051	0.0275985	0.0615574	0.0389436	0.103908	0.18369	0.0947965	0.0855391	0.0931823	0.0456506	0.721329	0.488778	0.729171	0.459867	0.578353	0.524973	0.670648	0.523891	0.631845	0.582557	0.650237	0.601311
cg00455452	0.138714	0.0651878	0.0541429	0.0660349	0.0788181	0.0479328	0.0383779	0.137664	0.0793453	0.115975	0.0719954	0.0566742	0.0391351	0.0649161	0.0618752	0.0690611	0.0998372	0.0607558	0.0579325	0.0781744	0.0783469	0.0761952	0.0569607	0.0559241	0.0469136	0.101543	0.170415	0.15886	0.0565532	0.0437854	0.0594326	0.0600221	0.0941169	0.0666875	0.0502645	0.0969696	0.0728884	0.381337	0.094661	0.397158	0.420824	0.320576	0.0507943	0.449873	0.094032	0.69026	0.42349	0.183698	0.422151
cg00472814	0.118707	0.0644061	0.0955212	0.0932955	0.0869881	0.0400338	0.082503	0.0398646	0.0665546	0.118315	0.052393	0.076945	0.035679	0.159514	0.0537036	0.0700971	0.0583854	0.0632969	0.0527493	0.112409	0.0868518	0.0992289	0.068196	0.0900882	0.0776317	0.0914329	0.21842	0.110059	0.0496289	0.0738389	0.046492	0.0619073	0.070806	0.067201	0.0657945	0.0782292	0.0596297	0.64565	0.342924	0.713648	0.410974	0.41915	0.0709866	0.0629704	0.335357	0.457536	0.55901	0.457475	0.596076
cg00490655	0.0777733	0.175244	0.118302	0.0933159	0.101905	0.0298709	0.0570306	0.043777	0.0344884	0.0951815	0.0458232	0.0555186	0.0255845	0.0637557	0.0277342	0.0813369	0.0973811	0.0497646	0.0582332	0.122106	0.0781394	0.142342	0.0713935	0.0221447	0.0833886	0.110895	0.209067	0.181085	0.0503572	0.118733	0.0612391	0.0399357	0.0753196	0.0926532	0.0942679	0.0567361	0.0333493	0.549157	0.338138	0.616284	0.405899	0.514378	0.254083	0.503549	0.0266158	0.50494	0.5144	0.523025	0.489102
cg00498604	0.135916	0.130076	0.0792633	0.127491	0.116667	0.0742962	0.110881	0.0719283	0.127226	0.205338	0.0700028	0.0918513	0.074707	0.093295	0.0731156	0.105727	0.108222	0.0641513	0.0743211	0.145883	0.118893	0.0746145	0.0875627	0.0820422	0.107381	0.130616	0.102928	0.0979203	0.0870876	0.0983224	0.0671018	0.107179	0.0898175	0.092331	0.0820502	0.10566	0.108287	0.402028	0.42712	0.26318	0.382352	0.163637	0.284983	0.482716	0.0906164	0.76126	0.742901	0.051229	0.838297
cg00578154	0.161801	0.0224737	0.0500317	0.0227821	0.0209195	0.0114488	0.0375282	0.0225804	0.073909	0.150928	0.02241	0.0186467	0.024503	0.0169331	0.0888611	0.0290006	0.0430246	0.0246935	0.014496	0.0500775	0.0346689	0.0242002	0.0627891	0.0126587	0.0167724	0.0410873	0.102313	0.0433646	0.0172139	0.0258552	0.0183608	0.0118366	0.127563	0.0177534	0.0639747	0.0393689	0.0138098	0.478111	0.134343	0.658395	0.220151	0.283108	0.134231	0.35508	0.0289803	0.401655	0.34742	0.278063	0.182639
cg00578220	0.0492684	0.0992513	0.137094	0.0755464	0.06042	0.086804	0.0686118	0.109356	0.114693	0.140806	0.0654812	0.114159	0.0887862	0.0861171	0.0443688	0.129988	0.120366	0.044648	0.0669398	0.0831442	0.153422	0.135778	0.0542978	0.113037	0.0864248	0.145055	0.160678	0.0765491	0.0860724	0.147912	0.056571	0.0527997	0.161841	0.0891695	0.0942489	0.155049	0.0930432	0.526303	0.308871	0.450929	0.317799	0.379721	0.120712	0.75047	0.179824	0.365665	0.363386	0.414238	0.597284
cg00581482	0.287231	0.0699991	0.12304	0.112268	0.0774455	0.0512945	0.0980152	0.138965	0.151924	0.118309	0.0897964	0.128504	0.0811853	0.102663	0.171817	0.162215	0.167148	0.158277	0.112844	0.638837	0.100531	0.0970906	0.10326	0.0792406	0.0789057	0.128132	0.266	0.0806402	0.0603292	0.124401	0.0861556	0.0853199	0.258043	0.0757121	0.115189	0.145709	0.0889615	0.504782	0.406592	0.813778	0.554506	0.582846	0.226454	0.515376	0.654902	0.833002	0.653922	0.301726	0.512734
cg00590851	0.0358041	0.0515161	0.0430669	0.0489776	0.0811598	0.0240029	0.0361441	0.0245773	0.0421173	0.0465699	0.0374444	0.0233496	0.0296474	0.0323057	0.0208051	0.0438135	0.0440333	0.0273327	0.0298445	0.112064	0.0260678	0.0490512	0.0444074	0.0251438	0.0277589	0.0363909	0.0363493	0.041491	0.0228045	0.0391598	0.0282697	0.0264266	0.0566689	0.03452	0.0399444	0.0316361	0.0207838	0.55853	0.298774	0.623619	0.370764	0.062284	0.0889364	0.652061	0.0424027	0.103768	0.396729	0.50353	0.3326
cg00593536	0.209508	0.149707	0.18393	0.109454	0.117036	0.0330546	0.109076	0.0450801	0.216159	0.256694	0.0861085	0.124204	0.0967593	0.0856748	0.176209	0.170561	0.232651	0.174294	0.0861674	0.24299	0.168112	0.157835	0.121825	0.0270524	0.0771095	0.225106	0.196226	0.185925	0.0231676	0.134324	0.0977604	0.103844	0.314741	0.0962769	0.118747	0.135443	0.0480297	0.646358	0.37748	0.733787	0.499572	0.459719	0.462889	0.735832	0.557589	0.68423	0.586736	0.485181	0.54306
cg00625334	0.0737085	0.094164	0.0902347	0.0785044	0.0515434	0.0350154	0.0403182	0.0328824	0.0461798	0.0679424	0.049625	0.0441571	0.050201	0.0557269	0.0384394	0.0713923	0.0679728	0.042872	0.0534742	0.0671183	0.0459482	0.0623077	0.0412691	0.0327689	0.0670432	0.0621726	0.07279	0.0983404	0.0385691	0.0546318	0.0555166	0.037247	0.0495867	0.0432906	0.0598223	0.0524969	0.0343114	0.49487	0.120179	0.585957	0.37303	0.3662	0.129872	0.585014	0.290014	0.471139	0.349099	0.270689	0.431839
cg00652796	0.0732191	0.127765	0.062382	0.111865	0.065508	0.0293833	0.0306703	0.0335219	0.038896	0.0400399	0.0453845	0.0252512	0.03091	0.0986481	0.0282762	0.0728896	0.0774776	0.0560123	0.0399242	0.108089	0.0598747	0.0877167	0.0295462	0.0266099	0.0389803	0.0912784	0.0298358	0.0944072	0.0451604	0.0470222	0.0459378	0.0358304	0.060846	0.0414332	0.0508145	0.0481742	0.0346836	0.0334495	0.400989	0.620496	0.0570137	0.0246492	0.040249	0.029156	0.0414223	0.0386491	0.51614	0.502288	0.560228
cg00660105	0.145584	0.0737899	0.0753369	0.0577565	0.0914841	0.0518796	0.043984	0.0473002	0.100068	0.0631436	0.0489443	0.0397147	0.047456	0.0366578	0.0454985	0.0519303	0.0476469	0.0552029	0.0594116	0.0775835	0.0713846	0.0504119	0.0600324	0.0428887	0.0942318	0.0890534	0.188138	0.0666197	0.0604073	0.134145	0.0452667	0.059054	0.137524	0.059485	0.0567729	0.064887	0.0482606	0.294079	0.238377	0.71774	0.207595	0.152143	0.0605678	0.371948	0.0413731	0.11105	0.345227	0.299489	0.465061
cg00674365	0.160586	0.214982	0.207436	0.187344	0.146729	0.0548729	0.137346	0.0333601	0.181464	0.182918	0.0669102	0.131087	0.0401503	0.184733	0.117642	0.114129	0.197886	0.08645	0.113633	0.136158	0.126349	0.14266	0.102678	0.0987468	0.118593	0.235122	0.309183	0.270186	0.0368046	0.178885	0.0525411	0.0466376	0.151213	0.106873	0.111315	0.126538	0.0530042	0.677406	0.588865	0.819264	0.404261	0.629353	0.466264	0.494736	0.497043	0.720662	0.662461	0.652066	0.668929
cg00687686	0.157942	0.0823162	0.0942004	0.150371	0.0969917	0.0724191	0.0804425	0.0777034	0.0667428	0.120717	0.0617062	0.0821292	0.0706244	0.0979965	0.097385	0.0854604	0.129639	0.0922524	0.106528	0.0983757	0.0952616	0.0772739	0.0893228	0.0797089	0.0883388	0.125871	0.0729414	0.0840334	0.0748695	0.0794844	0.0952305	0.101173	0.131012	0.092343	0.0745783	0.112967	0.0937434	0.763013	0.378396	0.458166	0.605422	0.485158	0.0970219	0.10998	0.0878827	0.243411	0.616108	0.553076	0.553752
cg00720475	0.0826947	0.0405194	0.0653744	0.0306193	0.0569756	0.0170289	0.0377325	0.0221379	0.123028	0.0779729	0.104476	0.0350098	0.0238142	0.0301174	0.0920447	0.0692348	0.133498	0.0367628	0.0192934	0.0915554	0.0813038	0.0532884	0.0550358	0.0144295	0.0139888	0.128921	0.124345	0.0574043	0.0212095	0.0481778	0.0344853	0.053084	0.167133	0.021675	0.0246344	0.106988	0.0280644	0.321253	0.202435	0.441308	0.226149	0.366169	0.119366	0.586285	0.409084	0.388608	0.33073	0.377428	0.313881
cg00756058	0.0339173	0.0196275	0.0254249	0.0126497	0.0315807	0.0120819	0.0216151	0.0144767	0.0228107	0.0152815	0.0196244	0.02038	0.0147679	0.0153601	0.0867621	0.0218518	0.0514603	0.0177743	0.0147062	0.0436333	0.0183231	0.0224589	0.0206335	0.0110274	0.0130526	0.0436589	0.150734	0.0275129	0.0123237	0.0276749	0.0165212	0.0154164	0.0495527	0.0152418	0.0161652	0.0511412	0.0231334	0.428944	0.367726	0.011828	0.430626	0.0137962	0.0114859	0.4214	0.0142736	0.0139483	0.504431	0.517227	0.410294
cg00773902	0.0656399	0.0582621	0.105344	0.115893	0.0545769	0.0921986	0.053081	0.0406349	0.0686068	0.0578023	0.0326979	0.0608616	0.053374	0.0675224	0.0759641	0.0554381	0.104316	0.0455597	0.0762035	0.304213	0.0618668	0.0448061	0.0594322	0.0409092	0.0374982	0.111027	0.0290474	0.07794	0.0395844	0.088995	0.0459347	0.0616722	0.0849039	0.055009	0.0796408	0.0693411	0.0347649	0.738189	0.581055	0.745215	0.459082	0.720277	0.186433	0.630826	0.0415861	0.274464	0.790657	0.702155	0.785334
cg00795341	0.135136	0.0886742	0.11541	0.0929373	0.098921	0.039863	0.0865908	0.0872462	0.0808251	0.0760238	0.0647694	0.109565	0.0657006	0.0788375	0.126242	0.0984743	0.199041	0.163014	0.074182	0.138435	0.0769977	0.0999741	0.0705809	0.0387722	0.041867	0.174392	0.205388	0.0987746	0.062802	0.204769	0.0626904	0.119476	0.250613	0.0946377	0.0541967	0.110557	0.0546535	0.702707	0.19128	0.803366	0.579445	0.459697	0.0529134	0.866114	0.0638002	0.687758	0.539386	0.50082	0.537419
cg00812833	0.147902	0.161472	0.15229	0.126345	0.159797	0.0478473	0.161002	0.0724836	0.116251	0.170361	0.0841931	0.0866913	0.0673256	0.132998	0.0917728	0.126762	0.189482	0.09372	0.0813535	0.205099	0.0750627	0.107304	0.110057	0.0493137	0.103971	0.20265	0.122753	0.155885	0.0936296	0.164699	0.105725	0.202456	0.109094	0.119193	0.103687	0.107395	0.0614214	0.623113	0.394971	0.499932	0.47073	0.570306	0.532151	0.708978	0.184541	0.394162	0.545377	0.5228	0.565228
cg00843236	0.023475	0.0196302	0.0213194	0.026753	0.0268821	0.0217992	0.0191566	0.108633	0.0232259	0.021738	0.0221281	0.0214204	0.0278181	0.0233724	0.0207296	0.0212335	0.022604	0.0214211	0.0258553	0.0722133	0.0227784	0.0237994	0.0232334	0.019718	0.0225843	0.0278985	0.0189662	0.0225028	0.0207404	0.0264244	0.0235731	0.0223685	0.0244205	0.0219701	0.0207747	0.0231873	0.0232399	0.759166	0.435579	0.538808	0.172175	0.437959	0.156066	0.0280631	0.0312466	0.0409394	0.688287	0.350888	0.635788
cg00845942	0.0735736	0.093655	0.0772487	0.099713	0.0536738	0.0603577	0.0322731	0.0562274	0.0559107	0.104502	0.127194	0.0366688	0.0833933	0.0484157	0.0987064	0.196766	0.102931	0.0596174	0.0854825	0.500498	0.0412479	0.0987366	0.123069	0.0352975	0.0752048	0.06351	0.044027	0.0458629	0.0467716	0.0536873	0.0944615	0.0888493	0.126988	0.064071	0.0700833	0.0815871	0.0355117	0.0768066	0.211841	0.807444	0.454608	0.498929	0.195225	0.61561	0.0548996	0.269778	0.485635	0.386407	0.395986
cg00853103	0.0739881	0.0771351	0.0805906	0.0424746	0.0567145	0.0335309	0.0337054	0.136206	0.0339748	0.0457466	0.0444273	0.05283	0.0296165	0.054027	0.0242577	0.0522892	0.06494	0.0372935	0.036427	0.0437461	0.0402081	0.0473102	0.0384239	0.0322767	0.0678344	0.0794885	0.0557582	0.102476	0.0305604	0.0771973	0.040171	0.0452829	0.0632185	0.0710362	0.071281	0.0422296	0.0299078	0.096023	0.17823	0.687602	0.359547	0.517771	0.264071	0.685796	0.0370996	0.538514	0.434984	0.262049	0.447988
cg00854242	0.0555013	0.0488965	0.0448608	0.0394333	0.0543012	0.029705	0.0296799	0.0205153	0.0631453	0.0514742	0.027895	0.034804	0.0264977	0.0408646	0.0271892	0.0421982	0.0546492	0.0294499	0.030706	0.0424814	0.0303637	0.038418	0.0396754	0.0287321	0.0348138	0.0336553	0.0365968	0.0392203	0.0362044	0.0346146	0.0313787	0.0264239	0.0327241	0.033348	0.0293838	0.0308468	0.0328971	0.400797	0.18828	0.53661	0.348279	0.296226	0.0304356	0.0265968	0.0386475	0.170143	0.394731	0.198766	0.376245
cg00866976	0.0428945	0.0376288	0.0296427	0.0645107	0.0529679	0.0333225	0.11679	0.0564403	0.0685152	0.108069	0.0245489	0.0448898	0.0369931	0.0272042	0.122065	0.0614257	0.163807	0.103843	0.0475157	0.0359304	0.0477929	0.0376887	0.0471618	0.0241449	0.0255909	0.0860573	0.206463	0.02587	0.0391803	0.0742101	0.0312445	0.0797107	0.0426374	0.0526433	0.0191178	0.0661784	0.0628122	0.579678	0.333917	0.475859	0.499904	0.56048	0.414899	0.461008	0.0263219	0.0339482	0.499351	0.515091	0.489229
cg00871358	0.191309	0.0979606	0.141404	0.115212	0.144119	0.090718	0.115744	0.0760049	0.0910694	0.148545	0.0757398	0.151556	0.0999456	0.145967	0.160046	0.131437	0.131313	0.113881	0.0866742	0.33348	0.203235	0.0914042	0.0825184	0.0814238	0.102798	0.205733	0.144296	0.129418	0.0509508	0.119689	0.073056	0.17303	0.122751	0.0636565	0.103155	0.0901085	0.128761	0.315691	0.274742	0.432237	0.309443	0.333202	0.105726	0.762902	0.387458	0.327842	0.4026	0.416339	0.479856
cg00910695	0.139139	0.100197	0.103692	0.0739619	0.147655	0.0171506	0.0857807	0.0369621	0.0443505	0.124036	0.0593053	0.0709684	0.0283306	0.109394	0.250961	0.0877235	0.102134	0.0629985	0.0262491	0.105612	0.0961759	0.0450212	0.0515096	0.0285733	0.0351945	0.186433	0.246667	0.110592	0.0270661	0.0875205	0.0357578	0.11068	0.114232	0.0404637	0.0548927	0.072855	0.0395473	0.569414	0.418425	0.717377	0.454375	0.259634	0.418446	0.721976	0.466416	0.560357	0.500896	0.523814	0.538262
cg00920970	0.184775	0.0555806	0.13506	0.0448356	0.110337	0.0449415	0.10791	0.0840362	0.195468	0.167513	0.0962683	0.187883	0.0656074	0.0912479	0.35529	0.137752	0.225443	0.149055	0.0753453	0.820211	0.149942	0.0999231	0.0512259	0.036908	0.0246232	0.273825	0.175855	0.0827074	0.0370108	0.104633	0.0632849	0.134852	0.302276	0.082877	0.056618	0.149548	0.0872605	0.679105	0.223767	0.68444	0.468067	0.4885	0.342399	0.724366	0.378797	0.317775	0.544657	0.504881	0.518531
cg00927554	0.18435	0.158341	0.0964882	0.090952	0.119992	0.105309	0.131338	0.0956845	0.151878	0.322874	0.0629812	0.18931	0.111192	0.0890038	0.0993779	0.116553	0.157597	0.134049	0.0723778	0.168882	0.173946	0.102759	0.0801682	0.079995	0.126136	0.189678	0.275707	0.124327	0.109279	0.151876	0.0893526	0.152939	0.167121	0.0762369	0.108035	0.148538	0.125097	0.589451	0.319827	0.843348	0.508983	0.67157	0.252973	0.865114	0.174999	0.574886	0.6394	0.738884	0.745595
cg00931558	0.193762	0.113931	0.118832	0.0895186	0.0951551	0.0995084	0.130884	0.0845163	0.153947	0.192112	0.102694	0.168566	0.0833222	0.134331	0.0756221	0.154067	0.146907	0.133779	0.0831565	0.160365	0.116611	0.101996	0.0856906	0.0666399	0.089727	0.15887	0.151245	0.10657	0.0705861	0.089738	0.0978235	0.133525	0.175846	0.0821655	0.0679978	0.134999	0.106889	0.479695	0.422248	0.756052	0.472468	0.522467	0.226399	0.570612	0.349249	0.26416	0.651091	0.51805	0.514764
cg00984694	0.055202	0.035807	0.0338684	0.0466727	0.0361429	0.0194688	0.0233569	0.109805	0.0273349	0.0262037	0.0318477	0.0298291	0.0519444	0.029693	0.0391974	0.0322151	0.0340074	0.0310365	0.0428944	0.117107	0.0320567	0.0370826	0.0392817	0.0329915	0.039524	0.0278359	0.020949	0.0384171	0.0444323	0.0564407	0.0385084	0.0254327	0.0326699	0.0350253	0.0265939	0.0510138	0.0242502	0.300738	0.10795	0.368094	0.144946	0.13487	0.107523	0.0471341	0.0371003	0.0277352	0.395041	0.405503	0.419604
cg00996262	0.0185173	0.0227338	0.027877	0.0190937	0.0309299	0.0187226	0.013724	0.0123825	0.0154938	0.0151424	0.0212907	0.0128997	0.0116518	0.0201944	0.0183044	0.0203684	0.0193488	0.0185963	0.018075	0.0237724	0.0137215	0.0224966	0.0178189	0.0128444	0.0129988	0.0191081	0.0144227	0.0216573	0.0166888	0.0162198	0.0156202	0.0121461	0.0376574	0.0174427	0.0156789	0.0195947	0.0127844	0.0231341	0.122561	0.188545	0.286205	0.358442	0.0319037	0.0212625	0.016755	0.0452526	0.40408	0.25411	0.395568
cg01013590	0.224431	0.135601	0.206004	0.183294	0.164587	0.103295	0.115162	0.104338	0.121473	0.167824	0.10601	0.131068	0.0761384	0.186404	0.0742893	0.141455	0.157043	0.091966	0.10312	0.240444	0.162867	0.160663	0.103928	0.131999	0.152747	0.148045	0.0943327	0.202566	0.111241	0.181214	0.111968	0.13025	0.102512	0.120156	0.119063	0.118467	0.146879	0.69228	0.418517	0.734428	0.428904	0.401448	0.467341	0.784001	0.0568606	0.535391	0.594806	0.486867	0.561431
cg01018701	0.054184	0.0760626	0.0639788	0.04531	0.0670742	0.0414831	0.0460325	0.0441039	0.054078	0.0764863	0.0451473	0.0413453	0.0471829	0.0566386	0.114288	0.0510556	0.0551679	0.0593404	0.062801	0.0810079	0.0813177	0.0531213	0.060733	0.0537203	0.121065	0.0532988	0.0579799	0.0684045	0.0363495	0.0562723	0.0449152	0.0492179	0.0488039	0.0460057	0.0498738	0.0610101	0.0484566	0.449122	0.255389	0.540229	0.0582213	0.341692	0.288978	0.394784	0.0928988	0.401915	0.689828	0.434671	0.604865
cg01043019	0.0541207	0.080862	0.117635	0.0409921	0.0513353	0.0314946	0.0480193	0.0406972	0.0647689	0.0578688	0.0584637	0.0561655	0.0504321	0.0365059	0.0803869	0.0748681	0.0928621	0.0431403	0.0680823	0.205553	0.077694	0.0559344	0.0590987	0.0354366	0.0469194	0.103294	0.156872	0.0384386	0.047026	0.0456915	0.0511673	0.0363448	0.183025	0.0629431	0.0434291	0.0542855	0.0409778	0.360494	0.415989	0.824476	0.627122	0.179204	0.221834	0.0459608	0.074917	0.729853	0.662766	0.64966	0.571884
cg01108118	0.268743	0.116426	0.0660528	0.221529	0.116436	0.151325	0.128642	0.168941	0.166044	0.131541	0.12658	0.240681	0.113025	0.150161	0.246986	0.141438	0.231791	0.238761	0.142482	0.182904	0.188609	0.105265	0.0778383	0.0906814	0.0995167	0.235301	0.165824	0.0523042	0.0948785	0.164705	0.0958869	0.185124	0.214319	0.0962637	0.110672	0.148435	0.172351	0.591044	0.329023	0.735654	0.465499	0.457228	0.33778	0.669947	0.406821	0.625862	0.535674	0.436319	0.56177
cg01134282	0.179042	0.0961817	0.134949	0.104898	0.113937	0.0546477	0.0787507	0.0482506	0.085927	0.149136	0.0630792	0.101926	0.0537552	0.0826216	0.0440067	0.0954045	0.0939984	0.0375548	0.0441974	0.120649	0.0926061	0.0765175	0.0572181	0.050528	0.0797453	0.151272	0.103503	0.0868398	0.0406362	0.0903217	0.0602414	0.13084	0.093197	0.0608249	0.0727821	0.0667569	0.0489811	0.604807	0.534199	0.747887	0.454712	0.461483	0.398782	0.765689	0.266863	0.512136	0.631781	0.572069	0.591085
cg01135780	0.0663948	0.0562632	0.0505699	0.0714166	0.0583095	0.0202867	0.0323271	0.0642514	0.0686684	0.0847325	0.0228604	0.0576992	0.0362665	0.0174898	0.0708839	0.0919233	0.142158	0.0707178	0.0339249	0.0492153	0.0794871	0.085416	0.0531936	0.0246368	0.0303973	0.105551	0.136525	0.0375475	0.0493744	0.0929822	0.0262646	0.0638958	0.0391441	0.074841	0.0165071	0.0422251	0.0888025	0.367918	0.339878	0.53689	0.257888	0.467934	0.212369	0.0192384	0.305078	0.0727089	0.390729	0.451463	0.381727
cg01151966	0.234825	0.0918635	0.123551	0.157226	0.158381	0.0745959	0.137843	0.168271	0.0972415	0.174717	0.0848139	0.202426	0.0912393	0.17589	0.141508	0.133623	0.248018	0.0916704	0.0776001	0.676541	0.0979078	0.121155	0.0776645	0.083776	0.0940135	0.245012	0.240963	0.135053	0.0688573	0.223923	0.0725644	0.195192	0.106728	0.107854	0.0780649	0.09116	0.158206	0.631664	0.340348	0.640609	0.463762	0.532085	0.431124	0.741481	0.490664	0.632235	0.563009	0.615913	0.539851
cg01256089	0.0937308	0.0593359	0.0861471	0.0900363	0.0634847	0.0546398	0.0547621	0.0753971	0.0695983	0.0986508	0.0772802	0.0492047	0.0790015	0.075199	0.0704858	0.0770223	0.0723988	0.0557113	0.0597312	0.0786976	0.108358	0.0817403	0.0750557	0.0545833	0.070027	0.0730085	0.0723596	0.0693102	0.0621838	0.0634509	0.0620223	0.0666027	0.135998	0.0595976	0.0761292	0.0551669	0.0736777	0.420072	0.352658	0.620866	0.424567	0.314141	0.219891	0.0951546	0.306262	0.147885	0.434603	0.391368	0.489203
cg01295518	0.122398	0.0448047	0.0473672	0.0710953	0.120887	0.115356	0.10428	0.126652	0.147464	0.21451	0.135699	0.273337	0.110051	0.10161	0.0632866	0.139917	0.325763	0.142118	0.0660975	0.0435338	0.0768012	0.0786161	0.0568566	0.0432158	0.0699569	0.198474	0.126157	0.0544759	0.0636855	0.149733	0.041182	0.18115	0.0597684	0.0788773	0.0416092	0.115605	0.12351	0.628825	0.376825	0.830051	0.501551	0.40915	0.354801	0.822127	0.22582	0.39046	0.626537	0.416667	0.55118
cg01307939	0.0859882	0.0771681	0.151179	0.0714027	0.145247	0.0214874	0.138779	0.0819481	0.103252	0.158803	0.0337053	0.0689486	0.0427785	0.0218667	0.0820374	0.132222	0.20725	0.125533	0.044041	0.0653348	0.0950083	0.0290143	0.0585271	0.0110735	0.0140303	0.163865	0.125079	0.0290617	0.0172659	0.076849	0.0463817	0.107066	0.253514	0.0778312	0.0688043	0.161855	0.0484248	0.422272	0.252423	0.464332	0.335022	0.379378	0.345072	0.51888	0.312903	0.508616	0.387313	0.431631	0.375299
cg01394819	0.0285811	0.0315769	0.0316844	0.0520915	0.0349174	0.0203385	0.0208996	0.0274249	0.0241513	0.03352	0.028261	0.0279579	0.0288495	0.0291002	0.0278212	0.0260478	0.0307799	0.0233501	0.0282512	0.0617328	0.0447515	0.0346351	0.0314872	0.0217928	0.0283577	0.030934	0.0208015	0.030773	0.0294337	0.0338065	0.0259744	0.0240368	0.0270916	0.0270736	0.0235666	0.0296609	0.0183638	0.608361	0.269847	0.481174	0.0460074	0.0346791	0.070581	0.0386148	0.037341	0.0315303	0.587754	0.585792	0.746153
cg01397679	0.0498772	0.0437724	0.0453848	0.0449877	0.057433	0.0271633	0.0332447	0.0280087	0.0405192	0.0338699	0.0382654	0.0458236	0.0234001	0.0404055	0.0261407	0.0450459	0.0751582	0.035031	0.0324324	0.0449669	0.0341228	0.0323118	0.0342763	0.0231941	0.0306915	0.0621627	0.0281309	0.0418477	0.0286348	0.0403655	0.0365566	0.0533441	0.071644	0.0540237	0.0387485	0.0423161	0.032414	0.388429	0.319609	0.464569	0.43928	0.429346	0.266426	0.552747	0.43924	0.056616	0.431523	0.520085	0.383896
cg01419567	0.113293	0.0327211	0.0540169	0.0779158	0.0664812	0.0174824	0.0351928	0.108209	0.0827836	0.0757609	0.0409388	0.0479554	0.0324116	0.0317262	0.0261878	0.0898923	0.127027	0.0549347	0.0213453	0.259933	0.0591889	0.0411097	0.0713914	0.0196502	0.0255193	0.0880861	0.114107	0.0701071	0.0187878	0.0331573	0.0254124	0.0318082	0.144898	0.0315913	0.027125	0.125703	0.0213287	0.681487	0.323488	0.669579	0.421135	0.520907	0.214149	0.486761	0.314373	0.274954	0.485462	0.512295	0.405971
cg01466678	0.0335704	0.0181943	0.0297038	0.020236	0.0148926	0.0145197	0.0163226	0.0188776	0.0236696	0.0153029	0.0193077	0.0174804	0.0141611	0.0168416	0.0228449	0.0221438	0.0363664	0.0202682	0.0189715	0.0144933	0.0343302	0.0207891	0.0175323	0.0137653	0.0149245	0.0846449	0.0132446	0.0144644	0.0152466	0.0149274	0.0201469	0.0198744	0.0808573	0.0170959	0.0159525	0.0202462	0.0161488	0.470125	0.266466	0.348024	0.446549	0.389824	0.0167619	0.015666	0.278724	0.265552	0.420898	0.457273	0.409926
cg01503348	0.130974	0.0858695	0.0981474	0.0898308	0.093677	0.0672406	0.112629	0.0468314	0.0698996	0.0894865	0.0583212	0.0557539	0.0795001	0.100308	0.0853191	0.0675795	0.066275	0.0520473	0.0541989	0.0983952	0.0875436	0.0624982	0.0643681	0.0531353	0.0999219	0.0833975	0.124529	0.122928	0.0431149	0.0973396	0.0522416	0.0788417	0.0847577	0.0812973	0.0636096	0.0861362	0.0757261	0.350657	0.446788	0.476177	0.56381	0.314436	0.374321	0.46531	0.0907551	0.376887	0.695747	0.361305	0.581615
cg01508023	0.10997	0.0418951	0.112768	0.0569243	0.0530243	0.0201631	0.0270502	0.016912	0.0287142	0.0404689	0.0305259	0.0241064	0.0203247	0.0242393	0.0204343	0.0309677	0.037273	0.0300507	0.0206251	0.0702729	0.021904	0.0530762	0.0281214	0.0151301	0.0317953	0.0551707	0.215517	0.0987352	0.0169775	0.028419	0.0302544	0.0278076	0.0413181	0.0347868	0.0398729	0.0410332	0.0195994	0.572437	0.273305	0.587729	0.330054	0.404014	0.273741	0.46246	0.0379952	0.336298	0.4666	0.53745	0.450879
cg01535698	0.017685	0.0380448	0.0247806	0.0153325	0.0282781	0.0140747	0.0161596	0.0128804	0.0162171	0.0227924	0.0139484	0.0148912	0.0122883	0.0241084	0.0147767	0.0181737	0.0207008	0.0135037	0.0142152	0.0173682	0.0144578	0.0198539	0.0160624	0.015379	0.0116309	0.0313181	0.0153299	0.0203032	0.01404	0.0145546	0.0166825	0.0134971	0.0197082	0.0150132	0.0173667	0.015846	0.0163867	0.370391	0.376048	0.0132804	0.025687	0.198497	0.0116133	0.0155893	0.0204761	0.0229019	0.496164	0.475968	0.49923
cg01539036	0.0574827	0.056224	0.0419181	0.0322748	0.0381738	0.0162444	0.0246185	0.0188607	0.0323373	0.0295144	0.0247646	0.0232961	0.0198734	0.06112	0.0220436	0.0241701	0.042146	0.0227335	0.0216924	0.040587	0.0214416	0.035779	0.0262349	0.0194937	0.0240174	0.0465713	0.0188115	0.0232818	0.0231858	0.0369693	0.0298839	0.0245158	0.025247	0.0281339	0.024262	0.0269227	0.0191082	0.0253612	0.375532	0.758232	0.475225	0.0359831	0.472268	0.0223532	0.0533941	0.0888988	0.515778	0.491517	0.552206
cg01557297	0.023813	0.0471077	0.0397541	0.0253736	0.028737	0.0154041	0.0170182	0.0125392	0.016406	0.0179555	0.0197779	0.016129	0.0135143	0.043098	0.0220236	0.0184342	0.0226618	0.0149513	0.0202709	0.037454	0.0296822	0.0383791	0.0226028	0.011214	0.0182574	0.0358948	0.0180737	0.0249959	0.0168379	0.0160825	0.0174156	0.0144837	0.039101	0.0193977	0.021844	0.0297584	0.0123421	0.431667	0.468373	0.61358	0.0186619	0.490304	0.0543579	0.0146517	0.427338	0.0171682	0.525207	0.533865	0.541418
cg01559617	0.0121285	0.0104929	0.0135754	0.0115849	0.0144439	0.01166	0.010249	0.0113858	0.0146367	0.0143345	0.0130165	0.0137911	0.0123012	0.0275881	0.0117229	0.0142498	0.0222634	0.0117932	0.0122545	0.0146568	0.0100917	0.0125223	0.0127352	0.0109444	0.0106128	0.0113355	0.0313659	0.0122136	0.0121059	0.0122438	0.0139476	0.0126337	0.0154442	0.0151091	0.0118995	0.0124236	0.0108001	0.336778	0.304343	0.47581	0.470408	0.22806	0.0114369	0.0389073	0.0142524	0.019855	0.495894	0.364278	0.483951
cg01588438	0.174656	0.0964921	0.0784551	0.120603	0.102982	0.0534994	0.0802166	0.0679369	0.11193	0.176647	0.0651007	0.101228	0.107297	0.0925932	0.0488415	0.12483	0.103609	0.126986	0.0709465	0.260402	0.131727	0.0881026	0.0735598	0.0553566	0.106107	0.124504	0.375744	0.0942401	0.057638	0.114183	0.0661241	0.074753	0.101259	0.0579633	0.113914	0.100368	0.106525	0.678186	0.550553	0.817994	0.544979	0.670958	0.545053	0.841878	0.626311	0.770662	0.64808	0.75952	0.682667
cg01613638	0.163709	0.0411966	0.081302	0.045999	0.0609093	0.0323482	0.035248	0.0706726	0.116248	0.132981	0.0535928	0.0852796	0.052336	0.0550496	0.0973708	0.0799186	0.0773949	0.0654053	0.0283782	0.111353	0.0752868	0.0513921	0.039656	0.0339486	0.0353076	0.135202	0.0898427	0.0580993	0.0293051	0.0672322	0.0389137	0.0415383	0.169468	0.0347834	0.0353786	0.0875999	0.045772	0.378191	0.320852	0.400315	0.399259	0.324842	0.308578	0.209206	0.27191	0.257653	0.392171	0.452384	0.309861
cg01645753	0.101609	0.0296096	0.0862337	0.0521343	0.0899867	0.0241548	0.0911535	0.0456139	0.111985	0.124794	0.0342622	0.064134	0.0564655	0.0499608	0.0894849	0.143435	0.0973687	0.133839	0.0362594	0.558532	0.116053	0.0441652	0.0443512	0.0441729	0.0158016	0.199684	0.145392	0.0673565	0.0208221	0.0907726	0.0299197	0.0343886	0.162025	0.0269207	0.043725	0.0774819	0.0784288	0.704359	0.327499	0.608215	0.51328	0.54368	0.492078	0.666716	0.560499	0.614597	0.529035	0.459914	0.522392
cg01664666	0.15824	0.103448	0.113266	0.10703	0.111952	0.0844869	0.085428	0.0717464	0.0912276	0.155882	0.0468628	0.103985	0.0495943	0.106447	0.0993337	0.148868	0.14561	0.0825518	0.0645629	0.0981448	0.0596168	0.077965	0.071506	0.0694481	0.0625101	0.125887	0.114037	0.146214	0.065701	0.0908486	0.0584236	0.135563	0.0830389	0.0976937	0.0718047	0.0944539	0.0834912	0.492869	0.297535	0.603473	0.370522	0.433017	0.331124	0.604033	0.281561	0.209941	0.535783	0.49684	0.559349
cg01667646	0.0567885	0.0280838	0.05002	0.0166208	0.0231494	0.0142358	0.0251141	0.0233262	0.0162389	0.0266405	0.0164826	0.0295942	0.0163949	0.0187433	0.0448495	0.0276522	0.031641	0.0154873	0.0161558	0.0210457	0.0351541	0.0264071	0.0176739	0.012236	0.0136543	0.0550528	0.0198254	0.0265298	0.0152987	0.0183863	0.0274272	0.0175724	0.0246268	0.0219595	0.0184942	0.0213004	0.0148054	0.157562	0.268393	0.218971	0.357708	0.0184626	0.156269	0.575878	0.040318	0.461951	0.365031	0.400394	0.329408
cg01718116	0.0980685	0.151013	0.180862	0.0879317	0.149662	0.0498137	0.0998441	0.0546877	0.0818602	0.137928	0.0608896	0.0768579	0.0535874	0.101998	0.0374082	0.168063	0.134294	0.0616454	0.077135	0.145164	0.119274	0.157799	0.066161	0.0405455	0.0915315	0.142198	0.0782815	0.166505	0.0665953	0.107879	0.0670165	0.0740488	0.0635648	0.120181	0.105644	0.0804378	0.0580229	0.6571	0.431959	0.715331	0.525196	0.60628	0.127508	0.737966	0.566463	0.676661	0.582032	0.354004	0.544959
cg01722994	0.143253	0.0568895	0.0843001	0.0485624	0.0533732	0.067793	0.0631814	0.0527834	0.0713111	0.0714624	0.0499277	0.0991679	0.0583293	0.0554993	0.0414575	0.119196	0.132301	0.0752445	0.0406262	0.100458	0.118983	0.0401811	0.0425761	0.0363692	0.0545734	0.151606	0.0861318	0.0493342	0.0463281	0.062245	0.0329192	0.0856306	0.15288	0.040516	0.0562917	0.0572003	0.0621522	0.37563	0.21376	0.323217	0.309163	0.24648	0.145049	0.606799	0.164095	0.324751	0.427318	0.327892	0.353861
cg01808545	0.115409	0.069835	0.0630465	0.0876089	0.0618979	0.058351	0.0534776	0.0802442	0.0626989	0.159962	0.0583075	0.12111	0.0500545	0.0491811	0.0573296	0.0767715	0.0879241	0.0866375	0.0481928	0.096973	0.0958302	0.0578258	0.0589062	0.0469414	0.0444729	0.111201	0.0698654	0.0420555	0.0505097	0.0536969	0.0386667	0.0651181	0.135287	0.055027	0.0538372	0.101007	0.0711534	0.152417	0.413563	0.786188	0.414488	0.504415	0.261418	0.677357	0.323773	0.430602	0.713016	0.554358	0.599843
cg01822130	0.0978367	0.178545	0.169358	0.136979	0.181412	0.053987	0.141901	0.114528	0.130801	0.172561	0.0699992	0.126311	0.143433	0.0993592	0.130894	0.221326	0.229184	0.111916	0.0779574	0.167563	0.224576	0.199456	0.134203	0.0393289	0.136485	0.225958	0.176817	0.180199	0.0512815	0.184766	0.0838252	0.104442	0.189505	0.163832	0.0603343	0.153946	0.0574193	0.591002	0.412663	0.700221	0.500097	0.559636	0.400192	0.0175599	0.467046	0.549223	0.571792	0.571383	0.605388
cg01857475	0.225174	0.0877262	0.0850934	0.0691065	0.090543	0.028713	0.0960684	0.120556	0.108945	0.199086	0.0686076	0.0654986	0.120927	0.055346	0.0340245	0.147131	0.170801	0.0774094	0.0520018	0.28097	0.222456	0.188491	0.224993	0.052055	0.164586	0.0999691	0.0978374	0.145243	0.0383097	0.153436	0.0468979	0.0477357	0.111569	0.051231	0.0597815	0.175234	0.0506137	0.643688	0.368371	0.776677	0.33368	0.612693	0.250087	0.375249	0.309804	0.5922	0.4574	0.220389	0.485781
cg01878345	0.0859286	0.0940242	0.116493	0.104657	0.0872524	0.0401485	0.0543695	0.139961	0.0547553	0.0763968	0.0695127	0.0591024	0.0470512	0.0675464	0.0704071	0.0877801	0.0743441	0.072342	0.0767255	0.176467	0.0896897	0.131042	0.0716323	0.0397806	0.0586694	0.0590888	0.0390224	0.0586049	0.0487794	0.0511755	0.0795961	0.0383321	0.08467	0.0550672	0.05926	0.0968457	0.0469302	0.721531	0.272785	0.290519	0.230257	0.427844	0.076625	0.0758182	0.123809	0.152706	0.686013	0.582633	0.589125
cg01886957	0.0855134	0.0476134	0.0524889	0.104026	0.0736897	0.0657475	0.0471869	0.0347428	0.0538076	0.0749521	0.0570903	0.0535989	0.0602851	0.0558119	0.0530861	0.0840008	0.0882647	0.0477514	0.0643127	0.0984755	0.0896978	0.0578711	0.0494583	0.0494442	0.0533516	0.0496712	0.0512384	0.0408999	0.0683948	0.154872	0.0498047	0.0487593	0.062926	0.0497422	0.0403796	0.0453407	0.061892	0.0551077	0.412838	0.862416	0.560805	0.460887	0.281683	0.0628979	0.195203	0.611747	0.683629	0.451583	0.511546
cg01893212	0.0356826	0.0388224	0.0655264	0.0448011	0.0430083	0.0224076	0.0271313	0.0464188	0.0291006	0.0466511	0.0327905	0.0297079	0.0312255	0.0495899	0.0530889	0.0294371	0.0339267	0.0244643	0.0312783	0.520183	0.0477471	0.0450673	0.0343829	0.0246225	0.0319395	0.0311902	0.229515	0.0530347	0.0318291	0.0457431	0.0342009	0.0296327	0.0333655	0.0322158	0.0328564	0.0355533	0.0280228	0.767476	0.48976	0.84136	0.528055	0.745731	0.0359064	0.0318458	0.0353285	0.0986215	0.646335	0.688712	0.681621
cg01896761	0.145804	0.255023	0.259947	0.120083	0.208184	0.0459591	0.206032	0.112262	0.137743	0.3167	0.110824	0.0496336	0.0390524	0.127045	0.0600268	0.0902586	0.178406	0.0824049	0.129229	0.193481	0.157083	0.100419	0.10336	0.0319728	0.115658	0.177408	0.0842595	0.249506	0.0614701	0.147556	0.0675612	0.156647	0.110839	0.123462	0.112274	0.110487	0.140302	0.34441	0.581633	0.892828	0.626566	0.71723	0.0886874	0.842105	0.119925	0.138438	0.772041	0.685421	0.765168
cg01913568	0.145201	0.0659742	0.111143	0.0462181	0.0628726	0.0703943	0.0528026	0.0498552	0.151312	0.0711834	0.0377171	0.095837	0.0396034	0.0803558	0.0896851	0.0775933	0.0799985	0.10634	0.0831732	0.102767	0.118555	0.034774	0.0773976	0.0665548	0.0334535	0.133479	0.12512	0.0533544	0.0377927	0.046863	0.0487423	0.0976701	0.165786	0.0639748	0.0552316	0.0714636	0.0684965	0.327478	0.147651	0.574711	0.36738	0.411738	0.336996	0.55718	0.269964	0.334444	0.371809	0.284672	0.37707
cg01946530	0.061862	0.0684327	0.0922815	0.0556529	0.119937	0.0451689	0.0602725	0.0394411	0.0649072	0.103158	0.0793887	0.0523377	0.0851324	0.0721327	0.130934	0.0819095	0.133019	0.0556395	0.0472671	0.0643353	0.139083	0.0772429	0.0648855	0.0340218	0.0646648	0.0923	0.101999	0.0661614	0.0456036	0.0554638	0.0590448	0.0601762	0.0572537	0.0692362	0.0711721	0.0980907	0.047048	0.0577447	0.228751	0.601098	0.322435	0.436071	0.107431	0.569703	0.284741	0.555408	0.41396	0.324475	0.404929
cg01950845	0.0301491	0.0311411	0.0278305	0.034755	0.0277055	0.0190541	0.0182722	0.038103	0.0281233	0.0225581	0.0164976	0.0324684	0.0198316	0.0315108	0.0343568	0.0205002	0.0356803	0.0254768	0.0174512	0.224701	0.0268251	0.0186237	0.0206028	0.0175961	0.0253974	0.0479072	0.175225	0.0282703	0.0191253	0.020388	0.0186727	0.0384475	0.0236124	0.0234196	0.0188613	0.0282372	0.0234223	0.649291	0.205068	0.747047	0.363317	0.619921	0.427521	0.477867	0.0213687	0.672905	0.513859	0.384922	0.541975
cg01963134	0.0506057	0.103381	0.0630754	0.0525913	0.0779341	0.0258417	0.0350679	0.0386491	0.0346613	0.100508	0.0274144	0.0302319	0.0289626	0.0577836	0.0341084	0.0456622	0.0605568	0.0363347	0.0816665	0.258165	0.0479467	0.0822228	0.055146	0.0232839	0.048476	0.0535492	0.160272	0.0944146	0.026565	0.0410575	0.0414497	0.0507137	0.0513295	0.0398798	0.0604612	0.0766885	0.0259207	0.0558459	0.367673	0.0250803	0.0525838	0.076538	0.433416	0.0259508	0.0471054	0.0362097	0.629592	0.479119	0.238417
cg01978558	0.100736	0.0928218	0.0833446	0.0743295	0.0802465	0.0441372	0.0496859	0.0585352	0.0511392	0.0861658	0.0502549	0.0511065	0.0545171	0.0745984	0.0410822	0.0584962	0.0643686	0.0514002	0.0565501	0.0940571	0.0824616	0.0773246	0.0453057	0.0524739	0.0890067	0.0593347	0.0452984	0.0774652	0.0384611	0.0781149	0.0700439	0.064279	0.0650802	0.0628802	0.0530868	0.0915267	0.0503399	0.349645	0.4056	0.821549	0.289746	0.123578	0.0652524	0.179929	0.0508083	0.467783	0.55053	0.460662	0.605137
cg01995743	0.124714	0.217791	0.190525	0.221343	0.238655	0.0336396	0.112156	0.0893487	0.100466	0.232619	0.0903013	0.109155	0.0859823	0.166675	0.15348	0.138134	0.16703	0.123601	0.0523416	0.164292	0.102511	0.162073	0.119787	0.0472911	0.124982	0.288979	0.163412	0.19178	0.0867759	0.119143	0.1166	0.0971071	0.102313	0.137758	0.121615	0.102533	0.0418164	0.552515	0.311434	0.720928	0.492936	0.60701	0.368554	0.610276	0.540545	0.501988	0.583001	0.502326	0.599879
cg02000882	0.0971333	0.0999378	0.0894063	0.0995882	0.10113	0.0243719	0.0467422	0.0341849	0.0571175	0.0694192	0.0344708	0.0546931	0.0201332	0.0688303	0.0253876	0.0577386	0.0668551	0.0315065	0.0351221	0.0862224	0.028853	0.0468346	0.0500521	0.0208902	0.0557004	0.06115	0.0738326	0.104422	0.0330562	0.0571581	0.0323682	0.0595433	0.0280609	0.0357191	0.0544797	0.0398088	0.0399314	0.143904	0.276401	0.587739	0.45088	0.390148	0.0245466	0.435428	0.0335971	0.220113	0.499222	0.43267	0.464471
cg02055132	0.0419933	0.164549	0.0663426	0.0783768	0.0929039	0.0255326	0.0671102	0.025065	0.0262818	0.0574035	0.0587228	0.0479006	0.0158533	0.0741397	0.0246016	0.0652383	0.102479	0.0357272	0.0351932	0.111373	0.0504033	0.127404	0.0604965	0.0257208	0.111884	0.0676173	0.0222428	0.164433	0.0410174	0.0557333	0.0338991	0.0232631	0.0546616	0.0748084	0.0616534	0.0536681	0.0188378	0.286592	0.454462	0.678176	0.428777	0.0354133	0.0769529	0.012816	0.51194	0.131429	0.558249	0.553338	0.603301
cg02058731	0.14985	0.081597	0.0944073	0.0756673	0.117861	0.0831194	0.109697	0.0857838	0.0951034	0.088066	0.067328	0.093188	0.0786149	0.0636731	0.138344	0.116979	0.163443	0.0862696	0.0796146	0.11746	0.119686	0.0729931	0.0818702	0.0451779	0.0635257	0.145845	0.0880373	0.0868632	0.049747	0.100563	0.0687705	0.0637875	0.150091	0.0936525	0.0939434	0.101183	0.0825764	0.62437	0.363728	0.429656	0.438698	0.403595	0.42337	0.123327	0.19121	0.35588	0.508708	0.523115	0.474549
cg02071076	0.0943227	0.0700614	0.0766529	0.069308	0.0746876	0.0461829	0.055516	0.0514678	0.0789433	0.0642689	0.0549078	0.0661708	0.0635501	0.073776	0.0453846	0.0466482	0.0429227	0.0667048	0.0452118	0.109381	0.0582131	0.0693101	0.0635565	0.0654732	0.0533998	0.070632	0.0632861	0.0672919	0.0553166	0.0370475	0.0433233	0.0777466	0.042048	0.0558458	0.0727552	0.051515	0.0484462	0.408286	0.248397	0.565241	0.37173	0.246716	0.0591969	0.535737	0.0725558	0.379188	0.457915	0.321903	0.472179
cg02079933	0.0160936	0.0165061	0.0161946	0.0160907	0.0142133	0.0129899	0.013553	0.0315629	0.0161153	0.0184719	0.0136872	0.0159892	0.0135191	0.0177812	0.01936	0.013471	0.0191396	0.0174991	0.0162251	0.0514607	0.0127873	0.0142216	0.019455	0.0159774	0.0171051	0.0157203	0.0162075	0.0134095	0.0143382	0.0151368	0.0195332	0.0141419	0.0200543	0.0129271	0.0140268	0.0170972	0.0139702	0.100969	0.411662	0.237327	0.206218	0.435308	0.0129714	0.0245631	0.0230724	0.0194178	0.538909	0.0279452	0.463605
cg02099543	0.114634	0.0881609	0.122964	0.093381	0.126312	0.0306716	0.10389	0.0759065	0.0600254	0.146385	0.0537275	0.0679067	0.0527745	0.106715	0.0494802	0.0502804	0.0997262	0.071776	0.0574801	0.247118	0.134901	0.0654352	0.0562976	0.056221	0.0756739	0.120769	0.0742653	0.0895559	0.060826	0.0700345	0.0524159	0.0627887	0.105353	0.0593707	0.0590373	0.0609108	0.0422417	0.169193	0.189784	0.748752	0.591636	0.657563	0.0639442	0.202347	0.0739463	0.060284	0.771831	0.0846383	0.497587
cg02120582	0.0314407	0.0203913	0.0270835	0.0351713	0.0183965	0.0173778	0.0332406	0.033819	0.0166766	0.0232834	0.0189462	0.02593	0.0154435	0.0180417	0.0185476	0.0230506	0.026029	0.0159405	0.0284651	0.737549	0.0215014	0.019255	0.0201857	0.0179046	0.0236479	0.0293286	0.122405	0.0175011	0.0158642	0.0181651	0.0248166	0.0175741	0.0206756	0.0196363	0.0234432	0.0156954	0.0170683	0.515632	0.404749	0.659316	0.407985	0.633582	0.0563604	0.721934	0.0341431	0.579259	0.598457	0.538865	0.587433
cg02128325	0.0257125	0.0284445	0.029562	0.0225932	0.0239056	0.0151476	0.0194236	0.019585	0.0206191	0.0205595	0.0179083	0.0176359	0.0158495	0.0203004	0.0191186	0.024174	0.0380503	0.0231303	0.0200418	0.0329569	0.0142649	0.0259557	0.0221145	0.0138542	0.0127863	0.0219903	0.0150748	0.0331925	0.0151214	0.0235318	0.0238253	0.0211642	0.0339133	0.0239355	0.0212429	0.0202602	0.019585	0.0595044	0.413015	0.0192081	0.502258	0.428365	0.0159123	0.0161577	0.0266124	0.0284089	0.52352	0.445654	0.49543
cg02132470	0.0580215	0.0221261	0.0376763	0.0234962	0.045386	0.0213072	0.0308275	0.0362237	0.038732	0.0267358	0.0212545	0.0265788	0.0242256	0.0236624	0.0264981	0.0325297	0.141071	0.0249134	0.0273938	0.0364261	0.0276383	0.0268264	0.0271021	0.0230135	0.0187023	0.0518947	0.0289421	0.0292963	0.0231886	0.0342359	0.0276496	0.0284613	0.0944768	0.0331639	0.0238206	0.0606277	0.027948	0.0335171	0.221614	0.538241	0.47848	0.135075	0.0238386	0.0235596	0.0196435	0.370886	0.18275	0.331204	0.12281
cg02168857	0.124255	0.155043	0.150828	0.198233	0.107209	0.0592325	0.0741695	0.0499253	0.0527638	0.117492	0.064195	0.0877318	0.071162	0.0863005	0.0691848	0.107088	0.123103	0.0919392	0.0662479	0.14837	0.151745	0.11776	0.0878137	0.0594981	0.167693	0.112592	0.0836907	0.147823	0.0684575	0.149718	0.0614263	0.0716159	0.0861537	0.0933624	0.0833064	0.091522	0.101584	0.0778546	0.427699	0.820218	0.445226	0.430331	0.0917856	0.643424	0.0964292	0.148157	0.632843	0.530495	0.539711
cg02169734	0.0191013	0.017209	0.0219724	0.016172	0.0208164	0.0168199	0.0166743	0.0621814	0.0173785	0.0187715	0.0210193	0.0206004	0.0226608	0.0208994	0.0247667	0.0190889	0.0215841	0.0197981	0.023123	0.0972695	0.018211	0.0202049	0.0191338	0.0156924	0.0186736	0.0254543	0.0175138	0.0213714	0.014622	0.0241912	0.018978	0.0206125	0.0215461	0.014312	0.0159801	0.0200763	0.0212474	0.247535	0.183254	0.50714	0.374154	0.153809	0.103109	0.349187	0.0203163	0.0251087	0.397098	0.337273	0.372761
cg02174225	0.111699	0.0414255	0.0594485	0.0236323	0.0388401	0.0256952	0.0287715	0.0513347	0.103376	0.0997519	0.0303766	0.0752964	0.0241229	0.0250338	0.0600405	0.0640099	0.130952	0.0662914	0.0375268	0.0466108	0.0698455	0.0389412	0.0429081	0.020274	0.0167588	0.107805	0.0462813	0.0325424	0.0228989	0.0612964	0.0226062	0.0809336	0.142763	0.0346163	0.031487	0.0724632	0.0309163	0.457122	0.248382	0.52239	0.369714	0.444249	0.181566	0.523602	0.25112	0.531879	0.419454	0.429963	0.391883
cg02192967	0.0398064	0.0516991	0.0406903	0.149554	0.0382035	0.0220034	0.0435018	0.021577	0.0487363	0.0725553	0.0236412	0.0309431	0.0210017	0.058422	0.0208778	0.0295762	0.0410017	0.0244007	0.0269004	0.0867549	0.0291064	0.042433	0.0319385	0.0216939	0.0296303	0.0640701	0.110125	0.0582153	0.0277225	0.0398718	0.0231304	0.0217506	0.0264896	0.0287232	0.0237385	0.0416824	0.0196788	0.0254775	0.340799	0.69436	0.321152	0.0221649	0.0263156	0.0205508	0.151791	0.535687	0.572034	0.465844	0.57922
cg02217159	0.0997334	0.134541	0.138461	0.10024	0.0819452	0.0827179	0.089794	0.124539	0.119923	0.163516	0.0616168	0.110459	0.0859774	0.123572	0.075356	0.148713	0.134012	0.0607418	0.0948844	0.139316	0.152041	0.145964	0.0606315	0.139237	0.0946712	0.168198	0.267941	0.0973694	0.140506	0.17488	0.091356	0.0948624	0.165677	0.113479	0.103944	0.181314	0.117708	0.522872	0.343233	0.478623	0.311963	0.43762	0.152988	0.739553	0.195587	0.353886	0.456142	0.462936	0.619086
cg02243714	0.0234992	0.0421447	0.0529334	0.0235393	0.0421137	0.0237032	0.0286165	0.0167597	0.0239368	0.0233151	0.0250369	0.01614	0.0191509	0.0285889	0.0158934	0.0238397	0.0256083	0.026343	0.0186277	0.03387	0.0201673	0.0244529	0.0198802	0.0192535	0.0186126	0.033339	0.0188393	0.0313282	0.0199121	0.0346433	0.0262358	0.0265326	0.0198751	0.0285961	0.0282133	0.0257706	0.0182926	0.480582	0.24641	0.606799	0.3291	0.347092	0.110983	0.0141668	0.189511	0.0195742	0.525286	0.379228	0.50692
cg02246645	0.12358	0.0545775	0.0509756	0.0468266	0.0759392	0.035891	0.0527361	0.0372721	0.0757527	0.0996443	0.0344593	0.0823587	0.0519979	0.0374349	0.059496	0.107619	0.0870376	0.0431829	0.0352642	0.0692902	0.0724623	0.0808338	0.0419274	0.0362115	0.0338826	0.240223	0.0819309	0.0591626	0.0316072	0.0330287	0.0347284	0.0376441	0.127537	0.0326447	0.0341765	0.0661772	0.0463642	0.406225	0.309307	0.511072	0.443709	0.315737	0.0897241	0.501648	0.0442067	0.113445	0.506205	0.412724	0.477269
cg02285263	0.0905421	0.0501761	0.0672947	0.126097	0.0579471	0.0543584	0.0838205	0.100557	0.0736305	0.0829913	0.0453071	0.0820569	0.129689	0.0771848	0.133722	0.0532925	0.0980945	0.0813829	0.0624857	0.0499555	0.213381	0.0748615	0.0420908	0.0703824	0.0953584	0.106837	0.0837318	0.0475425	0.0759722	0.170084	0.0697103	0.0960177	0.112293	0.0474157	0.0638178	0.0749852	0.0920661	0.466871	0.436486	0.563377	0.450386	0.0799901	0.364706	0.415531	0.315014	0.117598	0.118071	0.481235	0.424111
cg02288301	0.206867	0.0868649	0.129195	0.132995	0.097354	0.0709757	0.101997	0.103087	0.114577	0.145954	0.0657794	0.113067	0.067338	0.136315	0.0400649	0.133589	0.124093	0.0921186	0.0723925	0.151832	0.111824	0.101624	0.0670726	0.0634717	0.110847	0.160896	0.103446	0.112803	0.0444655	0.101136	0.0688209	0.134354	0.127831	0.0996759	0.0689868	0.107931	0.0921911	0.613822	0.383382	0.688827	0.467527	0.247302	0.19642	0.0525523	0.141778	0.193993	0.659632	0.438259	0.597458
cg02293118	0.0468967	0.0426552	0.0445793	0.036879	0.0490866	0.0410634	0.0606985	0.0623716	0.0474636	0.0307276	0.0336577	0.0528195	0.0305668	0.0386797	0.130493	0.0598817	0.0809969	0.0330979	0.120861	0.0610803	0.0565694	0.0627073	0.0402215	0.0449411	0.0313956	0.105017	0.0341645	0.0622289	0.0785847	0.0452498	0.0433584	0.0910921	0.0521164	0.114167	0.035568	0.0379338	0.0520087	0.56641	0.299231	0.60673	0.198385	0.395884	0.295045	0.0489091	0.0429813	0.437412	0.49814	0.545604	0.320649
cg02330121	0.02505	0.0351665	0.0267168	0.0160932	0.045232	0.0211116	0.0401446	0.0384008	0.0397136	0.024162	0.0268937	0.0196656	0.0256905	0.021344	0.025309	0.0318172	0.0290784	0.0212536	0.0255764	0.0695081	0.0391672	0.0230546	0.018619	0.0305512	0.0220652	0.0179159	0.0587664	0.0417419	0.0220905	0.0239767	0.0312829	0.0230257	0.0398588	0.025664	0.0267525	0.0256479	0.0166474	0.0455073	0.0763187	0.394104	0.321527	0.414463	0.0276049	0.339155	0.214763	0.219381	0.303876	0.216748	0.230618
cg02340053	0.0333042	0.0339444	0.0444359	0.0279679	0.0402383	0.0264581	0.030817	0.0288609	0.0432247	0.0376016	0.0639431	0.0391	0.0322566	0.0390152	0.0337031	0.0538807	0.0359941	0.0326414	0.0286126	0.0527611	0.0394548	0.0478011	0.0733163	0.033752	0.0261768	0.0309763	0.0353114	0.0405307	0.0358105	0.0340849	0.0407093	0.0306431	0.0428131	0.0231183	0.0352767	0.0350617	0.0359794	0.350219	0.177747	0.229915	0.25344	0.341294	0.167244	0.0766761	0.041696	0.0336643	0.196714	0.391847	0.169235
cg02361557	0.0563975	0.0421651	0.0584652	0.0415833	0.0339821	0.0295248	0.0297118	0.031035	0.0320804	0.076934	0.0628814	0.0343125	0.029323	0.040206	0.0437637	0.0313198	0.0479114	0.0558477	0.0309964	0.031938	0.0651693	0.0354021	0.0421483	0.0425992	0.0485134	0.0487811	0.0508836	0.0374312	0.0447687	0.0389756	0.0358514	0.049977	0.0517431	0.0357185	0.0431626	0.0433284	0.0428876	0.55272	0.281472	0.740749	0.432858	0.4067	0.0396825	0.523749	0.0421814	0.114952	0.555121	0.398208	0.591086
cg02370417	0.0472074	0.014109	0.0193734	0.0191875	0.0160292	0.0152326	0.0155227	0.0369932	0.0413065	0.036919	0.0176404	0.0157023	0.0184577	0.0159075	0.0187389	0.0192737	0.0260088	0.0193526	0.0171986	0.0455391	0.0596297	0.0171178	0.0187916	0.0167565	0.0167	0.020622	0.0663673	0.0197822	0.0167935	0.0242318	0.0183273	0.0147141	0.0402804	0.0161475	0.0155237	0.0230142	0.0162615	0.47835	0.193794	0.603421	0.290491	0.312116	0.211598	0.182703	0.0363271	0.293473	0.380049	0.375932	0.250157
cg02450613	0.0282021	0.039666	0.0350351	0.0303602	0.0350893	0.0174281	0.0198383	0.0392838	0.0281786	0.0323853	0.0235952	0.0415291	0.0187976	0.0271624	0.0191406	0.0286401	0.0531997	0.0158381	0.015945	0.0364405	0.0314776	0.0304297	0.0244987	0.0171129	0.0183234	0.0532804	0.0550845	0.024624	0.0180342	0.0361355	0.0220086	0.0257299	0.0820921	0.0285799	0.0217629	0.0379839	0.018497	0.564836	0.255123	0.638384	0.383845	0.248793	0.154272	0.407808	0.352683	0.251995	0.447742	0.458903	0.452698
cg02459604	0.391307	0.159371	0.129086	0.0879106	0.0928881	0.064017	0.110788	0.0669286	0.359271	0.396484	0.0559526	0.0684245	0.0469443	0.136152	0.131661	0.131985	0.19086	0.118443	0.0588452	0.252128	0.346012	0.125104	0.105275	0.0509855	0.0725356	0.142286	0.415183	0.19754	0.0551312	0.261231	0.100479	0.048012	0.27776	0.0572426	0.105575	0.142141	0.058016	0.667643	0.561905	0.737596	0.543203	0.583493	0.555527	0.139908	0.492061	0.550255	0.65256	0.617378	0.623495
cg02467990	0.0286024	0.0461564	0.0757985	0.0313928	0.0487507	0.0168948	0.0247122	0.035857	0.0297623	0.0553862	0.0235746	0.0210489	0.0280484	0.0700571	0.0610811	0.0258849	0.0285204	0.0232395	0.0262778	0.0752614	0.0324101	0.0402743	0.033163	0.0193299	0.0261109	0.0269557	0.24247	0.0344898	0.0294136	0.0298426	0.0309765	0.0192926	0.0286008	0.0273707	0.0260332	0.0264028	0.0197796	0.658123	0.51514	0.812583	0.572479	0.684592	0.0329211	0.0190305	0.0283213	0.0692764	0.649761	0.654856	0.639581
cg02468050	0.102273	0.0707384	0.0759299	0.100388	0.0909801	0.0358235	0.0616581	0.0876217	0.0694372	0.0826539	0.0609086	0.0832765	0.0456794	0.0737234	0.0510494	0.114494	0.12019	0.060824	0.0552024	0.256277	0.072972	0.0606381	0.0589716	0.0467079	0.0417818	0.193551	0.0713995	0.122206	0.0550334	0.0556177	0.0462963	0.0623476	0.147412	0.0623434	0.0477263	0.0872353	0.0601179	0.78115	0.254108	0.864438	0.490225	0.351172	0.0422283	0.597514	0.196628	0.725595	0.558286	0.517504	0.566521
cg02484469	0.295439	0.155667	0.225033	0.0767598	0.119906	0.0193571	0.0876886	0.312962	0.16274	0.218579	0.033256	0.0883982	0.0356644	0.267024	0.0223609	0.148987	0.186912	0.110601	0.0243977	0.203367	0.163544	0.109932	0.0803948	0.0236966	0.0402736	0.226115	0.142808	0.121101	0.0184173	0.0216869	0.0410893	0.153454	0.27659	0.0666876	0.0790106	0.206745	0.022733	0.68971	0.640794	0.803923	0.653118	0.698481	0.665544	0.842126	0.0338568	0.376782	0.665471	0.673677	0.718991
cg02485200	0.0244771	0.0196351	0.0226199	0.0200017	0.0218564	0.0207773	0.0165802	0.0345042	0.0218964	0.0221068	0.0211756	0.0215855	0.0204458	0.0221251	0.0201807	0.0229632	0.023833	0.0246518	0.0225035	0.0537418	0.0247843	0.0198631	0.0189408	0.0180343	0.0192205	0.0339716	0.0187175	0.0193826	0.0168622	0.0201463	0.0213707	0.0177498	0.0722407	0.0211596	0.0222694	0.0290615	0.0205757	0.0530978	0.026817	0.021438	0.566855	0.584113	0.278589	0.313694	0.0387683	0.688683	0.624995	0.527828	0.63891
cg02486351	0.0626878	0.0326799	0.0613308	0.0598759	0.0501325	0.0505941	0.0364244	0.0288331	0.0434331	0.0532423	0.0389086	0.0439983	0.0645283	0.038661	0.0397662	0.0434084	0.0446834	0.0518169	0.0435321	0.0524013	0.0559599	0.0461731	0.0333145	0.0577094	0.0556174	0.0357431	0.0504308	0.0436343	0.0477395	0.0499056	0.0444102	0.0459062	0.0420191	0.0542818	0.0420319	0.0464048	0.0431162	0.136864	0.341157	0.0461877	0.439082	0.377331	0.0676865	0.0406748	0.046237	0.446577	0.518358	0.34445	0.619411
cg02492791	0.037822	0.0445589	0.0447864	0.0414394	0.0405538	0.0285882	0.0494736	0.0336711	0.0303005	0.038709	0.0324207	0.0337284	0.0250538	0.0356874	0.0316566	0.0365315	0.037376	0.0272747	0.0323837	0.0362664	0.031122	0.0457236	0.0285145	0.0306596	0.0256982	0.0425836	0.0696818	0.0455567	0.0262679	0.0332689	0.0256853	0.0317743	0.0325021	0.0378708	0.0301455	0.0317818	0.0306457	0.399657	0.144226	0.463376	0.176333	0.343615	0.0661074	0.561158	0.176586	0.133759	0.297661	0.222226	0.36536
cg02493644	0.105408	0.107237	0.120273	0.10714	0.0850768	0.0451481	0.0551791	0.0521403	0.138571	0.217041	0.0422069	0.066496	0.0308564	0.0708354	0.0259916	0.085272	0.135759	0.0507881	0.0602413	0.0861341	0.11217	0.0796023	0.0517812	0.071656	0.0639806	0.159523	0.0587218	0.0995559	0.0522705	0.0710245	0.0675235	0.0677207	0.0857115	0.0470571	0.0555916	0.0884476	0.0591142	0.505724	0.353097	0.335477	0.148904	0.413802	0.3389	0.0487262	0.0715322	0.339254	0.508714	0.481586	0.509795
cg02500300	0.12587	0.0824108	0.078995	0.120973	0.0949058	0.0574372	0.100445	0.0538391	0.094007	0.100147	0.0580077	0.0822305	0.104977	0.0630927	0.0836288	0.0676489	0.0870725	0.0849271	0.0686852	0.117073	0.0948915	0.103413	0.0782135	0.0984547	0.134456	0.0799748	0.0789405	0.219067	0.113134	0.111738	0.087391	0.091161	0.0934021	0.0752014	0.34064	0.110789	0.0735982	0.602473	0.330953	0.745999	0.573633	0.556065	0.482599	0.884182	0.29936	0.558009	0.546331	0.592661	0.637244
cg02505871	0.0217736	0.0320123	0.0330174	0.0184081	0.0266973	0.0184379	0.0212253	0.0184817	0.0201247	0.0237409	0.0229658	0.0214932	0.0166077	0.0264168	0.038505	0.0282739	0.0259804	0.0207001	0.0209992	0.0233261	0.0182768	0.025704	0.0247565	0.0159763	0.0207937	0.0205778	0.0179451	0.0316857	0.0241593	0.0214607	0.0260133	0.0193216	0.0242221	0.0223462	0.0192393	0.0250399	0.0186584	0.0396485	0.331599	0.501238	0.417974	0.0334424	0.0235702	0.021901	0.0259556	0.304517	0.495184	0.453884	0.36283
cg02511156	0.0793679	0.0507205	0.0618116	0.0645337	0.0719176	0.0159962	0.0419521	0.0199302	0.0394078	0.0857052	0.0305894	0.0482612	0.0297645	0.0288096	0.0213412	0.0680298	0.10307	0.048245	0.0385097	0.0526843	0.0684759	0.0464865	0.0266775	0.0150474	0.0317441	0.100508	0.126951	0.0565608	0.0194261	0.0327618	0.020225	0.0355861	0.104523	0.0377094	0.0190147	0.0879128	0.0218509	0.42563	0.212973	0.48336	0.264482	0.372281	0.241441	0.127869	0.245139	0.445663	0.349267	0.33108	0.300883
cg02539855	0.109409	0.0401291	0.104454	0.0473002	0.116177	0.0343746	0.0744902	0.0729139	0.0662649	0.15329	0.0654765	0.113881	0.0755186	0.061701	0.0548291	0.0743822	0.132102	0.0943211	0.046601	0.0671685	0.0691099	0.0779085	0.0931661	0.0584865	0.0777644	0.114961	0.0432163	0.0628893	0.046554	0.105557	0.0496585	0.0605217	0.164482	0.0479891	0.0467919	0.165381	0.0520281	0.670642	0.480575	0.791662	0.507686	0.421408	0.370269	0.747821	0.0389802	0.375455	0.48006	0.675414	0.49904
cg02547269	0.0592625	0.0528345	0.0735161	0.0628448	0.0556371	0.0275231	0.0369468	0.0401445	0.0375263	0.0362005	0.0345837	0.0647488	0.0401396	0.0431321	0.0383757	0.0435744	0.0570893	0.0284803	0.027806	0.0623081	0.0355471	0.0590799	0.0429423	0.0282561	0.0529157	0.0725175	0.0290109	0.0446121	0.0412388	0.0490449	0.0360627	0.0360989	0.0518815	0.032776	0.0692359	0.0519699	0.0275162	0.713046	0.143403	0.0247427	0.413755	0.285327	0.0375992	0.448054	0.047778	0.121514	0.485157	0.408491	0.410044
cg02562431	0.175802	0.0883277	0.134048	0.091772	0.143663	0.0270203	0.086939	0.100624	0.118036	0.281868	0.0651014	0.217679	0.092145	0.0831176	0.112705	0.238905	0.203579	0.110993	0.0338033	0.154945	0.089278	0.105303	0.0840267	0.0273677	0.0363411	0.221292	0.131385	0.0775806	0.0349378	0.143208	0.0506559	0.0836693	0.12633	0.059011	0.0594997	0.14212	0.0632292	0.585646	0.315797	0.72727	0.475058	0.526471	0.292307	0.765857	0.265867	0.195576	0.46835	0.561805	0.515777
cg02574509	0.0265576	0.0597604	0.0499988	0.0534604	0.0809358	0.0245013	0.0346451	0.0202131	0.0344439	0.0374349	0.0291733	0.029519	0.0276956	0.0314127	0.0361437	0.0350971	0.0401376	0.0268621	0.0284337	0.038386	0.0304398	0.0486814	0.0310137	0.0295295	0.031995	0.0357428	0.0231241	0.0768588	0.0274519	0.0461275	0.0302303	0.0272208	0.0422152	0.0422866	0.0285823	0.0388895	0.0363255	0.530455	0.278477	0.0217137	0.0881244	0.370244	0.0432916	0.0263417	0.035012	0.0278338	0.424778	0.45655	0.474538
cg02582387	0.180375	0.120455	0.160063	0.0717963	0.141031	0.0345503	0.143907	0.0790775	0.153404	0.171697	0.0742986	0.107585	0.064322	0.120808	0.0991414	0.161051	0.207658	0.114369	0.0478734	0.156447	0.111108	0.0704007	0.105189	0.0395782	0.0435598	0.190795	0.171386	0.15667	0.0370798	0.134131	0.053976	0.131077	0.241822	0.126137	0.135401	0.147524	0.0639346	0.575609	0.323795	0.643686	0.50977	0.510082	0.211604	0.0183779	0.536412	0.641504	0.510332	0.563956	0.527706
cg02588107	0.179839	0.068091	0.0649836	0.0745949	0.0517822	0.0491589	0.0544552	0.0735726	0.0867941	0.129285	0.0494255	0.0933631	0.0573321	0.109855	0.0778363	0.0563056	0.125396	0.0680423	0.0480666	0.142486	0.0967239	0.0519725	0.0413774	0.0491059	0.0540012	0.0854827	0.14141	0.0539828	0.046491	0.116115	0.0484343	0.0735306	0.142739	0.0451793	0.0857898	0.162689	0.0737038	0.645508	0.421367	0.747356	0.497169	0.360539	0.469453	0.0582891	0.180087	0.667058	0.578447	0.536917	0.554828
cg02626657	0.0728848	0.0506968	0.0583146	0.0536153	0.0496218	0.0470183	0.0628984	0.0572136	0.0480573	0.0497816	0.0484149	0.0587587	0.0556281	0.0636735	0.0628469	0.0468742	0.0580091	0.0671297	0.0448195	0.0647814	0.0670799	0.0492423	0.0680135	0.0517369	0.0451097	0.0618495	0.121165	0.0560314	0.0531618	0.0561362	0.0505144	0.0525102	0.0555029	0.0501444	0.0661423	0.0614148	0.045931	0.509437	0.2393	0.575409	0.448095	0.299879	0.236012	0.732272	0.0660979	0.463019	0.430877	0.510264	0.491103
cg02629281	0.065264	0.0408674	0.0596593	0.0461768	0.0722124	0.0199029	0.0496188	0.0288963	0.0430724	0.0634067	0.0356892	0.0254015	0.0240916	0.0714748	0.0256242	0.0361862	0.0383476	0.0325424	0.0283905	0.0720152	0.0342692	0.0391887	0.0413471	0.0325881	0.0294479	0.0568662	0.0815801	0.0586944	0.0170253	0.0329488	0.0350395	0.0416398	0.0330322	0.0265553	0.0414747	0.0451264	0.025095	0.488663	0.24077	0.352843	0.248901	0.48382	0.234642	0.05739	0.230188	0.415161	0.476127	0.400467	0.485959
cg02648941	0.0902933	0.0658008	0.071085	0.0725804	0.0541448	0.061097	0.0548286	0.0456097	0.0495638	0.0754246	0.0551831	0.0569043	0.0837536	0.0982186	0.0646301	0.0555518	0.0662936	0.065878	0.0738866	0.0910084	0.058721	0.0889731	0.0708751	0.0518753	0.0721266	0.0491163	0.0695928	0.0720222	0.0461386	0.0546677	0.0461627	0.0641999	0.0576599	0.0564298	0.055592	0.0653263	0.0576716	0.207805	0.260843	0.622035	0.180051	0.456641	0.0376485	0.269183	0.0718216	0.288913	0.315342	0.372339	0.538539
cg02678084	0.0600121	0.0541551	0.0325119	0.0456394	0.0279435	0.0356582	0.0315829	0.0412375	0.053436	0.0480512	0.0459508	0.0408247	0.0396904	0.0528957	0.0323229	0.0314559	0.028755	0.0385621	0.0305223	0.226933	0.0400465	0.0508933	0.0413038	0.0311329	0.0495349	0.0400484	0.0366778	0.061052	0.0539254	0.153508	0.0356888	0.0380841	0.0431659	0.0285451	0.0375015	0.0337936	0.0431618	0.205919	0.366485	0.661484	0.0932334	0.521636	0.264069	0.0668439	0.0311217	0.0309641	0.590334	0.0303273	0.574669
cg02690609	0.0324052	0.015027	0.031653	0.0173053	0.0189872	0.021761	0.0148562	0.0442119	0.0224305	0.0260893	0.0183343	0.0189622	0.0198275	0.0157738	0.0240183	0.0183599	0.0342878	0.0225533	0.0193865	0.0594678	0.0282727	0.0174301	0.0196529	0.0224854	0.0176184	0.0389208	0.0234213	0.0149379	0.0129556	0.019462	0.0184112	0.0283569	0.0677918	0.01949	0.020396	0.0200631	0.0222465	0.332322	0.0550373	0.484209	0.214551	0.281163	0.0974949	0.0243065	0.0412025	0.125472	0.317584	0.379914	0.14007
cg02720618	0.0773511	0.06094	0.0620345	0.152744	0.0422284	0.0370874	0.0874519	0.0715521	0.0710953	0.0709788	0.0415489	0.103282	0.155698	0.0931471	0.137837	0.0569008	0.099153	0.0535004	0.0475331	0.0789345	0.270474	0.060632	0.0367555	0.0572122	0.13157	0.117218	0.0815983	0.0748787	0.0490076	0.230475	0.0756333	0.0900154	0.134887	0.0559949	0.0591248	0.0860812	0.0615556	0.430563	0.482477	0.640743	0.351223	0.156831	0.299697	0.501829	0.205643	0.134179	0.134893	0.487781	0.357084
cg02725413	0.036782	0.0302038	0.0297504	0.0164474	0.0280552	0.0140526	0.0177621	0.0169339	0.0229894	0.0302545	0.0177135	0.02113	0.0162953	0.0221885	0.0188961	0.025196	0.0311617	0.028169	0.0180806	0.0330939	0.0132501	0.0300798	0.0167136	0.0120404	0.0152127	0.0383245	0.0155373	0.0294596	0.0184299	0.0170964	0.020019	0.0170496	0.0382768	0.0228572	0.0163104	0.0252372	0.0157263	0.085963	0.489571	0.0125779	0.597448	0.529399	0.0140046	0.013444	0.020607	0.0218164	0.590384	0.515659	0.570973
cg02732804	0.0653241	0.0450412	0.0773136	0.0353016	0.0621818	0.0390239	0.0390056	0.0565085	0.0556197	0.0427477	0.0295271	0.0568177	0.0398548	0.0305664	0.0951801	0.0561697	0.117978	0.0848802	0.049086	0.0805157	0.0498857	0.0443498	0.0517791	0.0225225	0.0354307	0.0891863	0.174575	0.0372012	0.0282829	0.08529	0.0454201	0.109642	0.116626	0.0711623	0.050807	0.0611611	0.0308677	0.612715	0.291688	0.550903	0.633202	0.748381	0.209498	0.120475	0.0373665	0.522551	0.618161	0.525355	0.567161
cg02774439	0.176192	0.171021	0.172241	0.198402	0.153257	0.0798923	0.101601	0.101316	0.183776	0.179851	0.0720777	0.116976	0.129721	0.0898932	0.132132	0.155311	0.215425	0.153113	0.0845862	0.152684	0.195372	0.142765	0.0989583	0.0903275	0.117261	0.198164	0.210004	0.157863	0.102692	0.140152	0.10227	0.0826134	0.175081	0.0964584	0.140683	0.143785	0.157243	0.314998	0.300051	0.704128	0.477873	0.429799	0.307768	0.575433	0.313329	0.042802	0.490351	0.608231	0.550397
cg02788400	0.0929895	0.0329441	0.0458413	0.0557319	0.0888401	0.0291605	0.0503962	0.0337308	0.0778607	0.0470325	0.0256012	0.0548084	0.0196923	0.0348202	0.193334	0.0418322	0.132309	0.0399759	0.0344359	0.0853173	0.0450593	0.0522808	0.0485654	0.0232994	0.0372017	0.10819	0.13379	0.0479307	0.0287431	0.0559978	0.0272283	0.0292506	0.111906	0.0303196	0.0326237	0.0837924	0.0411414	0.466045	0.436592	0.017334	0.46562	0.0230922	0.019907	0.2617	0.0230751	0.0223212	0.530616	0.515163	0.528148
cg02795515	0.0747971	0.0538352	0.0736766	0.0785615	0.0523261	0.0529255	0.0606534	0.054375	0.0502984	0.0553737	0.0412599	0.0590418	0.0347142	0.0491166	0.055555	0.0618332	0.0709832	0.0413153	0.0392129	0.0875559	0.0434563	0.0535234	0.0343682	0.0477572	0.0594379	0.0539406	0.0431133	0.0617089	0.0548355	0.0521105	0.0514931	0.0854421	0.0691132	0.0622731	0.0501198	0.0503201	0.0577058	0.363793	0.274759	0.388282	0.428415	0.258885	0.193394	0.0456786	0.167915	0.235982	0.493667	0.368433	0.402221
cg02855633	0.0539946	0.0575367	0.0543628	0.0473989	0.0399074	0.0259631	0.0413306	0.0368422	0.0291714	0.0441843	0.0499446	0.0337228	0.0338321	0.0718436	0.0355442	0.0369172	0.0402175	0.0397103	0.032544	0.0548294	0.0368368	0.0491121	0.0294193	0.0274876	0.0395934	0.044843	0.0420418	0.0667699	0.0354413	0.0666459	0.0398334	0.0501194	0.0348309	0.0341111	0.0434722	0.0370143	0.0333384	0.127578	0.2915	0.129015	0.112077	0.330215	0.0622375	0.0325222	0.0429586	0.0369631	0.580743	0.447982	0.579295
cg02856953	0.0228809	0.0410127	0.0360047	0.0217219	0.0254595	0.0202034	0.0263373	0.074004	0.0236035	0.0818985	0.0203418	0.0211643	0.0195919	0.0244371	0.0289453	0.0294022	0.0346496	0.0262203	0.031033	0.360736	0.0568489	0.0229693	0.0251791	0.0231134	0.0193941	0.0202972	0.0228515	0.0646483	0.0357845	0.0266362	0.0261736	0.028299	0.0363232	0.0338544	0.0216994	0.0339474	0.0327066	0.635565	0.486345	0.0171566	0.535117	0.627975	0.0239306	0.0275196	0.0329803	0.0593384	0.586798	0.646404	0.623773
cg02860282	0.0223535	0.0587992	0.038176	0.0352587	0.0370449	0.0177055	0.0166967	0.0164239	0.0181719	0.04578	0.0344926	0.0170677	0.01747	0.0405018	0.0165647	0.026911	0.0365471	0.019439	0.0234109	0.0405025	0.042409	0.0781814	0.0156702	0.0149124	0.0265123	0.0375591	0.0186791	0.0391047	0.0234681	0.0331094	0.0307795	0.0213308	0.0301895	0.0343537	0.0424977	0.0277915	0.0210208	0.238479	0.371822	0.0106202	0.0853769	0.20193	0.0163626	0.0154465	0.0242033	0.157286	0.483676	0.0173732	0.501135
cg02875118	0.0647296	0.0416531	0.0465753	0.0478706	0.0545994	0.0446787	0.0478477	0.0354888	0.0489256	0.0682418	0.0316768	0.0467853	0.0318753	0.0645951	0.0276709	0.0490407	0.0549582	0.0603049	0.042337	0.0767594	0.0631819	0.05391	0.0345256	0.0286377	0.0379918	0.0905237	0.0714501	0.0429161	0.032058	0.0383859	0.0405447	0.0650349	0.0510755	0.0546061	0.0474225	0.0375706	0.0593013	0.0733257	0.29767	0.548402	0.377221	0.197105	0.0905845	0.647119	0.205977	0.407215	0.456759	0.483352	0.385202
cg02881570	0.201188	0.0963153	0.179511	0.156468	0.178006	0.034773	0.0757321	0.1048	0.181404	0.178409	0.0695019	0.127937	0.0662523	0.140362	0.125416	0.101704	0.211425	0.0901939	0.0584564	0.191938	0.153436	0.129613	0.111267	0.0267717	0.0514047	0.25227	0.312605	0.130912	0.0366828	0.207175	0.0869887	0.144415	0.275868	0.0711254	0.138422	0.201839	0.122193	0.634159	0.391618	0.693584	0.529042	0.519504	0.486525	0.759183	0.441017	0.648154	0.582563	0.590161	0.571404
cg02910208	0.106632	0.0908065	0.135526	0.0621609	0.126692	0.0153432	0.0631033	0.0280384	0.133072	0.243471	0.0697794	0.0817527	0.0419363	0.0337659	0.237168	0.132707	0.162677	0.0227616	0.02741	0.163078	0.0751922	0.046003	0.0328058	0.0357181	0.0416803	0.250945	0.140388	0.0720996	0.0213893	0.117006	0.0287804	0.0370638	0.120939	0.0416953	0.0473528	0.0912397	0.0401908	0.546786	0.32869	0.639697	0.333493	0.408975	0.382524	0.672103	0.425866	0.339635	0.473432	0.459458	0.430563
cg02916312	0.0225729	0.0198992	0.0285732	0.0220235	0.0203107	0.0177789	0.0189492	0.0202663	0.0193364	0.0217248	0.0234644	0.0217153	0.0162146	0.0181193	0.0217831	0.0296448	0.0346539	0.0189881	0.0221254	0.022873	0.0260832	0.025613	0.0194199	0.0184526	0.0161748	0.0333924	0.0178224	0.020891	0.0244276	0.0188844	0.0247778	0.0211886	0.029206	0.0224512	0.0173001	0.0248716	0.0177939	0.426271	0.302443	0.684416	0.33518	0.504069	0.197585	0.0309255	0.0194342	0.0213658	0.51598	0.453722	0.502434
cg02918577	0.147748	0.101683	0.148546	0.152814	0.127066	0.116729	0.13487	0.183464	0.194161	0.109215	0.0901876	0.180788	0.185155	0.142873	0.157499	0.133893	0.127498	0.122991	0.116335	0.124093	0.169262	0.121685	0.0869189	0.137571	0.16665	0.119846	0.171568	0.123537	0.154844	0.189125	0.167923	0.207828	0.110804	0.123047	0.118163	0.14247	0.136651	0.520353	0.476737	0.85299	0.541174	0.665944	0.202061	0.178117	0.10225	0.149903	0.697176	0.561867	0.727271
cg02989521	0.03316	0.0535926	0.0626647	0.0264886	0.0301193	0.0212618	0.0359828	0.0189817	0.0331945	0.0415507	0.0285718	0.0299877	0.0298182	0.0267291	0.0348722	0.0397673	0.062012	0.0245326	0.0374197	0.048344	0.023659	0.041523	0.0320268	0.0279136	0.029574	0.0801247	0.0252875	0.0463202	0.0242394	0.0599268	0.0361855	0.0332416	0.0927097	0.0357334	0.0341844	0.035312	0.0307421	0.118174	0.479782	0.692161	0.0473703	0.485282	0.0392256	0.0285639	0.0406893	0.0885881	0.631575	0.56345	0.610859
cg03009871	0.0802892	0.0702732	0.0762999	0.0833526	0.0771229	0.0545274	0.0689328	0.0571979	0.12942	0.0850275	0.0602068	0.101956	0.0507221	0.0683015	0.13337	0.0831898	0.0834812	0.0704133	0.0492068	0.0840165	0.115001	0.0771707	0.0514284	0.0489615	0.0572674	0.164145	0.0735502	0.0670012	0.0537219	0.0455168	0.0458521	0.0806125	0.0875313	0.04631	0.0542736	0.0860547	0.068442	0.619476	0.332239	0.458431	0.535786	0.17809	0.0434541	0.388737	0.116988	0.0860888	0.584387	0.427085	0.576108
cg03024619	0.0225027	0.0316144	0.0424791	0.0306078	0.042061	0.0135157	0.0192036	0.0242105	0.0247868	0.0217682	0.0160132	0.0210257	0.0229033	0.0338403	0.0181889	0.0205828	0.0185696	0.0167284	0.0173222	0.0393	0.0311596	0.0239656	0.026536	0.0180729	0.0271496	0.0371954	0.0350001	0.0390773	0.0179954	0.0378252	0.0208365	0.0285964	0.0271837	0.0141754	0.0266983	0.0214013	0.0210433	0.316862	0.257273	0.580618	0.432015	0.455034	0.0203213	0.0254036	0.0224624	0.207906	0.534018	0.428826	0.481245
cg03032214	0.147777	0.148935	0.114422	0.156923	0.0994467	0.0494384	0.0991442	0.0331317	0.0844498	0.0876075	0.0716569	0.0563529	0.0647823	0.118773	0.0499963	0.10889	0.112708	0.0571637	0.0970829	0.119897	0.138999	0.0915761	0.0635365	0.0803107	0.120264	0.082811	0.113824	0.156612	0.0781925	0.0971328	0.072865	0.0588234	0.0435567	0.0861176	0.124682	0.0879322	0.0626859	0.497935	0.280355	0.702991	0.380958	0.493606	0.192346	0.710834	0.091201	0.436633	0.526665	0.331852	0.519108
cg03060201	0.0688517	0.0297375	0.0187953	0.0192993	0.021264	0.0152345	0.0135159	0.0166698	0.0771271	0.0567876	0.0174833	0.0160248	0.01603	0.0169641	0.0211768	0.0217598	0.0227321	0.0163291	0.0199964	0.0396755	0.0450385	0.0218815	0.0186499	0.0157545	0.0142565	0.0185677	0.147956	0.0386658	0.0177343	0.0204913	0.0238098	0.0155264	0.0656638	0.018722	0.0173639	0.0275152	0.014782	0.547442	0.322081	0.703937	0.401183	0.540013	0.312411	0.0226016	0.188752	0.458841	0.515792	0.589202	0.484633
cg03072621	0.216023	0.19764	0.198937	0.135097	0.235962	0.0983003	0.150338	0.0558679	0.124901	0.172599	0.163793	0.112255	0.0802126	0.169638	0.172864	0.138646	0.131113	0.0812461	0.069742	0.162214	0.131566	0.125992	0.127161	0.0749108	0.122605	0.176255	0.13462	0.328017	0.0636521	0.0715561	0.168226	0.0981672	0.225968	0.136733	0.202648	0.134254	0.084559	0.391653	0.393819	0.422092	0.389935	0.660085	0.338898	0.439023	0.237777	0.674407	0.61655	0.429959	0.655537
cg03091337	0.186798	0.128312	0.120409	0.0825581	0.0513829	0.024149	0.0551275	0.0457309	0.210461	0.161883	0.0697947	0.0406798	0.0614632	0.0294448	0.056546	0.118373	0.211396	0.0279296	0.0332313	0.165944	0.152099	0.0845218	0.177613	0.0231397	0.0535735	0.137251	0.181182	0.147455	0.0238389	0.0927431	0.0639117	0.0283885	0.247163	0.0313731	0.064433	0.108887	0.0525127	0.527184	0.36397	0.746235	0.035759	0.566393	0.367561	0.290151	0.435558	0.470093	0.547664	0.503825	0.513933
cg03108229	0.0988187	0.0516583	0.0725173	0.088093	0.0700937	0.0612118	0.0525848	0.0927174	0.0874153	0.0817507	0.0556601	0.0662504	0.0450947	0.0804099	0.0514499	0.0493914	0.0633482	0.0606049	0.0449283	0.100396	0.0791052	0.0569422	0.044273	0.0498297	0.0468401	0.0835735	0.0674807	0.0635283	0.0555665	0.077043	0.0623248	0.083099	0.0953826	0.0605304	0.0661054	0.0435219	0.0712718	0.595392	0.297028	0.685686	0.480037	0.376632	0.317191	0.725485	0.458952	0.232095	0.557094	0.522817	0.54828
cg03110368	0.099615	0.0897561	0.13647	0.159348	0.121893	0.111217	0.0790833	0.0495546	0.0959822	0.130127	0.0865413	0.127434	0.0726337	0.102652	0.0959888	0.136464	0.274913	0.108676	0.123156	0.136892	0.109956	0.0876428	0.122682	0.110423	0.154783	0.102393	0.174359	0.228676	0.126348	0.100979	0.0912764	0.118929	0.0754779	0.105672	0.0962751	0.0955071	0.13983	0.261134	0.407924	0.826394	0.447682	0.669072	0.0862819	0.10894	0.0796163	0.498803	0.571225	0.347165	0.515331
cg03112087	0.300689	0.197247	0.219425	0.121101	0.167468	0.0267815	0.17504	0.102614	0.232076	0.242008	0.0855832	0.218494	0.0407461	0.167401	0.2297	0.214808	0.296454	0.115694	0.0231578	0.28741	0.18585	0.163621	0.0490632	0.0305492	0.0720377	0.328367	0.297363	0.168594	0.0257109	0.0668861	0.0325035	0.161628	0.358582	0.130167	0.148873	0.159724	0.0333421	0.621943	0.473361	0.66067	0.573316	0.601874	0.514099	0.745873	0.569489	0.548927	0.539389	0.541208	0.58699
cg03145963	0.0555723	0.0412589	0.0533225	0.0418679	0.0326626	0.0444182	0.0543802	0.0511605	0.0385034	0.0393337	0.0327252	0.0351709	0.0447305	0.051138	0.0313707	0.0479154	0.0387136	0.0373094	0.0374715	0.0417831	0.0601321	0.0462714	0.0348227	0.0347656	0.0393913	0.0354724	0.0660648	0.0371787	0.0563727	0.0360976	0.0511084	0.0373545	0.0419735	0.0409851	0.0453485	0.0380881	0.0454832	0.680995	0.344973	0.701701	0.255262	0.580249	0.0829957	0.762681	0.0478911	0.636975	0.579962	0.465004	0.554463
cg03151187	0.208701	0.133229	0.151535	0.121464	0.147453	0.0592106	0.146688	0.0940489	0.147673	0.126517	0.0868856	0.180291	0.0759939	0.115209	0.0704002	0.132601	0.177322	0.138996	0.0729047	0.201061	0.219015	0.100248	0.0886366	0.0752703	0.093332	0.180493	0.083599	0.116739	0.0780167	0.134681	0.0494747	0.115999	0.178615	0.096904	0.100147	0.12493	0.13828	0.721461	0.329415	0.753698	0.481255	0.573752	0.19962	0.738362	0.0821774	0.0716881	0.576294	0.387707	0.638734
cg03167429	0.106956	0.0459624	0.093871	0.0630031	0.0798164	0.024254	0.0618226	0.0284382	0.140933	0.0445155	0.0737288	0.0299596	0.0302888	0.104764	0.0739611	0.146199	0.0695799	0.0276554	0.0359275	0.107718	0.121359	0.0522291	0.0613684	0.0243253	0.0304542	0.244435	0.187192	0.0568049	0.0216973	0.0304177	0.0615024	0.0920951	0.298616	0.0380021	0.134181	0.0542478	0.0266565	0.36105	0.25286	0.642459	0.333193	0.396959	0.270725	0.0243438	0.200243	0.498791	0.472197	0.383405	0.464655
cg03192775	0.0186679	0.0506535	0.0465034	0.0510587	0.0506471	0.0150933	0.0225345	0.0152524	0.0185113	0.0269138	0.0225398	0.0154282	0.0187844	0.032418	0.0279399	0.0358789	0.0322869	0.0248256	0.0229393	0.0523569	0.0176183	0.0498686	0.0284172	0.0147746	0.0354194	0.032167	0.0246992	0.0722041	0.0339808	0.0340298	0.0270336	0.0164167	0.0244281	0.0431723	0.0264146	0.027677	0.020642	0.479201	0.255634	0.384225	0.283961	0.222747	0.0802609	0.484352	0.0232329	0.154818	0.335367	0.405864	0.280675
cg03202804	0.237969	0.0982237	0.119846	0.127284	0.116478	0.0560313	0.107886	0.0961301	0.11562	0.210733	0.0462131	0.147175	0.0932902	0.126234	0.111872	0.112663	0.13347	0.0907871	0.0908999	0.0859119	0.155799	0.0888719	0.114471	0.0615848	0.0931917	0.145956	0.0785558	0.133099	0.0967388	0.221021	0.0726304	0.102664	0.181042	0.0998639	0.080526	0.0935099	0.0567497	0.62742	0.341805	0.784176	0.455733	0.560577	0.209694	0.345148	0.0810482	0.457721	0.522326	0.610014	0.553579
cg03217795	0.0196861	0.0161362	0.0209875	0.0219427	0.0219656	0.0131105	0.0136924	0.0261092	0.0173243	0.0178172	0.017608	0.0184533	0.0184728	0.0175124	0.0185897	0.0165931	0.023746	0.0188965	0.0190802	0.0662936	0.0184954	0.0232722	0.0217146	0.0153703	0.0184394	0.0152338	0.112478	0.0165278	0.015769	0.034878	0.0195878	0.0259494	0.024163	0.0185885	0.0182063	0.022714	0.0163606	0.508835	0.0907849	0.660401	0.420485	0.43991	0.287829	0.0347596	0.025752	0.332034	0.487574	0.33925	0.38631
cg03225817	0.131501	0.0575565	0.12187	0.168412	0.0711508	0.0318842	0.164873	0.0706149	0.182907	0.198514	0.0442984	0.171937	0.0850166	0.0910446	0.0276277	0.125045	0.168962	0.087857	0.156803	0.155638	0.139331	0.145201	0.07322	0.029705	0.0336205	0.140531	0.225604	0.075109	0.0258658	0.144934	0.0329935	0.0385122	0.240643	0.0487119	0.0471491	0.158277	0.0286107	0.572871	0.296575	0.642813	0.397881	0.574279	0.309623	0.66423	0.312689	0.631396	0.483717	0.564906	0.505782
cg03257172	0.0925998	0.0852072	0.115509	0.090749	0.101567	0.0781606	0.0820252	0.0489592	0.0953403	0.123585	0.0636341	0.0810182	0.0690744	0.0737399	0.0809061	0.10262	0.101739	0.0667237	0.0670427	0.19833	0.136135	0.100617	0.083103	0.0771773	0.0892177	0.0913064	0.0912218	0.102609	0.064152	0.092782	0.0679618	0.0611067	0.0825371	0.0981982	0.0960636	0.0729091	0.0708203	0.365232	0.52173	0.884273	0.551408	0.754254	0.389273	0.89907	0.474269	0.833878	0.0753359	0.732963	0.648326
cg03306374	0.0394383	0.0179744	0.0189356	0.019297	0.0176619	0.0156598	0.0145895	0.035378	0.0177087	0.0189374	0.0219164	0.0155808	0.0197754	0.019627	0.0215481	0.0224175	0.0247602	0.020273	0.019479	0.0625319	0.0176144	0.0215912	0.021332	0.0146795	0.0168898	0.0176859	0.0174938	0.0192522	0.0192271	0.0305786	0.0173808	0.016089	0.0248462	0.0234045	0.0176266	0.0193394	0.0181997	0.405575	0.506933	0.768522	0.643947	0.690614	0.473696	0.0150078	0.0241893	0.0272348	0.659399	0.632833	0.668628
cg03307465	0.204999	0.12297	0.137856	0.298957	0.206415	0.0917013	0.208863	0.150856	0.237524	0.149795	0.174133	0.23427	0.145195	0.065503	0.0238256	0.250536	0.198195	0.240146	0.0733055	0.244658	0.184091	0.110326	0.0730524	0.0522856	0.0165545	0.308001	0.22149	0.0353371	0.0300067	0.162579	0.0482548	0.170936	0.258486	0.132611	0.0249554	0.167702	0.185605	0.585149	0.418039	0.529085	0.527699	0.387789	0.412013	0.597861	0.609483	0.409876	0.548113	0.484261	0.48712
cg03308628	0.107374	0.0811252	0.068608	0.0635987	0.125619	0.0423843	0.0686526	0.0912814	0.07353	0.146595	0.0835024	0.111553	0.0770974	0.0601757	0.0423594	0.102153	0.163502	0.0852148	0.032883	0.0845752	0.111917	0.0803107	0.0755706	0.0525129	0.0646835	0.104106	0.152816	0.0600106	0.0608209	0.149371	0.0599292	0.0965049	0.173049	0.0524738	0.0660694	0.0883742	0.0549819	0.514923	0.281423	0.655814	0.353769	0.432673	0.11757	0.671066	0.268454	0.409078	0.416987	0.575461	0.413697
cg03315869	0.104226	0.0469246	0.0853866	0.0314481	0.0679643	0.0186898	0.0406186	0.0564999	0.0662922	0.0339629	0.0235672	0.027435	0.0170901	0.0387009	0.0204761	0.023876	0.0711775	0.0245112	0.0184333	0.0831101	0.051848	0.0434029	0.023034	0.012938	0.0185417	0.108553	0.0250574	0.0431438	0.0165464	0.052831	0.0184182	0.0474619	0.0913459	0.0221135	0.0234207	0.0445443	0.0159707	0.596133	0.407961	0.703751	0.544341	0.561766	0.512351	0.726658	0.378329	0.415272	0.601155	0.553924	0.629824
cg03323292	0.0199966	0.0199021	0.0281499	0.0182058	0.0235296	0.0175747	0.0162221	0.0356144	0.0178362	0.0186887	0.0186812	0.0180769	0.0207374	0.0202103	0.0193373	0.0210564	0.0246194	0.0174622	0.022228	0.0586796	0.0189323	0.0227637	0.0232443	0.0195908	0.0163177	0.021437	0.0190704	0.0170683	0.0165254	0.0221401	0.0198671	0.0194852	0.0312025	0.0172421	0.0193586	0.018546	0.0154453	0.677915	0.329202	0.712805	0.565186	0.504297	0.240596	0.723668	0.15394	0.022824	0.567139	0.584043	0.570708
cg03336086	0.108589	0.0732455	0.122036	0.160927	0.112368	0.0646607	0.0898026	0.0783025	0.0890139	0.0793511	0.0752895	0.0884429	0.111382	0.0786663	0.0803114	0.12592	0.135277	0.115763	0.107616	0.108758	0.191663	0.0977336	0.115084	0.0653927	0.083397	0.102229	0.0899052	0.124042	0.0763747	0.0850219	0.0729359	0.122081	0.143889	0.0764116	0.0575015	0.107038	0.0503366	0.646244	0.307971	0.72075	0.377582	0.478045	0.0670351	0.483356	0.0675825	0.452201	0.563993	0.420277	0.424209
cg03351460	0.0772675	0.041893	0.0794625	0.0749574	0.0619521	0.05473	0.0483141	0.0457753	0.0502489	0.0407508	0.0296047	0.0605652	0.049557	0.0639895	0.0567663	0.0490316	0.114757	0.0558044	0.069874	0.1007	0.0541498	0.0468392	0.0551377	0.0297382	0.033805	0.0859636	0.0319872	0.0520236	0.0500596	0.0871761	0.0429132	0.0520563	0.0688066	0.0546044	0.0565082	0.0483665	0.0330027	0.476025	0.571665	0.726368	0.528797	0.721386	0.369735	0.58453	0.0341534	0.30761	0.773979	0.728773	0.744997
cg03352776	0.156543	0.0833404	0.0710154	0.0916185	0.0669788	0.0521338	0.0669697	0.0533672	0.0847958	0.123376	0.0545118	0.0797562	0.0739208	0.0583745	0.0946238	0.0902058	0.134743	0.0993794	0.0577174	0.121506	0.106977	0.0646456	0.0749495	0.0496144	0.0471538	0.159023	0.0671328	0.0653388	0.0501106	0.0894803	0.0555248	0.0609035	0.191004	0.0603728	0.0601205	0.100018	0.0865108	0.105952	0.308319	0.503154	0.473137	0.358325	0.0674177	0.0673767	0.312152	0.329563	0.453653	0.431754	0.46457
cg03382304	0.127416	0.0724723	0.073248	0.081585	0.0738551	0.0806866	0.0786611	0.0556416	0.0639215	0.105491	0.0498055	0.102462	0.0651904	0.0821332	0.132358	0.0781042	0.110817	0.103533	0.0856268	0.0786802	0.091703	0.0466276	0.0593624	0.0484571	0.0554791	0.0948166	0.0629532	0.0472676	0.0683101	0.0912405	0.0528257	0.117075	0.112292	0.0690807	0.0472003	0.0575969	0.0908913	0.454178	0.362346	0.673192	0.481526	0.507471	0.32061	0.469999	0.306519	0.572796	0.551691	0.471561	0.574389
cg03384825	0.124118	0.0522543	0.0756089	0.0285142	0.0461591	0.0150544	0.0203948	0.0263871	0.163081	0.102894	0.0277618	0.0323744	0.023946	0.0267007	0.0228555	0.0242202	0.0697562	0.0344172	0.0232052	0.0984555	0.100057	0.0397607	0.0372121	0.0129274	0.0297447	0.178677	0.0706969	0.0247275	0.0202006	0.031521	0.0219939	0.0349208	0.159192	0.0275517	0.0261046	0.0287046	0.023002	0.717454	0.282772	0.729682	0.477782	0.0226583	0.376827	0.0361534	0.0263605	0.639193	0.582033	0.433371	0.522465
cg03394150	0.0423895	0.0221847	0.0207399	0.0237777	0.0172146	0.0174448	0.0176344	0.065258	0.0196398	0.026611	0.0170319	0.0185643	0.0185399	0.0170526	0.0260053	0.0178957	0.0210567	0.0274852	0.0180093	0.0986272	0.0250634	0.0169336	0.0206422	0.016008	0.0170481	0.0248709	0.27714	0.0220569	0.0169921	0.0312825	0.0232264	0.0156223	0.035341	0.0202893	0.013023	0.0199151	0.0136125	0.653909	0.472036	0.72085	0.569409	0.609609	0.609804	0.147848	0.419927	0.644886	0.620083	0.613717	0.606057
cg03403065	0.155101	0.124073	0.163555	0.0669022	0.134945	0.0344305	0.0782138	0.0563599	0.126612	0.147599	0.0517615	0.0819938	0.0424761	0.0617209	0.079233	0.0961236	0.221121	0.111514	0.0371749	0.0859098	0.131133	0.0792323	0.0924328	0.0185554	0.0368448	0.199784	0.249104	0.0805121	0.0192339	0.0695015	0.0603404	0.0727174	0.269293	0.0618459	0.0649566	0.173754	0.028897	0.663066	0.356888	0.680847	0.532022	0.552126	0.523757	0.507663	0.284293	0.259036	0.5262	0.566762	0.448327
cg03419885	0.155931	0.0357105	0.0714303	0.0296819	0.0608316	0.0552024	0.0571107	0.0946596	0.0491153	0.0587872	0.0720738	0.0915807	0.0341498	0.0667255	0.084934	0.116122	0.0864557	0.0245381	0.0659292	0.142991	0.0699468	0.0904691	0.0403935	0.0709988	0.0332428	0.0938455	0.186873	0.0630655	0.107316	0.144488	0.0305679	0.0440464	0.0706251	0.0520191	0.0452533	0.0520231	0.0765288	0.375684	0.270028	0.692662	0.370572	0.446887	0.3557	0.0325887	0.470945	0.0505395	0.514087	0.532033	0.499799
cg03430846	0.261815	0.168734	0.204628	0.195034	0.149533	0.1791	0.158861	0.110956	0.185552	0.214676	0.112213	0.405647	0.131386	0.160414	0.116772	0.206279	0.234087	0.14213	0.140184	0.261539	0.19949	0.160302	0.129882	0.135303	0.13032	0.233337	0.235299	0.198466	0.117738	0.331412	0.0958187	0.28332	0.155224	0.126037	0.178867	0.134388	0.218332	0.53338	0.560456	0.80113	0.531488	0.667069	0.489628	0.841676	0.567881	0.60184	0.636721	0.633359	0.672422
cg03443751	0.0467407	0.0349734	0.036677	0.0300514	0.0310802	0.0197815	0.0275663	0.0360555	0.0558193	0.113108	0.0355569	0.0280296	0.0426329	0.0214884	0.0352561	0.0378234	0.040202	0.0337469	0.0248069	0.0677915	0.0428161	0.0299845	0.0272657	0.0325513	0.026787	0.0244686	0.0750072	0.0287777	0.0396068	0.0378302	0.0370534	0.0227696	0.0411357	0.0312708	0.0305445	0.0344723	0.0271755	0.311887	0.206388	0.866484	0.351681	0.558673	0.0631959	0.0437817	0.0917669	0.430117	0.504407	0.432027	0.413466
cg03453638	0.0150415	0.0233239	0.0283264	0.0546287	0.0301084	0.00831761	0.0143543	0.0384207	0.0164188	0.0136185	0.0143085	0.0118602	0.0125938	0.0197661	0.0149785	0.0139041	0.0170145	0.0121076	0.0149021	0.0358631	0.0202108	0.0162476	0.0168113	0.0104866	0.0132696	0.0254889	0.0109446	0.0135293	0.0115296	0.0163953	0.0139914	0.0111812	0.024055	0.0126656	0.0145301	0.0164427	0.0116025	0.3555	0.458195	0.0120137	0.0342712	0.491861	0.0713588	0.0102043	0.0238882	0.0243861	0.563979	0.587627	0.620541
cg03502002	0.224406	0.312671	0.250797	0.287827	0.272543	0.0339313	0.175221	0.0505416	0.201848	0.269199	0.0954693	0.176342	0.200054	0.320682	0.125857	0.1197	0.149578	0.0876174	0.0958343	0.179403	0.295268	0.196208	0.0927413	0.108487	0.283065	0.18387	0.425336	0.338614	0.0428991	0.167581	0.109325	0.196141	0.0595468	0.164292	0.178334	0.127843	0.0845397	0.754838	0.572472	0.843897	0.636955	0.718802	0.668828	0.85185	0.126529	0.784902	0.731244	0.669535	0.739883
cg03503087	0.101255	0.0779722	0.0783183	0.0723144	0.0461876	0.0716343	0.0742494	0.0651228	0.0696694	0.0452345	0.0551704	0.0870581	0.0384954	0.0852442	0.107562	0.0726297	0.0759462	0.0691389	0.0715676	0.0857389	0.0950198	0.0713905	0.0368063	0.0652532	0.0639537	0.112353	0.21299	0.0628299	0.0369645	0.0992811	0.0583331	0.101167	0.0874699	0.0438415	0.0600516	0.0522716	0.0630209	0.350429	0.271742	0.561411	0.325772	0.460372	0.316693	0.34422	0.328363	0.498441	0.481221	0.408552	0.493303
cg03532274	0.0631834	0.0434841	0.0598565	0.04911	0.0453506	0.0512743	0.0562331	0.0419289	0.0613472	0.0376516	0.0572098	0.0513228	0.0428793	0.0771905	0.0546305	0.0651225	0.0665409	0.0595417	0.0510291	0.0302335	0.0421948	0.055142	0.0466182	0.0623632	0.0439055	0.0491631	0.113781	0.0514334	0.0554453	0.0442947	0.0537819	0.0825894	0.0516401	0.046225	0.0737912	0.0478924	0.0724615	0.198435	0.270189	0.432897	0.428645	0.384226	0.0647052	0.0638919	0.0616712	0.308619	0.419743	0.288666	0.419524
cg03561455	0.166706	0.110362	0.0955004	0.127144	0.0879979	0.0693812	0.0777519	0.0520322	0.207867	0.208786	0.073988	0.23481	0.0770137	0.0675705	0.165462	0.145477	0.110249	0.084422	0.084338	0.217939	0.137092	0.109884	0.0908084	0.051402	0.0641637	0.115473	0.0832617	0.126195	0.0832984	0.0950258	0.099078	0.103491	0.171525	0.0920257	0.0621788	0.117313	0.0826683	0.433166	0.225779	0.501652	0.471645	0.686926	0.326584	0.541154	0.390904	0.495689	0.620875	0.316708	0.498548
cg03563667	0.0921606	0.0550951	0.0656828	0.0888865	0.0666967	0.0631092	0.0734777	0.111165	0.0820543	0.117751	0.0586171	0.0676807	0.0649332	0.0751996	0.0554861	0.0671806	0.0473336	0.0571887	0.0564748	0.0502605	0.0758651	0.0573132	0.0614405	0.0539947	0.0504435	0.0716575	0.0588245	0.0896916	0.0601698	0.0677892	0.0695406	0.0846345	0.0758524	0.0578656	0.0801685	0.0560881	0.0944607	0.565032	0.387986	0.712674	0.406468	0.149906	0.343554	0.0775805	0.372385	0.235937	0.619621	0.433299	0.539224
cg03577655	0.0435415	0.0489305	0.033221	0.0536868	0.0428042	0.0306272	0.035006	0.0485279	0.0378086	0.0560818	0.0377458	0.0366064	0.0502468	0.034844	0.0809825	0.0386683	0.0482092	0.038543	0.0369979	0.246564	0.03602	0.034701	0.0375387	0.0395613	0.0281463	0.0325871	0.0761635	0.0393595	0.0273038	0.0394746	0.035462	0.0270897	0.0424548	0.0360024	0.0307772	0.0273012	0.036016	0.588746	0.369287	0.664517	0.470845	0.444733	0.0307413	0.0499135	0.0788751	0.115022	0.544167	0.581486	0.578012
cg03637878	0.0735546	0.0828211	0.0679921	0.0628485	0.0930858	0.0526182	0.0507139	0.111012	0.121363	0.128824	0.0801235	0.0784699	0.0582528	0.0340347	0.134317	0.109875	0.153723	0.123453	0.103908	0.0863385	0.0554679	0.0574507	0.0989995	0.0296648	0.0421031	0.130482	0.0637848	0.0436679	0.052194	0.0957596	0.0450419	0.109859	0.157432	0.0604829	0.0412912	0.061767	0.0594795	0.609193	0.210232	0.644438	0.444885	0.458158	0.028271	0.255922	0.0943792	0.613891	0.42752	0.466632	0.435423
cg03659519	0.138554	0.190696	0.136793	0.110641	0.147598	0.0262817	0.0671071	0.0244024	0.0872434	0.126708	0.0570511	0.0673832	0.0390196	0.126596	0.0379287	0.0984768	0.0646358	0.0403189	0.0709975	0.105727	0.0782527	0.105556	0.0628774	0.0321406	0.0994097	0.0885966	0.210361	0.185944	0.0339074	0.0665089	0.0512278	0.0708654	0.0454082	0.107474	0.0893792	0.0630506	0.0288438	0.497874	0.290159	0.572829	0.483103	0.517049	0.406384	0.466671	0.258322	0.549038	0.509415	0.402603	0.462981
cg03696327	0.084981	0.0592699	0.0799317	0.083272	0.0894238	0.0797178	0.0874154	0.0732803	0.0769102	0.126968	0.0599433	0.0898255	0.078047	0.0790681	0.0833266	0.0841203	0.121202	0.114865	0.0862933	0.140653	0.0823964	0.0902274	0.0748436	0.0548142	0.0908166	0.13748	0.126449	0.0808895	0.075968	0.108678	0.0644347	0.137024	0.0966884	0.0845453	0.0640603	0.0929371	0.112014	0.590013	0.295853	0.42601	0.460694	0.421257	0.10893	0.0962123	0.0713937	0.0879466	0.526679	0.448458	0.495314
cg03696441	0.055301	0.0858215	0.0600011	0.0391458	0.0631304	0.0328666	0.0478992	0.0383113	0.0395882	0.0434898	0.0494728	0.0432473	0.0375552	0.0562912	0.0484877	0.0402229	0.0494164	0.0418543	0.0421682	0.0496399	0.035203	0.0617973	0.0489486	0.0419069	0.0461552	0.0567549	0.0377508	0.0552978	0.0326007	0.0308901	0.0372244	0.0325304	0.0420127	0.0363603	0.0381815	0.0371553	0.0406309	0.0488259	0.308994	0.5133	0.25942	0.0776226	0.0478883	0.0316477	0.0521672	0.043144	0.540343	0.425943	0.322621
cg03698948	0.113982	0.124915	0.127493	0.101123	0.14163	0.0722863	0.138841	0.148508	0.0940828	0.10966	0.0718128	0.0647337	0.0614072	0.133662	0.0539422	0.0693512	0.119647	0.0718017	0.0662385	0.100093	0.0808449	0.0979437	0.0783938	0.090146	0.0687838	0.124809	0.172968	0.137513	0.0507294	0.0780088	0.0718829	0.0893228	0.0892146	0.0947247	0.105845	0.114942	0.0540043	0.170284	0.402652	0.672759	0.497722	0.298816	0.317852	0.56361	0.0637188	0.321627	0.529965	0.519394	0.55929
cg03699469	0.116426	0.0415004	0.118227	0.0677986	0.133577	0.0548942	0.0966528	0.0707003	0.104279	0.215863	0.0623402	0.101115	0.104016	0.078934	0.0457834	0.0775765	0.149605	0.127599	0.0690652	0.0802181	0.0885093	0.0595886	0.068051	0.048572	0.0504533	0.11534	0.0926588	0.0764428	0.0356089	0.115536	0.0571356	0.0863202	0.172098	0.0528953	0.0628091	0.120675	0.0466194	0.58385	0.326447	0.718275	0.432514	0.279808	0.237028	0.676108	0.287627	0.38911	0.569303	0.473017	0.476992
cg03700449	0.180833	0.0971704	0.130738	0.0685026	0.150884	0.0252099	0.0853292	0.0694877	0.204737	0.175008	0.093066	0.131375	0.113884	0.0804507	0.118809	0.247506	0.176676	0.161425	0.0688648	0.0700265	0.147553	0.186349	0.0637797	0.038689	0.0380947	0.329073	0.198771	0.0621924	0.0416337	0.0633244	0.0402128	0.0709961	0.244478	0.087445	0.0530311	0.128045	0.0327718	0.328607	0.361539	0.600076	0.434301	0.454406	0.307748	0.522091	0.0366869	0.451935	0.523218	0.44157	0.569
cg03721362	0.128254	0.147979	0.140089	0.0930052	0.145674	0.0256167	0.119884	0.0589195	0.0894666	0.120422	0.0502275	0.0900215	0.0395525	0.107984	0.031864	0.0735773	0.168972	0.0663265	0.0613077	0.401904	0.0604738	0.101778	0.0546428	0.041579	0.0478052	0.12954	0.080681	0.118746	0.0469833	0.0657933	0.064993	0.0536853	0.0698599	0.0818531	0.0813342	0.112523	0.0339087	0.165134	0.548937	0.539763	0.610084	0.35824	0.510941	0.258342	0.0357367	0.0420022	0.627764	0.363683	0.589605
cg03723506	0.113643	0.0906662	0.0897702	0.0970861	0.111449	0.0569771	0.0604743	0.0516875	0.0807587	0.116191	0.0583584	0.075163	0.0602097	0.128523	0.0929852	0.0712277	0.0632477	0.0874863	0.0675198	0.0768663	0.0556952	0.0861499	0.0496525	0.0671665	0.0463559	0.0799383	0.145924	0.0758661	0.0691019	0.04666	0.0707963	0.0877192	0.0650054	0.0555158	0.071083	0.0797162	0.0806512	0.598976	0.3799	0.687318	0.54444	0.57523	0.461604	0.468123	0.0687973	0.358189	0.590181	0.552161	0.587594
cg03734437	0.0785853	0.0669978	0.065153	0.0581712	0.0713437	0.0133195	0.0271608	0.166783	0.0734018	0.0803882	0.0224432	0.026228	0.0131279	0.0558777	0.0476574	0.049883	0.100582	0.0309712	0.025835	0.453819	0.0678985	0.0545023	0.0374505	0.0283221	0.0226603	0.112008	0.379229	0.0467114	0.0229722	0.0357481	0.0286301	0.0747699	0.120423	0.0588676	0.0517677	0.047205	0.0409905	0.699188	0.479508	0.706441	0.440561	0.615141	0.505528	0.641157	0.481038	0.410786	0.544895	0.558025	0.573936
cg03753331	0.0810907	0.131774	0.112459	0.149418	0.125421	0.0270718	0.102158	0.0643448	0.0938852	0.100316	0.0879532	0.0298324	0.0413703	0.11224	0.0808044	0.0814654	0.115995	0.0442774	0.058295	0.184645	0.0827088	0.141555	0.104254	0.0297736	0.113976	0.128543	0.0338374	0.181335	0.0295684	0.115589	0.0723003	0.0429019	0.0534045	0.0620749	0.121249	0.11372	0.041502	0.589052	0.43896	0.776111	0.555381	0.665943	0.0879194	0.786453	0.624881	0.689293	0.64133	0.513231	0.606186
cg03754311	0.0542859	0.0362305	0.0536302	0.0207586	0.0548049	0.0195057	0.021174	0.0299096	0.0492045	0.104986	0.0313537	0.0532722	0.02071	0.0226532	0.0684572	0.0965276	0.138283	0.0590613	0.0191037	0.0456592	0.0490313	0.0262175	0.0634167	0.0146112	0.0135309	0.0950126	0.138074	0.0434711	0.0150431	0.0442353	0.0275682	0.034377	0.201117	0.033233	0.0297785	0.101167	0.0207924	0.292044	0.189942	0.497904	0.389102	0.286469	0.281592	0.442864	0.284232	0.365404	0.413	0.403438	0.339165
cg03755177	0.0645881	0.0704391	0.0497798	0.0408088	0.0641315	0.0424788	0.0552475	0.120989	0.0520227	0.0588642	0.042013	0.0482652	0.0296661	0.0617565	0.0495294	0.0474405	0.0486997	0.0456462	0.0523076	0.115708	0.0690033	0.0678762	0.0406061	0.0397573	0.0482549	0.0648835	0.0426494	0.063724	0.0407615	0.0816093	0.040271	0.0411881	0.0556381	0.0454621	0.0447454	0.0525932	0.0454206	0.47505	0.479897	0.439769	0.401401	0.0603971	0.229622	0.0426149	0.0498495	0.559387	0.563303	0.559517	0.523232
cg03758150	0.0771693	0.124581	0.0978934	0.0652889	0.130257	0.0272864	0.106413	0.024296	0.0374869	0.0938968	0.0249997	0.0466888	0.0242803	0.124153	0.0193886	0.0739102	0.0928796	0.0609901	0.0297698	0.284084	0.0417147	0.0536601	0.0455854	0.0303291	0.0227	0.13245	0.0639413	0.145529	0.034998	0.0557788	0.0229046	0.0755793	0.0453131	0.0650223	0.0938171	0.0813943	0.0650525	0.607839	0.232917	0.682191	0.424457	0.435267	0.234513	0.675338	0.463719	0.621617	0.528938	0.461968	0.490956
cg03778155	0.126682	0.0734703	0.0964659	0.0828191	0.0630664	0.0420384	0.0525991	0.0559761	0.0881961	0.0897029	0.0453471	0.102906	0.0563377	0.0622282	0.102761	0.0777296	0.0757241	0.0572676	0.0479598	0.0734835	0.112715	0.0440025	0.0347491	0.0393631	0.0597126	0.13263	0.100774	0.0575176	0.0438606	0.0487066	0.0638172	0.0840381	0.161242	0.0705152	0.0480086	0.0763216	0.0705771	0.420236	0.292939	0.643044	0.436549	0.520488	0.3946	0.536368	0.292531	0.582523	0.539747	0.456813	0.49779
cg03804213	0.117032	0.107049	0.107847	0.101977	0.129754	0.0285513	0.0876016	0.11688	0.0959263	0.119379	0.0514633	0.0841733	0.0265644	0.130368	0.0633647	0.0932888	0.169532	0.086659	0.0236974	0.14632	0.0549353	0.0687468	0.0618188	0.0259019	0.0501292	0.178714	0.19495	0.0819007	0.0361646	0.0593495	0.0648314	0.0924288	0.0787086	0.0595662	0.0536582	0.0798241	0.0937755	0.539525	0.3537	0.586033	0.443896	0.489567	0.332162	0.370187	0.340987	0.501007	0.497611	0.515178	0.473151
cg03813168	0.0230514	0.0190692	0.0176443	0.0179488	0.0188406	0.0175922	0.0171638	0.018923	0.021294	0.0207225	0.0250839	0.0169719	0.0197394	0.0207973	0.0231104	0.0232696	0.0254337	0.0176519	0.0215238	0.0203866	0.0183349	0.0199578	0.0213526	0.0184359	0.0150456	0.0213563	0.0210755	0.0197206	0.0239008	0.0203305	0.0324456	0.0213215	0.0367182	0.0208423	0.0177765	0.0232639	0.0151111	0.241503	0.289975	0.450673	0.426156	0.434559	0.0185926	0.0199357	0.0377515	0.400859	0.425274	0.36921	0.0361491
cg03817671	0.0980052	0.0283856	0.0465269	0.021627	0.0369782	0.0152629	0.0209011	0.0488331	0.0946916	0.113558	0.0342936	0.0394242	0.0281066	0.0272666	0.0497338	0.0609445	0.0744189	0.0481443	0.0191218	0.0758499	0.0603916	0.0198573	0.0573172	0.0148049	0.0134221	0.0824351	0.0475568	0.023737	0.0144576	0.0489499	0.0191689	0.0173389	0.160475	0.0176557	0.0286424	0.089639	0.0169518	0.267718	0.182929	0.359728	0.277769	0.35262	0.163798	0.305922	0.0929752	0.241322	0.459872	0.263559	0.181304
cg03817911	0.171067	0.0861136	0.0680401	0.0508276	0.100656	0.0203782	0.0579394	0.0633522	0.100359	0.18989	0.0884001	0.0385518	0.0921012	0.0344402	0.0350116	0.0848731	0.109863	0.0819503	0.0424633	0.150848	0.145579	0.116216	0.169206	0.0265071	0.141738	0.115818	0.12395	0.114541	0.0412063	0.119036	0.0594063	0.0253496	0.0506818	0.0595367	0.0539083	0.107058	0.0256653	0.551176	0.275439	0.786721	0.309398	0.441157	0.277369	0.481861	0.248567	0.567169	0.474032	0.211727	0.328779
cg03825010	0.0430565	0.0276414	0.0279053	0.0520315	0.0395388	0.0370592	0.0308746	0.0580115	0.036982	0.0394682	0.0310078	0.034121	0.0450693	0.0359982	0.0307526	0.0262047	0.0380534	0.0455533	0.0293932	0.0758523	0.0868088	0.0345495	0.0314766	0.0526183	0.05081	0.0391814	0.032604	0.0351059	0.0342815	0.0404284	0.0367608	0.0303717	0.0343642	0.0341175	0.0368477	0.0595763	0.0353352	0.328748	0.257733	0.731217	0.432482	0.270056	0.0396509	0.473559	0.0836535	0.747001	0.706231	0.361025	0.357906
cg03839709	0.149206	0.0869324	0.101623	0.0943193	0.102591	0.0483252	0.121363	0.0725331	0.0726112	0.127725	0.0640102	0.0896923	0.0696616	0.109243	0.046974	0.0985285	0.122897	0.0819137	0.0774908	0.134757	0.108935	0.102052	0.0574456	0.0567928	0.10697	0.0911846	0.0571664	0.0993073	0.0543382	0.157737	0.0691195	0.125161	0.0897128	0.0817127	0.0613647	0.0753242	0.0974677	0.123148	0.400609	0.730867	0.462168	0.555242	0.153549	0.45467	0.0586413	0.0673215	0.570033	0.453833	0.170969
cg03845214	0.0619825	0.0671743	0.0700605	0.0804834	0.067667	0.0516608	0.0739051	0.0454954	0.127813	0.187931	0.0559899	0.0933685	0.0512076	0.0585275	0.0432809	0.0977269	0.0842282	0.0581447	0.0486735	0.0784262	0.0886409	0.0772388	0.0551621	0.0511863	0.0477049	0.16787	0.0398815	0.0652952	0.0654116	0.0617538	0.0525152	0.0543294	0.0891344	0.0525912	0.0460203	0.0732751	0.0535285	0.260981	0.182092	0.439988	0.265301	0.419596	0.112484	0.46271	0.074446	0.119856	0.566851	0.3261	0.161597
cg03851984	0.0856403	0.0365811	0.0340242	0.0781069	0.0429323	0.033615	0.0415758	0.0462451	0.0715932	0.0412244	0.0478101	0.0559881	0.0412423	0.0412807	0.0285541	0.0772495	0.0526835	0.0519549	0.0552547	0.120088	0.102796	0.0618836	0.0379174	0.0267616	0.0371067	0.116176	0.0580546	0.0367365	0.0330358	0.0453969	0.0345684	0.0595918	0.120859	0.0379705	0.0449539	0.0439452	0.0490246	0.277657	0.383059	0.450802	0.352714	0.295061	0.317914	0.0403018	0.0350406	0.0408782	0.563592	0.220145	0.385193
cg03919781	0.198939	0.0936908	0.126078	0.097388	0.0844779	0.0500073	0.0812786	0.0507937	0.246334	0.134789	0.123169	0.107173	0.0527833	0.113605	0.293958	0.105626	0.199855	0.0968705	0.0588692	0.1782	0.183307	0.0991026	0.0657824	0.0472075	0.0578882	0.181616	0.164724	0.0876251	0.0568433	0.0988264	0.0812138	0.0785357	0.211612	0.0659935	0.0908054	0.163873	0.0929202	0.603464	0.353726	0.690403	0.495277	0.575351	0.146594	0.583325	0.346386	0.450862	0.490639	0.314566	0.50856
cg03921753	0.0930881	0.0746432	0.104649	0.0612495	0.0638028	0.0742181	0.0886768	0.0554733	0.0641224	0.102333	0.0465058	0.0776755	0.0660277	0.0857481	0.0684416	0.0669	0.0644501	0.0588937	0.0681154	0.0974014	0.0942626	0.0817081	0.0453344	0.0508237	0.0694102	0.086613	0.203004	0.0753128	0.0552603	0.0925698	0.0667923	0.126696	0.067845	0.0828924	0.0726382	0.0910877	0.0844058	0.580102	0.344946	0.659888	0.497026	0.474473	0.443423	0.0632353	0.359095	0.238291	0.598498	0.512337	0.521802
cg03975797	0.10078	0.0463594	0.0663144	0.0481672	0.0607169	0.0275636	0.0485955	0.0326772	0.0799687	0.111594	0.0571575	0.10425	0.0500156	0.033593	0.106701	0.0729559	0.115193	0.0944218	0.0360778	0.130596	0.0923952	0.0497097	0.0307955	0.0265233	0.0309688	0.142831	0.118596	0.0408409	0.0319373	0.04087	0.0578618	0.0576072	0.161604	0.0349989	0.0267863	0.0919438	0.0500989	0.433524	0.237335	0.631724	0.335674	0.0331903	0.0311017	0.0334644	0.0370718	0.28546	0.422866	0.439453	0.370846
cg03976877	0.0754367	0.0690322	0.0953322	0.065235	0.0939529	0.0299812	0.0385275	0.187987	0.0998756	0.0569064	0.0506978	0.0379793	0.0405787	0.0598513	0.0478334	0.0462354	0.0701572	0.0370732	0.0417704	0.382978	0.0819835	0.051272	0.0482749	0.0377633	0.044667	0.0700899	0.191396	0.0617774	0.0369013	0.0328171	0.0370531	0.0454892	0.106231	0.0359145	0.0466383	0.0606175	0.0395253	0.7051	0.435369	0.800659	0.50867	0.0781982	0.428037	0.832317	0.546294	0.774443	0.551374	0.622503	0.588269
cg04012592	0.0224503	0.0760024	0.0215117	0.0978015	0.0528836	0.0216871	0.032563	0.594121	0.0561043	0.136612	0.0958965	0.171561	0.0479487	0.0583246	0.137113	0.114069	0.124557	0.105748	0.106273	0.0534662	0.0382985	0.0312383	0.0751925	0.0222943	0.15821	0.140939	0.0882923	0.0791254	0.0362876	0.0499628	0.0429304	0.117194	0.0966719	0.0810044	0.101198	0.113421	0.0438089	0.050752	0.476351	0.478744	0.323252	0.627413	0.015761	0.0170294	0.343258	0.0194783	0.627913	0.383042	0.573831
cg04025964	0.0642726	0.0601468	0.0591964	0.0560069	0.0544137	0.0532295	0.0542234	0.0683098	0.0549658	0.0779232	0.0620045	0.0586587	0.0482383	0.0740943	0.0654817	0.0737299	0.0603443	0.0482451	0.0628722	0.0623757	0.060855	0.0737881	0.0576951	0.0623771	0.0492586	0.0492058	0.0566737	0.135439	0.0645897	0.0655784	0.0788082	0.0554664	0.0628823	0.0818185	0.0661888	0.0605567	0.0693934	0.701165	0.401572	0.759572	0.418245	0.559849	0.502841	0.845372	0.438442	0.729715	0.0668189	0.644134	0.589124
cg04050867	0.186137	0.143315	0.158349	0.113328	0.192369	0.0367582	0.117896	0.0831467	0.0888064	0.172639	0.0947475	0.135411	0.0564763	0.148832	0.299659	0.155374	0.155313	0.122495	0.0740455	0.145363	0.11826	0.0915124	0.10331	0.0529465	0.113595	0.234694	0.283675	0.144479	0.0648154	0.175107	0.069237	0.16754	0.161613	0.0782212	0.0857771	0.104446	0.0947145	0.575028	0.382858	0.582529	0.405921	0.32532	0.409944	0.565159	0.438278	0.512376	0.472494	0.454932	0.464383
cg04075191	0.104865	0.172771	0.149791	0.102514	0.159633	0.0743979	0.17844	0.229539	0.0968125	0.139508	0.0871607	0.0983101	0.0923414	0.17577	0.0623935	0.14562	0.165074	0.10481	0.102748	0.106818	0.159275	0.155234	0.109036	0.0886045	0.0754286	0.154345	0.107239	0.171304	0.0934708	0.107205	0.115875	0.118015	0.10878	0.168817	0.150012	0.107048	0.0986466	0.717015	0.349109	0.737959	0.450593	0.528112	0.110146	0.767506	0.553719	0.656385	0.588334	0.447559	0.577465
cg04093932	0.101639	0.0358601	0.052443	0.0629794	0.0419694	0.0571443	0.0597165	0.0268317	0.0639548	0.0692788	0.0279335	0.0617468	0.0313623	0.0560243	0.0545563	0.0388324	0.0554476	0.0671963	0.0558909	0.110489	0.0550743	0.030356	0.0564552	0.0280245	0.0542282	0.0724366	0.0445872	0.0340936	0.0598046	0.0615398	0.0277295	0.0584469	0.0640837	0.0446871	0.0456163	0.057104	0.0577536	0.196561	0.240846	0.141571	0.356935	0.255099	0.152619	0.294248	0.0599695	0.0913753	0.449812	0.440462	0.333299
cg04138185	0.286525	0.100149	0.0945307	0.103354	0.128411	0.0389803	0.112955	0.140513	0.0450771	0.304798	0.0444818	0.215355	0.0319688	0.0663264	0.349376	0.120524	0.182891	0.0906775	0.0530087	0.181378	0.0814273	0.104863	0.0443928	0.0283155	0.046315	0.245443	0.0238511	0.0898731	0.0423687	0.0648828	0.0389289	0.052422	0.10399	0.0557648	0.0420093	0.0656291	0.0209291	0.320064	0.201402	0.0208797	0.493991	0.161938	0.0290672	0.719208	0.0531841	0.34806	0.513002	0.400383	0.506317
cg04184836	0.0539799	0.019502	0.049203	0.0139217	0.0357245	0.0131563	0.0267076	0.0230772	0.0555873	0.0586516	0.0194207	0.0398897	0.0202281	0.019292	0.0476484	0.0653372	0.0567383	0.0287351	0.0158717	0.0562947	0.0383037	0.0286916	0.0234768	0.0157252	0.0149133	0.136707	0.0274191	0.06365	0.0144059	0.0279726	0.0202092	0.0208994	0.143898	0.0163867	0.021297	0.0256358	0.0206582	0.666467	0.363646	0.689415	0.548154	0.618785	0.345026	0.778828	0.474598	0.663681	0.597058	0.541357	0.599356
cg04190807	0.156887	0.0944873	0.108505	0.130222	0.0765221	0.0800308	0.0840649	0.119239	0.0914454	0.11687	0.073581	0.104633	0.0723865	0.0904719	0.101308	0.0998586	0.124653	0.108275	0.0864055	0.0976704	0.115417	0.0785057	0.0736057	0.062104	0.0858728	0.117203	0.0944405	0.0880949	0.0794448	0.122112	0.0829147	0.128754	0.131036	0.0919843	0.0878884	0.0877171	0.120135	0.606351	0.411765	0.482424	0.509824	0.458064	0.0977057	0.109911	0.129479	0.233529	0.626338	0.521157	0.620338
cg04204831	0.059674	0.036103	0.0599144	0.0351652	0.0859362	0.0254281	0.0339355	0.025076	0.0365465	0.0374495	0.0630851	0.0232645	0.0189954	0.0321306	0.0447315	0.0450985	0.0502295	0.028684	0.0515601	0.0368449	0.0478585	0.0484986	0.0571965	0.0278416	0.0355885	0.0596906	0.0246383	0.0552157	0.033986	0.0213312	0.0295021	0.0213917	0.0543311	0.0463004	0.025893	0.0556739	0.026255	0.0530768	0.300246	0.0566782	0.0553224	0.561857	0.0376368	0.0200156	0.0642852	0.0561388	0.663845	0.592443	0.599342
cg04205107	0.0372049	0.0555568	0.0481105	0.0465299	0.054771	0.0209224	0.0319063	0.0241829	0.0284843	0.0525554	0.0288231	0.0343869	0.0246221	0.0446347	0.0355573	0.0432912	0.0398796	0.0251441	0.0313588	0.0298337	0.0222572	0.036153	0.0293884	0.0241263	0.0235705	0.0409817	0.0469616	0.0475035	0.0371125	0.0633161	0.0318045	0.0353348	0.0318893	0.0567858	0.034788	0.0385013	0.0244448	0.479349	0.241412	0.0540415	0.265202	0.335748	0.0929758	0.540549	0.033587	0.361415	0.333376	0.332408	0.314239
cg04209911	0.0673995	0.0669042	0.0570834	0.0755503	0.040081	0.030241	0.0367131	0.0292808	0.044998	0.0897533	0.0315264	0.0322266	0.0283634	0.0350662	0.0781036	0.0473101	0.0579522	0.0330873	0.0471486	0.0518671	0.0623321	0.0446161	0.0497875	0.0297031	0.0207286	0.0581964	0.0461707	0.0808618	0.0301662	0.0446635	0.0275939	0.0514503	0.09215	0.0444424	0.0553566	0.0568119	0.0283154	0.577242	0.310666	0.636773	0.372129	0.063112	0.378176	0.0429541	0.174782	0.029328	0.452506	0.445219	0.450281
cg04242021	0.097722	0.087516	0.132951	0.0595117	0.0810483	0.0187614	0.034459	0.0555788	0.0586851	0.0827203	0.0347187	0.0483518	0.0385696	0.0659299	0.0303785	0.0493249	0.121209	0.0273514	0.0448844	0.0957079	0.0646927	0.0738356	0.0856515	0.025683	0.0532907	0.0927897	0.0960538	0.0691421	0.0282294	0.0614839	0.0487367	0.0558781	0.0863596	0.0550074	0.0592775	0.0709856	0.0205036	0.654373	0.501286	0.748353	0.476253	0.367834	0.330833	0.0145277	0.400552	0.366396	0.559603	0.480823	0.559128
cg04279973	0.0605376	0.0664424	0.0395346	0.0516375	0.0395852	0.0556194	0.0586032	0.0654806	0.0475459	0.0537118	0.0487676	0.0622459	0.0497049	0.0651465	0.046428	0.0488531	0.0548299	0.0559262	0.0451539	0.0856597	0.0392313	0.0434817	0.0523168	0.057188	0.0539948	0.040754	0.134189	0.0363579	0.0553431	0.0878163	0.0450124	0.0752706	0.0519504	0.064215	0.0618598	0.0480569	0.051615	0.0823738	0.383781	0.640801	0.371015	0.606823	0.0730753	0.0613867	0.194555	0.0636318	0.584008	0.395704	0.538094
cg04282138	0.050934	0.0502289	0.0523921	0.0481338	0.0536501	0.0338028	0.0411127	0.0385284	0.0507642	0.087192	0.0411748	0.060323	0.0384871	0.0440738	0.0379325	0.0628447	0.0706032	0.0440959	0.0395947	0.0525067	0.0508578	0.0611108	0.0459893	0.0280172	0.0361402	0.0771998	0.0461648	0.039984	0.032002	0.0931338	0.0361614	0.048575	0.0887061	0.0386588	0.0341783	0.0623772	0.0542484	0.350195	0.106364	0.489514	0.233505	0.343716	0.169538	0.409169	0.271985	0.362855	0.170772	0.214881	0.21939
cg04360049	0.0589082	0.0297712	0.039898	0.031838	0.02734	0.0310026	0.0310725	0.0535042	0.0536207	0.0603701	0.0264596	0.0675803	0.0397666	0.0497671	0.0293519	0.0369261	0.0372472	0.0345672	0.039833	0.0591976	0.0399542	0.0389431	0.0274938	0.0385953	0.0428493	0.0337252	0.0543521	0.0414515	0.0465533	0.0350988	0.0412086	0.0474556	0.0676932	0.0595359	0.0333028	0.038795	0.0549054	0.0402967	0.405236	0.507316	0.454005	0.309444	0.0436718	0.050378	0.0379639	0.0483153	0.498101	0.479309	0.0305959
cg04380513	0.0787445	0.0505817	0.0496737	0.0332935	0.0390686	0.0249317	0.0481086	0.0263052	0.0491981	0.147812	0.0533248	0.0827999	0.0509081	0.0434851	0.0601014	0.067433	0.099206	0.0612379	0.0366699	0.0981261	0.0740937	0.050073	0.0312447	0.0255432	0.0220426	0.130003	0.0484349	0.0338218	0.0238454	0.0327673	0.038323	0.047957	0.134972	0.038632	0.0315859	0.0855982	0.0373845	0.424755	0.291917	0.637156	0.396363	0.0409135	0.030565	0.0306037	0.0383207	0.194791	0.358065	0.52631	0.380435
cg04398581	0.0927982	0.138766	0.0852267	0.0613854	0.0709759	0.0581543	0.073208	0.133482	0.175215	0.194179	0.0559468	0.0849964	0.0700111	0.0978544	0.0720624	0.128557	0.0892434	0.0682529	0.0543114	0.101335	0.185769	0.111858	0.0551287	0.149098	0.085241	0.252327	0.229344	0.0781027	0.0701861	0.187497	0.0660272	0.084766	0.168385	0.0912046	0.0827797	0.208805	0.0791146	0.4852	0.449735	0.874606	0.558149	0.472925	0.444297	0.869759	0.512836	0.581088	0.639444	0.638955	0.806336
cg04408595	0.0452517	0.116297	0.0919641	0.0831629	0.120671	0.0277031	0.0879035	0.057326	0.0466461	0.0955913	0.0418367	0.0592708	0.0499575	0.0679418	0.0346447	0.0793184	0.167978	0.0389489	0.0473719	0.054665	0.0590427	0.0682014	0.0586945	0.0505462	0.0600925	0.0708994	0.0396394	0.0928954	0.0404481	0.067139	0.0667222	0.0796719	0.0396026	0.0504656	0.0396491	0.078989	0.0650415	0.56894	0.237679	0.628084	0.363973	0.473034	0.0655989	0.721494	0.324399	0.268254	0.43923	0.400696	0.492036
cg04417028	0.0533237	0.041146	0.074817	0.10384	0.0811615	0.0749534	0.0619834	0.0733869	0.0711931	0.0918429	0.0728595	0.077081	0.106713	0.0696371	0.0778451	0.104551	0.214722	0.0688997	0.0733192	0.0941013	0.0775737	0.0826801	0.0861427	0.0479867	0.0883567	0.0549761	0.176767	0.0891571	0.116996	0.208233	0.070076	0.118361	0.0617624	0.0684897	0.0580873	0.0500608	0.119159	0.209217	0.227779	0.67667	0.393813	0.361287	0.0658268	0.0518634	0.276177	0.43153	0.507691	0.429079	0.538601
cg04428701	0.0547726	0.0864566	0.112584	0.0615002	0.0720239	0.0330864	0.0549381	0.0683986	0.0360773	0.0660339	0.0639969	0.046119	0.0651629	0.0684458	0.0526527	0.079289	0.0719725	0.0433783	0.0743093	0.136659	0.0636257	0.0866352	0.102509	0.0485501	0.0732468	0.0632128	0.0420381	0.0649994	0.0556416	0.0698598	0.0583343	0.0373595	0.0674907	0.0504553	0.0582312	0.0651059	0.0493597	0.0716601	0.298714	0.726215	0.46099	0.3046	0.0852173	0.0714367	0.0919676	0.264906	0.508106	0.173692	0.453874
cg04430381	0.0267816	0.0313709	0.0443491	0.0294257	0.0382194	0.0222542	0.0286896	0.0309685	0.0341676	0.046904	0.0277891	0.0361467	0.0373294	0.0341443	0.062601	0.0357909	0.0358411	0.0295396	0.0347916	0.0797017	0.0323946	0.0318202	0.0258354	0.0225204	0.0366681	0.0636	0.0377696	0.025102	0.0203539	0.0281558	0.0283797	0.0250953	0.0433441	0.0199265	0.0472884	0.036971	0.0274629	0.0301779	0.277301	0.384644	0.360503	0.0667981	0.14863	0.040151	0.0463448	0.0686936	0.548194	0.262269	0.412936
cg04442576	0.107679	0.070985	0.0883853	0.0681863	0.0950587	0.0594387	0.0686727	0.0591187	0.0608146	0.146923	0.066469	0.0543799	0.0578609	0.0707562	0.060074	0.0655266	0.0892415	0.0620822	0.0632705	0.221687	0.120517	0.0593346	0.0691858	0.0635028	0.0421808	0.0757935	0.330918	0.0645432	0.0532312	0.0823379	0.0711609	0.0495407	0.077617	0.0519329	0.0591536	0.0550167	0.0457469	0.0659651	0.47207	0.795505	0.580435	0.721849	0.073426	0.714321	0.183548	0.493362	0.650723	0.625579	0.675632
cg04454951	0.0832206	0.0818269	0.10311	0.128704	0.0743124	0.0307076	0.0437079	0.0322823	0.0274999	0.0790127	0.0421446	0.0475958	0.0458075	0.106054	0.124878	0.0467227	0.0445854	0.03979	0.0445207	0.0852853	0.0577765	0.0659638	0.043511	0.0456231	0.0877407	0.0571377	0.204992	0.0686589	0.0546543	0.0521785	0.0482637	0.038151	0.0469527	0.0545903	0.0507519	0.0517107	0.0469986	0.531407	0.45764	0.730584	0.50569	0.598014	0.312183	0.412577	0.0438677	0.0750295	0.623494	0.555487	0.618074
cg04455164	0.0798877	0.0816414	0.0548462	0.093186	0.0537848	0.042275	0.0593379	0.0375999	0.052745	0.0948917	0.0622308	0.0477494	0.0476466	0.0618643	0.127678	0.0647229	0.0562982	0.0492737	0.0558166	0.0518815	0.0705517	0.0572245	0.0484605	0.0513655	0.0768251	0.0484016	0.182378	0.0724647	0.0505213	0.0480349	0.0620446	0.0678784	0.0610719	0.0723366	0.0597171	0.0568225	0.0624452	0.525949	0.483435	0.741941	0.442904	0.658529	0.562453	0.742486	0.0565516	0.0976578	0.670387	0.595178	0.636158
cg04457196	0.185335	0.116738	0.173822	0.115238	0.13032	0.0783532	0.0888441	0.0768714	0.14728	0.197431	0.0847025	0.170092	0.075151	0.142245	0.107351	0.138782	0.126609	0.146723	0.0745127	0.196706	0.155702	0.120044	0.0918151	0.0821887	0.111455	0.200686	0.263181	0.105736	0.0883597	0.123147	0.082114	0.152869	0.139957	0.0884662	0.0953264	0.109488	0.0974378	0.5373	0.406342	0.776734	0.367192	0.595923	0.487213	0.421577	0.0723237	0.482457	0.667425	0.512744	0.518198
cg04462627	0.265066	0.131419	0.147269	0.105284	0.157952	0.041593	0.183975	0.102645	0.259894	0.331704	0.0924555	0.18103	0.110221	0.0416622	0.0710866	0.158585	0.302408	0.210662	0.0607771	0.365938	0.213436	0.125011	0.200968	0.0334813	0.0898935	0.278536	0.208732	0.076288	0.0416599	0.137877	0.0507772	0.139205	0.255281	0.0431957	0.0683727	0.282178	0.0965219	0.49167	0.346803	0.838157	0.640085	0.734715	0.498901	0.671192	0.490273	0.339479	0.586639	0.580315	0.653947
cg04529785	0.0960264	0.0657387	0.0986307	0.0261007	0.086047	0.0230493	0.0393175	0.0220447	0.0546089	0.0341227	0.0355972	0.034277	0.0263131	0.0484041	0.143103	0.0457237	0.0955615	0.0222587	0.0315484	0.0634795	0.0479947	0.0301883	0.0448541	0.0199048	0.0223944	0.123031	0.0393617	0.0604391	0.0263466	0.0289747	0.0278602	0.0291792	0.247652	0.0373439	0.0307502	0.102698	0.0239999	0.46334	0.280169	0.648923	0.409707	0.332593	0.275224	0.739223	0.381837	0.441777	0.446006	0.445407	0.445295
cg04534765	0.179022	0.289156	0.261409	0.23655	0.216482	0.0286837	0.22715	0.0358234	0.212825	0.26418	0.1628	0.0973506	0.113255	0.183717	0.0981361	0.228372	0.239476	0.0991971	0.172294	0.191021	0.239962	0.207486	0.0982334	0.0539	0.176816	0.203212	0.28275	0.307266	0.0841528	0.261441	0.0851562	0.144395	0.174152	0.136938	0.176283	0.16927	0.056464	0.639807	0.383139	0.703073	0.513422	0.628742	0.512121	0.696652	0.489988	0.619283	0.591729	0.473547	0.608415
cg04555373	0.0965461	0.0981947	0.0884878	0.0709864	0.103038	0.039021	0.0631451	0.0636724	0.0671723	0.069786	0.0358058	0.160479	0.0365495	0.0747918	0.039522	0.10611	0.147399	0.0339984	0.0481929	0.1068	0.0711481	0.0764599	0.0477772	0.0327642	0.0519427	0.0964864	0.0818488	0.0986127	0.0325284	0.236843	0.0520817	0.107942	0.0507603	0.0546031	0.0627066	0.0411677	0.066896	0.527392	0.413191	0.692916	0.476508	0.528074	0.329799	0.687962	0.447222	0.520162	0.50131	0.407588	0.493862
cg04561389	0.0463341	0.0487657	0.0409597	0.0230611	0.0473332	0.0194212	0.0294527	0.0307748	0.0367153	0.0476091	0.0223012	0.0243791	0.0298768	0.0604274	0.0351017	0.0309845	0.0392554	0.0353786	0.0380966	0.0293229	0.0417094	0.0349517	0.0269195	0.0217845	0.0338318	0.0613644	0.0327182	0.0436716	0.0267177	0.037189	0.0280647	0.0324	0.0858239	0.0485187	0.0352371	0.0402477	0.0192394	0.580883	0.426976	0.562854	0.469	0.264478	0.249219	0.35405	0.0431094	0.223554	0.51105	0.471243	0.434291
cg04583285	0.104372	0.0402936	0.0484963	0.0539496	0.040439	0.0311066	0.0405936	0.03858	0.076815	0.0494181	0.0430993	0.111455	0.0287988	0.0538019	0.0294122	0.0571991	0.0668534	0.0620221	0.0441807	0.11783	0.0783704	0.051972	0.0337628	0.029962	0.0450792	0.129023	0.022949	0.0375869	0.03029	0.0314066	0.032961	0.0771782	0.123784	0.0384819	0.0313807	0.0553544	0.0421619	0.371619	0.424028	0.522239	0.515529	0.38899	0.384617	0.0348829	0.0333257	0.0692873	0.575346	0.444515	0.334036
cg04617755	0.0366878	0.0412947	0.0326808	0.0436834	0.0441553	0.023334	0.0223799	0.0231784	0.0313701	0.0334353	0.0328913	0.0232244	0.0250258	0.0340835	0.0282038	0.031463	0.0469623	0.0275751	0.0329654	0.0282656	0.0295431	0.0423087	0.0299918	0.0209487	0.0227585	0.0465207	0.0252768	0.0393952	0.0215049	0.0428429	0.0224865	0.0242378	0.032399	0.0325142	0.0276352	0.0288175	0.0286409	0.459632	0.2509	0.639784	0.438022	0.438122	0.0324975	0.631175	0.260742	0.3575	0.470353	0.305169	0.328093
cg04621020	0.0278358	0.0422936	0.0343626	0.0386934	0.0399885	0.0405109	0.0252539	0.0854372	0.0341769	0.0530949	0.0412518	0.0330944	0.0561711	0.0359033	0.0446785	0.0616507	0.0448627	0.0398748	0.0387528	0.0377658	0.0542868	0.0703469	0.0352392	0.0476687	0.0349717	0.0502994	0.0294327	0.0407106	0.0384757	0.0513073	0.0495652	0.0372217	0.0416921	0.0391172	0.0339407	0.0430686	0.0470859	0.176463	0.167412	0.105823	0.533949	0.264068	0.029625	0.0517997	0.498156	0.299411	0.619298	0.620709	0.649496
cg04627496	0.0421155	0.0191638	0.0319471	0.0273782	0.0406176	0.0255034	0.0319419	0.0767603	0.0391531	0.0460893	0.0307742	0.0397441	0.0386815	0.0355019	0.0362017	0.0510262	0.0914756	0.0434378	0.027402	0.0536675	0.0357132	0.0316231	0.0298285	0.0232209	0.0222268	0.0700899	0.0343913	0.0216202	0.0246304	0.0350442	0.0250314	0.0331597	0.0741837	0.0265358	0.0269827	0.0327394	0.0247751	0.556096	0.107631	0.568182	0.299659	0.356478	0.0844628	0.698215	0.0921966	0.104419	0.330586	0.248442	0.377142
cg04658772	0.0226775	0.0193205	0.0274289	0.0163536	0.016795	0.0138408	0.0152406	0.0157963	0.0196268	0.019465	0.0150369	0.0148125	0.0152885	0.0180063	0.0421686	0.0223679	0.020231	0.0184928	0.0162637	0.0198479	0.0188326	0.0180306	0.0180613	0.0139722	0.0141585	0.0235808	0.0161065	0.0170331	0.0169993	0.0162211	0.0228328	0.0162452	0.0528514	0.0160504	0.0148108	0.0252128	0.0137336	0.461454	0.210015	0.401088	0.376187	0.503425	0.273675	0.0190473	0.256823	0.0285623	0.4633	0.411067	0.439401
cg04682916	0.0136067	0.0124633	0.013733	0.0113002	0.0132631	0.0103349	0.0101431	0.0212127	0.012371	0.0152029	0.0134714	0.0119023	0.0122176	0.011528	0.0132507	0.0122436	0.013232	0.0117967	0.0115189	0.0588386	0.0113029	0.0141443	0.0121728	0.011019	0.0119816	0.0117743	0.0115446	0.0141719	0.0113825	0.00971245	0.0137281	0.0114347	0.012698	0.0119657	0.0110711	0.0149548	0.0104014	0.036364	0.366972	0.475512	0.315485	0.0123225	0.011261	0.0125256	0.0162867	0.275111	0.502402	0.480099	0.423044
cg04703174	0.0861745	0.104169	0.125184	0.0828352	0.0644616	0.0464159	0.0758017	0.133714	0.107036	0.15032	0.0574182	0.104119	0.0771349	0.087991	0.0683714	0.122421	0.112045	0.0732539	0.0834197	0.0664564	0.115563	0.113106	0.0681264	0.0963604	0.0659368	0.159334	0.172717	0.0835313	0.076309	0.130293	0.0614617	0.0635008	0.133967	0.083724	0.0685573	0.097562	0.0908997	0.563508	0.310004	0.715276	0.432218	0.356101	0.359969	0.790695	0.373032	0.504113	0.520346	0.451959	0.498623
cg04779631	0.118967	0.0701917	0.133057	0.0652629	0.119325	0.087953	0.093233	0.0537058	0.0989942	0.147398	0.0627591	0.0872644	0.079001	0.0812513	0.131487	0.107526	0.106461	0.092235	0.0817965	0.370731	0.111188	0.0905132	0.0664966	0.0663478	0.105271	0.141563	0.181073	0.102311	0.059176	0.107191	0.0541014	0.123233	0.0959533	0.0599793	0.0593602	0.0652996	0.0779894	0.471188	0.282762	0.403216	0.420817	0.0506011	0.356674	0.753666	0.409086	0.596074	0.574495	0.389964	0.609305
cg04797985	0.023325	0.016441	0.0215593	0.0181945	0.0227423	0.019149	0.0177057	0.0200409	0.0211232	0.0183182	0.0174425	0.0180575	0.0166116	0.0212507	0.0260667	0.0245029	0.0216492	0.0176979	0.0229819	0.0219332	0.0172785	0.0219022	0.017569	0.0213003	0.0132153	0.0195503	0.0270911	0.021158	0.0177513	0.0217318	0.024039	0.018714	0.0237099	0.0213344	0.0207114	0.0221212	0.0186709	0.370893	0.178779	0.259873	0.226723	0.318738	0.0289988	0.0203418	0.0279373	0.0256176	0.372682	0.334258	0.352686
cg04823168	0.022368	0.02663	0.0383133	0.0263199	0.0340782	0.0191361	0.0192573	0.0638202	0.0204375	0.0187072	0.035283	0.0192321	0.0215177	0.019508	0.0286416	0.033859	0.027801	0.0199619	0.0329137	0.0992231	0.0205708	0.0469198	0.0289606	0.0173274	0.0163596	0.0415374	0.0230398	0.0261216	0.0225146	0.0220566	0.0285456	0.0269614	0.0314342	0.023842	0.0189195	0.0298649	0.0149359	0.104966	0.471917	0.387836	0.342122	0.543388	0.0201045	0.0237779	0.0295551	0.0415373	0.601139	0.383747	0.480965
cg04842146	0.213449	0.117914	0.165362	0.0709905	0.174706	0.0414041	0.190171	0.0496168	0.124372	0.165288	0.12366	0.211186	0.0284224	0.0478275	0.0237999	0.206127	0.177685	0.0298262	0.0484923	0.151737	0.107191	0.147638	0.0439871	0.031065	0.0464591	0.12655	0.16475	0.110544	0.0382481	0.242526	0.0699195	0.137755	0.138282	0.171665	0.0633755	0.0869295	0.0727741	0.756218	0.377155	0.8155	0.502477	0.610037	0.477246	0.827747	0.586484	0.705854	0.538703	0.578283	0.392514
cg04867733	0.0200735	0.0292095	0.0355692	0.0244192	0.0357135	0.0103201	0.0265475	0.00974396	0.0182197	0.0818385	0.0167764	0.0158768	0.0275475	0.0192081	0.0130849	0.0186853	0.0775655	0.0192689	0.0218096	0.0888254	0.0214884	0.027951	0.0224587	0.0103686	0.0126506	0.0704034	0.0731899	0.0432021	0.018314	0.0129733	0.018974	0.0213717	0.039058	0.040084	0.0138364	0.0315139	0.0164658	0.47261	0.410715	0.597508	0.485313	0.457645	0.0125067	0.0110392	0.0136046	0.377381	0.513901	0.511069	0.0226025
cg04875084	0.0230105	0.0287763	0.0404475	0.0251519	0.0351456	0.0149268	0.0216005	0.0177202	0.0171353	0.0445908	0.0194125	0.0202093	0.0175016	0.0261196	0.0202355	0.0214546	0.0366497	0.020855	0.0227848	0.0373802	0.0161844	0.0264183	0.0304976	0.017519	0.0190437	0.0265005	0.0334128	0.0327799	0.024657	0.0286083	0.025762	0.019287	0.0239971	0.0209138	0.0196608	0.0275024	0.0212241	0.574851	0.163834	0.305486	0.0486383	0.216711	0.250024	0.0180532	0.0312905	0.0272716	0.44579	0.414652	0.395667
cg04882995	0.170612	0.115693	0.105753	0.134421	0.119056	0.0797022	0.073652	0.0993226	0.0982748	0.113211	0.0630241	0.11717	0.0854541	0.137187	0.122102	0.0993069	0.112371	0.109827	0.0689733	0.130306	0.115162	0.0764065	0.101395	0.0876373	0.0905548	0.150167	0.105137	0.0708057	0.0523744	0.110359	0.0839426	0.104238	0.138952	0.080981	0.0930264	0.111195	0.110979	0.62411	0.425306	0.245553	0.487215	0.522738	0.382564	0.246051	0.0731075	0.392165	0.442163	0.269782	0.543103
cg04883903	0.203391	0.11464	0.155959	0.0592591	0.164271	0.0187625	0.0630684	0.0271817	0.0780923	0.117989	0.0729922	0.034369	0.0320583	0.218195	0.143959	0.11246	0.177116	0.0310075	0.0336212	0.259754	0.108128	0.0294555	0.0685175	0.0159759	0.0356219	0.2541	0.187392	0.0826351	0.0166421	0.0278935	0.0293076	0.0459105	0.34555	0.0233025	0.0586424	0.14271	0.0308194	0.619641	0.465451	0.757911	0.589568	0.554832	0.536269	0.658808	0.475447	0.541097	0.653515	0.602204	0.679705
cg04897742	0.0265279	0.0160168	0.0207763	0.0191237	0.0199396	0.0173801	0.0181569	0.0186144	0.0178378	0.0231773	0.0177769	0.022587	0.0246768	0.021112	0.0227627	0.0214826	0.0206794	0.0186846	0.0164994	0.0178296	0.0179142	0.0201122	0.0185879	0.0162324	0.0203774	0.0241985	0.0836574	0.0206825	0.0199296	0.0272364	0.0173835	0.02237	0.023743	0.020162	0.0270214	0.0205953	0.0196742	0.401667	0.112203	0.45738	0.222924	0.360339	0.248886	0.509384	0.297532	0.493657	0.346297	0.05972	0.278008
cg04902286	0.0980354	0.0800202	0.0966135	0.0805281	0.0845939	0.0405945	0.0747619	0.0630385	0.091598	0.105735	0.0470603	0.0759313	0.0794574	0.0835263	0.111147	0.0799731	0.0704677	0.0425989	0.108191	0.418512	0.0866728	0.0737463	0.054799	0.0480652	0.0803293	0.106446	0.271807	0.0853673	0.0883055	0.0599038	0.0834739	0.0820896	0.0709205	0.0384143	0.0818187	0.0558384	0.0691179	0.400571	0.17695	0.296584	0.411029	0.180344	0.358766	0.0728762	0.105074	0.651783	0.503369	0.379213	0.495363
cg04904331	0.0273827	0.0359069	0.0274535	0.0353555	0.0322988	0.0180219	0.0205901	0.0438409	0.0213759	0.0248709	0.0268698	0.0233056	0.0265096	0.0438946	0.0391534	0.0281155	0.0243301	0.0272642	0.0244814	0.0811215	0.0215041	0.0326736	0.0251825	0.0207829	0.0215226	0.0220495	0.138919	0.0341897	0.0239088	0.0433067	0.029526	0.0218927	0.0227987	0.027634	0.0221865	0.0281388	0.0212631	0.707418	0.50916	0.848993	0.543368	0.673876	0.299934	0.0491063	0.0340483	0.0257322	0.658775	0.660729	0.664591
cg04921989	0.233128	0.175735	0.157156	0.229902	0.181156	0.096045	0.144743	0.230679	0.361524	0.221227	0.141159	0.188656	0.168578	0.185889	0.345736	0.258006	0.22512	0.144215	0.17956	0.214539	0.201497	0.181908	0.146254	0.154172	0.136864	0.255661	0.110076	0.170365	0.151594	0.180555	0.208823	0.184095	0.249068	0.15225	0.130054	0.29629	0.168467	0.804824	0.557809	0.915042	0.631226	0.783884	0.551329	0.89238	0.365587	0.813298	0.859727	0.680436	0.821366
cg04933990	0.165657	0.137414	0.118618	0.0506065	0.0821888	0.0374968	0.0558822	0.0911931	0.0755449	0.0646095	0.0486978	0.102305	0.0583762	0.0589652	0.121182	0.205132	0.263618	0.10436	0.0626064	0.0775095	0.154232	0.0868165	0.136129	0.0422015	0.0530695	0.224751	0.083985	0.0894185	0.0357649	0.0488791	0.059925	0.0685248	0.326066	0.0720334	0.0563453	0.0868577	0.0330413	0.332906	0.261581	0.745791	0.466319	0.61833	0.333115	0.134998	0.311688	0.654718	0.556947	0.467308	0.563301
cg04942472	0.178607	0.0973017	0.118635	0.140258	0.115471	0.101538	0.0895057	0.114002	0.104457	0.122236	0.0821532	0.102829	0.0823778	0.125037	0.122159	0.100784	0.134627	0.109359	0.0903443	0.130238	0.130046	0.0891322	0.0924629	0.08673	0.0859864	0.157825	0.0761899	0.100828	0.115216	0.110423	0.085437	0.121942	0.151439	0.101245	0.100685	0.118171	0.126476	0.720526	0.50084	0.473867	0.657789	0.464865	0.103397	0.148175	0.118984	0.26726	0.70307	0.627699	0.646011
cg04974584	0.0992409	0.0560435	0.0851117	0.0619365	0.0752254	0.0400591	0.0652455	0.0485736	0.0898678	0.0833844	0.0627555	0.0816683	0.0738773	0.0784369	0.0661719	0.0700035	0.0984715	0.0867892	0.0482177	0.0786894	0.114934	0.0730726	0.0451308	0.0462397	0.0597095	0.124017	0.0645459	0.0598728	0.050969	0.0638539	0.050101	0.0592017	0.151623	0.0591644	0.0694659	0.0980067	0.0510122	0.172978	0.321587	0.384668	0.400804	0.0755017	0.0863848	0.0681355	0.202521	0.44	0.54141	0.368588	0.446659
cg04974587	0.0405203	0.0370643	0.0386778	0.0571887	0.0345179	0.0360191	0.0399739	0.0249543	0.0316005	0.0579811	0.0285423	0.0438524	0.029268	0.0439051	0.0282763	0.0443723	0.0753771	0.0392791	0.026046	0.0323513	0.0367447	0.028782	0.0301746	0.0273844	0.0290777	0.0316359	0.0977506	0.0306194	0.0351265	0.0335942	0.0328894	0.0631115	0.0363178	0.0398768	0.0460276	0.0393597	0.0437773	0.540717	0.171555	0.515587	0.336301	0.329855	0.0414467	0.0655669	0.190582	0.414523	0.345855	0.267519	0.439305
cg04996219	0.0274907	0.036854	0.0389246	0.0284721	0.0300497	0.0185084	0.0251509	0.0463693	0.0232248	0.0395259	0.0250356	0.0210667	0.0191069	0.0683858	0.0183994	0.0197561	0.0306834	0.0217729	0.0203352	0.102092	0.0149865	0.0214211	0.0249151	0.0163015	0.0179452	0.0354229	0.0187596	0.0350527	0.0182157	0.0226326	0.059515	0.0183267	0.0233146	0.017143	0.0293096	0.0194524	0.0175482	0.704182	0.406878	0.780933	0.315452	0.524074	0.319818	0.57364	0.0242052	0.0804092	0.645903	0.599241	0.615643
cg05021638	0.0613031	0.115728	0.109138	0.121019	0.097915	0.0523017	0.0947063	0.068543	0.0725127	0.0898925	0.0483266	0.0850011	0.0847545	0.12611	0.0656508	0.0582618	0.0850888	0.0726904	0.0527196	0.171707	0.125413	0.0668548	0.069514	0.0534639	0.082434	0.111575	0.102846	0.0856464	0.0474206	0.0828996	0.064153	0.0970262	0.0839265	0.0582341	0.0874519	0.0705981	0.0715932	0.285958	0.490331	0.322947	0.472709	0.300853	0.110761	0.146213	0.282048	0.145358	0.637784	0.567623	0.491244
cg05035456	0.0931805	0.0743714	0.114872	0.0955403	0.115575	0.022855	0.0761402	0.0599064	0.0796375	0.08688	0.0554341	0.0330624	0.0272234	0.152852	0.0328899	0.0641716	0.0611974	0.0330709	0.0336451	0.0676666	0.0447373	0.0715699	0.0498147	0.0175562	0.0491257	0.0732619	0.0529711	0.095167	0.0424981	0.0586415	0.0429206	0.0809131	0.0367207	0.0405947	0.0613021	0.0557159	0.0381562	0.0320425	0.503442	0.0608436	0.403315	0.311881	0.031626	0.0210016	0.043203	0.0665952	0.637619	0.46849	0.423438
cg05127456	0.0237802	0.0238704	0.0250446	0.0178665	0.0208449	0.0165403	0.0162046	0.0136185	0.0203736	0.0197791	0.0180787	0.0185038	0.0184926	0.0195601	0.0274474	0.0209245	0.0226599	0.0204264	0.0209384	0.0203545	0.0209052	0.0209192	0.0186986	0.0165335	0.0170668	0.0161451	0.0156117	0.0271368	0.018658	0.0222096	0.0214505	0.0192892	0.0182599	0.0176028	0.0226071	0.0201093	0.0216561	0.0173833	0.333892	0.015658	0.351033	0.0998883	0.013082	0.536376	0.027458	0.0260045	0.500289	0.437768	0.496677
cg05135569	0.20309	0.110568	0.108262	0.122108	0.116974	0.0453341	0.0939095	0.0537891	0.175344	0.167031	0.0717373	0.0701442	0.0700554	0.105389	0.138286	0.197927	0.177764	0.0794097	0.0476653	0.0863967	0.222169	0.134713	0.0956845	0.0674598	0.0596363	0.184335	0.10318	0.0865095	0.0441628	0.0945931	0.0639072	0.0903739	0.23695	0.044006	0.0716175	0.137561	0.0795611	0.502472	0.4021	0.611304	0.611453	0.289514	0.314119	0.0535204	0.21843	0.128034	0.638381	0.454135	0.519626
cg05161082	0.0653126	0.0696304	0.0664559	0.0719828	0.0784789	0.0782924	0.063485	0.050823	0.0571045	0.0646653	0.0697746	0.0825153	0.0482225	0.0882321	0.29542	0.0513112	0.0484053	0.0605608	0.0639513	0.0861372	0.086298	0.0604161	0.0581085	0.0555869	0.0869321	0.0666475	0.0664205	0.0482166	0.0578029	0.0663457	0.0502934	0.103896	0.0586319	0.0619222	0.055874	0.0457756	0.0733544	0.316472	0.424624	0.0497932	0.111489	0.0393296	0.265401	0.496218	0.0781937	0.34958	0.55812	0.511523	0.47497
cg05163496	0.240742	0.0902123	0.115927	0.153211	0.118455	0.0849564	0.0875605	0.0796997	0.151141	0.0726728	0.0599255	0.200933	0.0927369	0.0944367	0.110607	0.122526	0.142398	0.1566	0.0775991	0.157446	0.118597	0.0964518	0.0852477	0.0712277	0.0917427	0.169349	0.0929125	0.0760146	0.0937334	0.171328	0.0735098	0.132335	0.216093	0.0796969	0.0761991	0.0859543	0.105811	0.524762	0.518018	0.735186	0.299906	0.131605	0.378813	0.456608	0.377367	0.706062	0.499778	0.463316	0.471394
cg05168033	0.195108	0.125707	0.142443	0.0868109	0.10977	0.0136927	0.084637	0.0583859	0.214172	0.201337	0.0781898	0.088429	0.0754735	0.106325	0.125685	0.126722	0.164816	0.0841669	0.0297532	0.12153	0.143269	0.0503618	0.129238	0.0160119	0.0248961	0.223068	0.18717	0.111372	0.0258527	0.108133	0.0349636	0.0345407	0.270075	0.0397319	0.0685223	0.229596	0.0222158	0.472766	0.353438	0.547148	0.459058	0.494811	0.39266	0.0220776	0.0421137	0.333889	0.487225	0.446995	0.453653
cg05173737	0.0784115	0.0206165	0.0350943	0.0179791	0.0227197	0.0205808	0.0192184	0.0253744	0.0442097	0.0425126	0.0212522	0.0263331	0.0224538	0.0218373	0.035788	0.0304853	0.0271862	0.0230597	0.0226484	0.0248928	0.0231541	0.0281842	0.0228364	0.0184644	0.018595	0.0572443	0.0248227	0.0199973	0.0199818	0.0185651	0.0204679	0.0215039	0.102244	0.0210855	0.0184234	0.0261099	0.0219383	0.430137	0.236204	0.129412	0.279955	0.387635	0.236897	0.0710176	0.0479706	0.0920115	0.234108	0.436028	0.204191
cg05228404	0.151331	0.102304	0.0818662	0.104485	0.0883704	0.0765061	0.081369	0.129328	0.0770669	0.0771581	0.033159	0.0915826	0.108848	0.095205	0.123953	0.0527478	0.157256	0.119987	0.0787626	0.0997893	0.0940414	0.07903	0.0666817	0.0638096	0.0466321	0.10545	0.076251	0.0540521	0.0639246	0.124213	0.0583042	0.140022	0.0768712	0.0793077	0.0568593	0.0487814	0.119849	0.12125	0.194828	0.551494	0.320694	0.314683	0.27425	0.519496	0.321473	0.44572	0.396812	0.424328	0.318729
cg05238517	0.0679599	0.0763019	0.116725	0.0594663	0.0587367	0.0771128	0.0728083	0.0674086	0.0551986	0.0989509	0.0685955	0.0777956	0.0688918	0.0823068	0.0752054	0.0981642	0.0808187	0.0760218	0.0819806	0.0587114	0.0985828	0.0699994	0.0623286	0.0955002	0.0609277	0.0788599	0.138124	0.0628779	0.137812	0.108229	0.0776335	0.0549506	0.0600286	0.0676546	0.0892512	0.0571071	0.0881805	0.670009	0.325976	0.864624	0.53317	0.648273	0.27369	0.898815	0.158629	0.761923	0.609284	0.499767	0.646211
cg05239311	0.0873402	0.101217	0.131778	0.0582055	0.122512	0.0214561	0.0832979	0.0452242	0.0500372	0.107325	0.0394868	0.0342707	0.0298171	0.119522	0.110186	0.0648213	0.0821713	0.0506597	0.0286976	0.153602	0.0411897	0.0838158	0.0633062	0.0249724	0.036792	0.109368	0.0595863	0.136479	0.0296765	0.0624982	0.0458321	0.050474	0.0931905	0.0586644	0.0703384	0.0594026	0.0207322	0.56665	0.420303	0.510586	0.560879	0.0619024	0.371153	0.431618	0.0325587	0.0421927	0.567496	0.513705	0.588454
cg05245861	0.0909954	0.0849704	0.0619916	0.129066	0.0970583	0.0466701	0.0691845	0.0372633	0.0738172	0.107905	0.0414051	0.0612735	0.0804974	0.098486	0.0398065	0.0609301	0.0773741	0.0702724	0.0550838	0.0781841	0.0772679	0.0469123	0.0557374	0.0594174	0.0889132	0.0747922	0.177448	0.0646059	0.0359331	0.0533934	0.0422152	0.055109	0.0560631	0.0512394	0.0900851	0.0656898	0.0779025	0.489461	0.273321	0.770966	0.435518	0.230449	0.252515	0.497869	0.455656	0.548102	0.569277	0.379035	0.561451
cg05270634	0.0426106	0.0280353	0.0378387	0.0296283	0.0305205	0.0249507	0.0478306	0.0259319	0.025584	0.0268898	0.0308177	0.0250989	0.0243282	0.0260782	0.0276699	0.0350518	0.0305228	0.0324693	0.0282558	0.0292923	0.0306454	0.0306673	0.0305341	0.0267182	0.0491635	0.0240824	0.022026	0.0294883	0.0321662	0.0351257	0.028205	0.0283615	0.0557647	0.0246659	0.0330914	0.0339931	0.0350703	0.20317	0.319071	0.14382	0.136609	0.227692	0.0341826	0.126367	0.0359754	0.640012	0.579243	0.328513	0.216287
cg05293738	0.146663	0.0922113	0.141638	0.0772613	0.0895554	0.0674447	0.0670585	0.0553235	0.0878649	0.0980417	0.0547255	0.109367	0.0567468	0.101031	0.528028	0.0655622	0.0686397	0.0799137	0.0622228	0.058749	0.0838951	0.0668903	0.0584386	0.0716852	0.0688173	0.090949	0.154309	0.0991608	0.0559567	0.0699434	0.0651674	0.0808427	0.0875573	0.0679622	0.0738885	0.067995	0.0567062	0.659457	0.390571	0.659134	0.396024	0.599583	0.318621	0.477336	0.4789	0.499701	0.451806	0.440831	0.581864
cg05293775	0.0518165	0.0655553	0.0607124	0.0547484	0.0517089	0.0319941	0.0527459	0.0373538	0.043586	0.07758	0.0439817	0.0458896	0.0370514	0.0678957	0.0334812	0.044684	0.0451241	0.0450377	0.0390844	0.0772255	0.0802812	0.0484254	0.0416	0.0365327	0.0568718	0.0516805	0.0419967	0.0692906	0.0471276	0.0666816	0.0458475	0.0382932	0.0425365	0.05048	0.0454015	0.0663515	0.0472191	0.0453872	0.433034	0.369433	0.320589	0.0501029	0.0332134	0.309562	0.0706754	0.0829246	0.645146	0.491222	0.305228
cg05295038	0.0712322	0.0651844	0.0387635	0.031888	0.0486317	0.0167965	0.0297922	0.0251381	0.0403836	0.0425992	0.0253393	0.0210824	0.0213742	0.0557935	0.017104	0.0275802	0.0508255	0.022924	0.0196993	0.070644	0.022383	0.0258001	0.0247472	0.0182464	0.0183116	0.0475492	0.0196615	0.0426759	0.0298504	0.0343601	0.0232844	0.0233793	0.0232978	0.0215612	0.0238067	0.0260408	0.0183635	0.0194542	0.320519	0.715317	0.438079	0.0318819	0.459361	0.0161243	0.0269741	0.057599	0.459335	0.471607	0.481424
cg05311412	0.191856	0.0923952	0.102301	0.0682572	0.0617951	0.0386661	0.079741	0.351256	0.196304	0.178363	0.0830258	0.0783049	0.0434077	0.0768243	0.10596	0.136526	0.228202	0.0985365	0.0413934	0.557112	0.0661865	0.0838299	0.111422	0.0379025	0.0488957	0.247544	0.199813	0.204657	0.050325	0.0628943	0.0688606	0.0692592	0.32214	0.0641439	0.0858401	0.153363	0.0432242	0.615376	0.165475	0.763809	0.364916	0.539572	0.0789961	0.683437	0.0974384	0.346542	0.581591	0.305754	0.399877
cg05332960	0.0876607	0.104312	0.0915448	0.100314	0.104046	0.0494567	0.0806889	0.0656053	0.0795672	0.119889	0.0718116	0.118228	0.0703388	0.0830087	0.0638157	0.0966671	0.096012	0.0793354	0.086519	0.114653	0.0922913	0.0803557	0.073703	0.05915	0.0839513	0.11019	0.126852	0.16373	0.0630821	0.10839	0.100271	0.0616596	0.0993393	0.0846908	0.0876238	0.0759618	0.0665631	0.435763	0.28953	0.595706	0.451673	0.402901	0.195338	0.389804	0.296617	0.485622	0.465903	0.311667	0.466902
cg05338433	0.0629844	0.0232189	0.0304358	0.0365043	0.0288539	0.0270138	0.0237773	0.0360314	0.0383091	0.0366595	0.024136	0.0241539	0.0280909	0.0361194	0.0314441	0.0233461	0.0262008	0.027568	0.0335123	0.0719812	0.0227944	0.0235878	0.0246868	0.0245915	0.0183625	0.0395814	0.0285187	0.0299316	0.0202534	0.0230846	0.0273539	0.0341293	0.0629164	0.0198466	0.0292041	0.0239977	0.0357062	0.222991	0.22277	0.575108	0.305577	0.478269	0.17822	0.31385	0.0723876	0.217226	0.473832	0.250079	0.377558
cg05384102	0.0757255	0.0766031	0.0842661	0.0914075	0.101751	0.0294748	0.0454479	0.035477	0.0580676	0.0732439	0.0418276	0.0465952	0.0317739	0.0459865	0.0822596	0.0941561	0.162874	0.078465	0.0347647	0.084043	0.0518145	0.0779298	0.0381516	0.0281243	0.0615721	0.145439	0.119515	0.0823491	0.037746	0.0886406	0.0281546	0.0681742	0.130016	0.0491782	0.0372499	0.0545198	0.0355234	0.587867	0.269027	0.681827	0.460581	0.567835	0.0609778	0.0183991	0.361483	0.0952636	0.502368	0.490925	0.525823
cg05427966	0.0545477	0.0592786	0.0388452	0.0448409	0.0428092	0.021899	0.0399199	0.0442847	0.0316875	0.0302308	0.0277022	0.0266975	0.0243386	0.03435	0.0238691	0.0370703	0.0274828	0.0340545	0.0228788	0.0759057	0.0211731	0.0371034	0.0283496	0.022272	0.02811	0.0477631	0.0257092	0.0876033	0.0177356	0.036241	0.0223075	0.0242745	0.0289712	0.0242171	0.0376464	0.0411327	0.0272188	0.0321772	0.199812	0.75599	0.346386	0.41854	0.0253402	0.0308564	0.0271435	0.168356	0.570196	0.527945	0.356875
cg05447008	0.326699	0.0869961	0.194047	0.12328	0.158626	0.0438504	0.128491	0.139357	0.267708	0.264062	0.175049	0.189482	0.0879267	0.0726518	0.19808	0.236039	0.288949	0.177151	0.0822091	0.180906	0.165755	0.109057	0.115353	0.0645323	0.0370256	0.322559	0.303611	0.0685563	0.0401394	0.140811	0.087017	0.122596	0.349724	0.0728189	0.0601654	0.232343	0.125618	0.555968	0.395142	0.74126	0.526659	0.336692	0.458174	0.542104	0.324809	0.467307	0.579589	0.644388	0.614582
cg05447833	0.0761137	0.0763405	0.0866733	0.062729	0.0755372	0.0349761	0.0723513	0.0940412	0.0805872	0.123269	0.053134	0.0854337	0.0550407	0.0976993	0.0735314	0.094493	0.0910516	0.079903	0.0557016	0.0830137	0.109344	0.0683758	0.0746399	0.0599757	0.0842565	0.101126	0.0593931	0.0636943	0.0680962	0.0699261	0.0625439	0.0659261	0.110364	0.0687409	0.054511	0.0795469	0.0641482	0.297184	0.362725	0.532765	0.184293	0.284693	0.142064	0.513647	0.285478	0.0776094	0.53828	0.475254	0.300573
cg05452524	0.0287739	0.0421676	0.0371053	0.0312383	0.0736289	0.025475	0.0326555	0.0992685	0.029834	0.0354094	0.0288314	0.0281965	0.0285729	0.0272421	0.0198049	0.0410579	0.0418359	0.0262191	0.0237749	0.0662157	0.0328904	0.0358879	0.0296039	0.0257581	0.0273215	0.0380101	0.021177	0.0380117	0.0261515	0.0319614	0.0209352	0.0304731	0.0361839	0.02648	0.0313333	0.0330939	0.0263389	0.405662	0.344621	0.615366	0.52459	0.618916	0.0223769	0.0821222	0.0281024	0.0238704	0.605364	0.539151	0.0355985
cg05486213	0.0470875	0.0329748	0.0444611	0.061162	0.032249	0.0338178	0.0313472	0.0341872	0.0338682	0.0419594	0.0526727	0.039177	0.0302609	0.0531558	0.0263771	0.0537024	0.0436217	0.0416627	0.0383372	0.112334	0.0396163	0.0695765	0.0304609	0.0364474	0.0433336	0.054914	0.028857	0.0542399	0.0394972	0.0331681	0.0465557	0.0500473	0.0432566	0.0417529	0.0415083	0.0447999	0.0492292	0.498489	0.317362	0.147348	0.286053	0.0741767	0.0479948	0.0586287	0.0564935	0.0573835	0.466397	0.388773	0.435453
cg05495949	0.105941	0.0903327	0.0798408	0.0488466	0.0946395	0.0220193	0.095777	0.0165982	0.0751411	0.100723	0.0314291	0.0345894	0.025132	0.0458939	0.139898	0.0545482	0.0656284	0.0753179	0.041314	0.115162	0.0599543	0.0413776	0.0332266	0.0147957	0.0299551	0.0904224	0.102455	0.129506	0.0254445	0.0258207	0.02509	0.0993205	0.0769678	0.0395207	0.0650993	0.0433351	0.0215225	0.0208304	0.32852	0.0134023	0.333933	0.22892	0.438343	0.0182286	0.257403	0.52726	0.500929	0.539453	0.491642
cg05598562	0.0115215	0.0113708	0.0148096	0.0105511	0.0129813	0.0130599	0.0113101	0.0118562	0.0120506	0.0112165	0.0133711	0.010842	0.0119003	0.0111454	0.0136587	0.0153889	0.0134126	0.0112056	0.0180398	0.0147385	0.00955254	0.0126026	0.0120188	0.0106985	0.0123379	0.0108576	0.00940973	0.0127051	0.0108073	0.0127048	0.0142499	0.0108261	0.0417465	0.01368	0.0108382	0.0123176	0.0102334	0.0132937	0.461115	0.529955	0.4773	0.0203195	0.0104124	0.0123213	0.0158353	0.0144426	0.509925	0.508254	0.484615
cg05619587	0.0589429	0.0806609	0.0744399	0.0287478	0.0560554	0.0299059	0.039861	0.0385136	0.0418508	0.03187	0.0345122	0.0574319	0.0468478	0.055775	0.0883877	0.0596794	0.0680306	0.0549278	0.064152	0.0575699	0.0839059	0.0718979	0.0560847	0.0312925	0.0390755	0.100252	0.061124	0.0851972	0.0294136	0.0687517	0.0668876	0.0533238	0.0818825	0.0549332	0.030906	0.0545495	0.0462456	0.426086	0.346881	0.736494	0.414423	0.535282	0.236058	0.392628	0.192061	0.358795	0.485273	0.462106	0.507422
cg05621343	0.0630558	0.0621786	0.0744617	0.0475011	0.0655691	0.0277158	0.0327706	0.0397412	0.0454546	0.0432385	0.041882	0.0386207	0.0369401	0.0562014	0.0669536	0.0569568	0.0759239	0.0366969	0.0499025	0.0632459	0.0315034	0.0644259	0.0534371	0.0490187	0.0419599	0.0697148	0.0409394	0.041789	0.042088	0.0604447	0.0477064	0.0479971	0.100002	0.0601872	0.0321287	0.0587394	0.0330905	0.812468	0.295114	0.78438	0.544483	0.613201	0.375097	0.779528	0.539735	0.30221	0.645797	0.59806	0.587895
cg05624445	0.177854	0.165919	0.128861	0.133145	0.139594	0.0649741	0.102954	0.0664073	0.108637	0.137639	0.0767675	0.123273	0.125208	0.14201	0.0520759	0.113903	0.117254	0.072187	0.114016	0.145859	0.186775	0.121484	0.0845249	0.124478	0.149021	0.147193	0.120376	0.136612	0.0662262	0.124181	0.104355	0.122338	0.113491	0.144668	0.130166	0.11333	0.142089	0.611653	0.334287	0.618275	0.496064	0.298937	0.137527	0.538572	0.135766	0.485384	0.575795	0.39053	0.643549
cg05627639	0.162681	0.18542	0.173075	0.164457	0.209551	0.0349018	0.210247	0.113916	0.154577	0.23329	0.112968	0.114011	0.0523667	0.201341	0.146675	0.124425	0.251648	0.156448	0.057689	0.285881	0.138487	0.185064	0.14007	0.0441182	0.110095	0.196672	0.306597	0.197745	0.0564327	0.212538	0.0926105	0.127962	0.189511	0.114016	0.0958666	0.148327	0.0847359	0.701862	0.515727	0.763704	0.624209	0.650792	0.523698	0.357039	0.0779151	0.0622952	0.629908	0.631455	0.60431
cg05716166	0.0608363	0.100466	0.0814703	0.0312368	0.0606926	0.01336	0.0438317	0.0625316	0.0342701	0.0511994	0.0490119	0.0290861	0.0263566	0.0286585	0.0250026	0.033981	0.10343	0.0274298	0.0235064	0.145289	0.0237721	0.0644185	0.0420443	0.0216407	0.0283022	0.0708276	0.0319723	0.0309227	0.014721	0.0611258	0.0371183	0.0263278	0.101785	0.0480107	0.0334807	0.0371876	0.0155257	0.638101	0.434469	0.645987	0.400129	0.324263	0.419714	0.87365	0.0505749	0.681593	0.473467	0.479201	0.491763
cg05730365	0.147476	0.0803372	0.137566	0.113311	0.142464	0.0954108	0.114283	0.12005	0.156955	0.131168	0.0654392	0.193192	0.151579	0.0637686	0.0829471	0.16765	0.201142	0.117619	0.10574	0.116807	0.160878	0.082788	0.100631	0.067485	0.0775798	0.195871	0.172951	0.0656288	0.0834208	0.246276	0.0767522	0.193426	0.188345	0.101271	0.0659606	0.131438	0.155202	0.463176	0.358023	0.576205	0.412766	0.526113	0.410386	0.817096	0.275555	0.229456	0.492254	0.372003	0.495498
cg05752786	0.0334789	0.03544	0.0464735	0.0252651	0.0427578	0.0171328	0.0313062	0.0154083	0.0205852	0.0302975	0.0268697	0.0160817	0.0168496	0.03087	0.0183076	0.030538	0.0337128	0.0224663	0.02072	0.042163	0.0294658	0.0244325	0.0290905	0.0162897	0.0250754	0.0314279	0.029423	0.0356179	0.0235091	0.020373	0.025731	0.0221813	0.0207486	0.0257743	0.0223013	0.0283575	0.017198	0.0316473	0.34677	0.0201021	0.332913	0.443632	0.0264371	0.381202	0.0223961	0.204682	0.533587	0.491416	0.416652
cg05766140	0.189587	0.0645884	0.0630563	0.113128	0.0608437	0.0519413	0.0540942	0.0760937	0.087616	0.0843714	0.0636923	0.146274	0.0875276	0.0902779	0.169268	0.0924904	0.121829	0.116428	0.0454118	0.13223	0.120004	0.0666672	0.047973	0.0446131	0.0460911	0.14448	0.225982	0.0395272	0.0490762	0.0521906	0.0442719	0.1319	0.145939	0.0422677	0.0603841	0.108953	0.0733271	0.63723	0.436849	0.771024	0.505071	0.483801	0.459445	0.483932	0.359369	0.663484	0.592054	0.571642	0.60885
cg05775895	0.020548	0.0207119	0.025825	0.0236312	0.0209406	0.0133062	0.0182537	0.0493556	0.0214852	0.0238395	0.0208387	0.0185147	0.0203482	0.0213402	0.02041	0.0233121	0.0201182	0.0257738	0.0193102	0.0959317	0.0226062	0.0173903	0.0225691	0.0164272	0.0179083	0.0272587	0.0160464	0.0205086	0.0162061	0.0196563	0.018229	0.0227167	0.0174366	0.0228177	0.0196145	0.0256832	0.0244307	0.572532	0.154139	0.0170723	0.408645	0.0667935	0.0128554	0.0380263	0.0189383	0.122118	0.567528	0.512929	0.603815
cg05827732	0.187768	0.131101	0.12292	0.159642	0.154083	0.112245	0.146307	0.127372	0.138255	0.17559	0.109792	0.234632	0.127824	0.144535	0.188482	0.148577	0.2048	0.122081	0.11468	0.232778	0.198106	0.148106	0.108975	0.123004	0.150442	0.21322	0.356879	0.09156	0.0936467	0.184685	0.100981	0.177819	0.12203	0.141141	0.162963	0.13471	0.129452	0.638202	0.320894	0.903102	0.607157	0.522695	0.463146	0.122625	0.684038	0.401241	0.662956	0.623864	0.822271
cg05874561	0.15957	0.0746172	0.109022	0.0899899	0.0777534	0.0609684	0.0847189	0.0618172	0.0903331	0.0976763	0.0536712	0.120142	0.0553399	0.10475	0.0547762	0.0827069	0.120232	0.0787078	0.0655303	0.117925	0.110458	0.0909845	0.0824211	0.0534421	0.11871	0.109172	0.122375	0.123625	0.0634089	0.0628916	0.0486638	0.108513	0.113358	0.0722663	0.0875014	0.0871331	0.0529632	0.4672	0.386404	0.704464	0.485472	0.557173	0.257173	0.121115	0.059195	0.597423	0.587129	0.644826	0.580306
cg05878337	0.141932	0.102016	0.145845	0.140679	0.135489	0.0656646	0.121307	0.197381	0.10819	0.230843	0.105723	0.0952537	0.108784	0.0694638	0.104922	0.223564	0.184273	0.109304	0.107882	0.118817	0.126297	0.119956	0.107162	0.0411305	0.101959	0.167988	0.165243	0.106414	0.0811127	0.087629	0.122381	0.0838099	0.196926	0.10437	0.0907297	0.145753	0.063821	0.66673	0.355333	0.650445	0.51716	0.508368	0.365944	0.495159	0.305619	0.520885	0.500716	0.532798	0.53111
cg05928649	0.0333224	0.0451243	0.0410554	0.034165	0.0337878	0.0231958	0.0285355	0.0657463	0.0261915	0.0506559	0.0267264	0.0712012	0.0260625	0.0226367	0.127009	0.0510001	0.0490252	0.0276663	0.033166	0.0496966	0.0305855	0.0366353	0.0283952	0.0186963	0.0275739	0.0310838	0.0181262	0.0334124	0.0219264	0.0235962	0.0535357	0.0393195	0.0624375	0.0365859	0.0332008	0.0373773	0.028852	0.600221	0.0840481	0.66832	0.405718	0.556308	0.23284	0.366212	0.0355843	0.526324	0.487652	0.328776	0.421388
cg05932408	0.170885	0.111131	0.10336	0.0919795	0.113895	0.0455496	0.141907	0.0781172	0.077051	0.111353	0.0746516	0.132352	0.0659786	0.113713	0.0682449	0.0707766	0.11638	0.0666579	0.0691301	0.128823	0.0880752	0.119918	0.0916675	0.0469345	0.0706956	0.103811	0.115075	0.0737342	0.0318665	0.107951	0.0759963	0.103568	0.157546	0.0888635	0.0962019	0.0649266	0.0547752	0.610298	0.462446	0.667975	0.463494	0.421924	0.257482	0.492238	0.574356	0.477539	0.507292	0.421315	0.45476
cg05937453	0.016262	0.0223133	0.0293623	0.0172813	0.0235825	0.0182756	0.0198646	0.0278597	0.0246445	0.0197135	0.0268373	0.0171587	0.021198	0.0195356	0.0291183	0.0235456	0.0293185	0.018717	0.0218626	0.0273898	0.024735	0.0400463	0.0233649	0.0175444	0.016381	0.0238345	0.0172062	0.0207341	0.0192322	0.0243885	0.0303351	0.0210109	0.0252436	0.0202101	0.0217812	0.0186232	0.0171198	0.315894	0.281262	0.634301	0.279477	0.10055	0.0214528	0.0224138	0.0279513	0.259116	0.285576	0.412938	0.436476
cg05937969	0.206359	0.0703652	0.0654908	0.0978385	0.0664469	0.0373158	0.0682739	0.0533826	0.0952156	0.239485	0.0490626	0.077868	0.0613984	0.0630537	0.110966	0.124863	0.124477	0.106856	0.0515936	0.0634794	0.106084	0.0669854	0.0742715	0.0393838	0.0926394	0.107058	0.268022	0.0910138	0.0583069	0.0864796	0.054927	0.0503008	0.152106	0.0648407	0.0558527	0.107211	0.103674	0.6921	0.368672	0.539509	0.538291	0.561715	0.48412	0.12278	0.484764	0.540482	0.66595	0.492087	0.675691
cg05961935	0.111729	0.0560001	0.0818664	0.11168	0.0654603	0.0791794	0.0951849	0.0741594	0.100354	0.120822	0.0462513	0.142566	0.081978	0.0849361	0.115895	0.0789917	0.149179	0.112273	0.0656714	0.104209	0.0947845	0.0676094	0.0562633	0.0524349	0.0735376	0.123413	0.178381	0.0455318	0.0606296	0.115184	0.0525053	0.139155	0.0912066	0.0674857	0.0631884	0.0864081	0.13231	0.643608	0.376691	0.470738	0.43526	0.384881	0.183478	0.409164	0.186665	0.347184	0.553051	0.448394	0.40522
cg05994094	0.0907374	0.105576	0.0763846	0.0738858	0.0758158	0.0230881	0.0754422	0.0228838	0.0440628	0.109154	0.0446069	0.0282223	0.0275797	0.0610992	0.0265117	0.0514151	0.0816111	0.0528792	0.0650874	0.0960313	0.032422	0.0525887	0.0556691	0.0231696	0.0590599	0.108426	0.04759	0.133852	0.0406	0.0482471	0.0404531	0.0333381	0.0458047	0.0488119	0.0424939	0.0575263	0.0259304	0.585564	0.22288	0.656868	0.491996	0.546232	0.283772	0.65266	0.358446	0.568511	0.549506	0.383749	0.522459
cg06008912	0.276758	0.138813	0.202651	0.131852	0.180215	0.0832096	0.152322	0.0972539	0.159682	0.276933	0.09761	0.209966	0.0726945	0.157859	0.0363459	0.198809	0.262557	0.12386	0.0685387	0.344118	0.184672	0.161453	0.101561	0.0566977	0.0600931	0.301187	0.370165	0.141312	0.0497487	0.107977	0.0837471	0.172475	0.282739	0.0949529	0.0548151	0.216485	0.095663	0.639697	0.488021	0.692163	0.537392	0.593329	0.374715	0.616392	0.179382	0.665219	0.583004	0.529865	0.599514
cg06022318	0.0369369	0.0500156	0.0385311	0.042862	0.0381622	0.0228274	0.0220014	0.0159083	0.0369068	0.048297	0.0232071	0.023642	0.0277724	0.0322024	0.0276839	0.0295612	0.041645	0.0259079	0.0224576	0.230178	0.029194	0.0316916	0.0262203	0.0327518	0.0252084	0.045665	0.0382814	0.0447556	0.0274957	0.0345533	0.0345546	0.0378706	0.0288115	0.0330139	0.0308121	0.0291655	0.0248603	0.216791	0.300532	0.627927	0.254058	0.391504	0.236206	0.0297726	0.065995	0.0487252	0.458004	0.382583	0.479346
cg06039355	0.145109	0.108598	0.134539	0.11757	0.0875246	0.0738139	0.0948855	0.0811563	0.107009	0.108577	0.100979	0.134976	0.070408	0.105987	0.101111	0.0723122	0.103535	0.0953756	0.0720116	0.125263	0.134412	0.0832433	0.0932852	0.064499	0.0782259	0.123847	0.181604	0.0936967	0.0492495	0.0893674	0.104199	0.0918697	0.136762	0.0874844	0.101072	0.0737145	0.0959491	0.50504	0.334568	0.640827	0.41541	0.434085	0.132652	0.480182	0.418644	0.567397	0.466116	0.550655	0.471566
cg06048524	0.0210918	0.0219973	0.0185347	0.0230851	0.0267507	0.0155656	0.0314689	0.0192071	0.0247978	0.0200772	0.019313	0.0174042	0.0197172	0.0173877	0.0188133	0.0188958	0.0200591	0.0201597	0.0206445	0.157502	0.0168223	0.0198826	0.0214702	0.0185214	0.0176181	0.0268572	0.0163504	0.0194421	0.0191324	0.0210339	0.018915	0.016356	0.0240056	0.0183253	0.0133633	0.021718	0.0185936	0.340806	0.314513	0.0188076	0.0260728	0.0188597	0.0186285	0.02283	0.0272223	0.0217469	0.613573	0.498213	0.576681
cg06052921	0.105529	0.0710022	0.0853306	0.0683343	0.0787848	0.0632349	0.0609409	0.0590267	0.0748385	0.0725202	0.052801	0.103398	0.0850835	0.0952183	0.0868356	0.0775547	0.105366	0.0749037	0.0739419	0.0616025	0.0959709	0.0629444	0.0668236	0.06272	0.0611272	0.0977535	0.0664663	0.0581188	0.059996	0.069509	0.0578074	0.0948746	0.0911539	0.0640512	0.065983	0.0820199	0.110652	0.346176	0.308718	0.715609	0.315533	0.321888	0.313355	0.526092	0.196694	0.447404	0.495625	0.413184	0.455525
cg06072021	0.0369258	0.0224411	0.0266247	0.0477249	0.0278244	0.0282986	0.0212934	0.0374002	0.0526761	0.0272998	0.027901	0.0490343	0.0269045	0.0216909	0.0465411	0.0318125	0.0693413	0.0266949	0.0294631	0.140525	0.0347764	0.0259481	0.0274247	0.0223471	0.0225537	0.0553771	0.0930523	0.0244192	0.0237515	0.026978	0.0318689	0.0309636	0.0916034	0.0313659	0.0203083	0.0369384	0.026088	0.651662	0.342676	0.752535	0.402577	0.62865	0.241556	0.721905	0.316691	0.590265	0.572659	0.538434	0.550333
cg06103031	0.0416264	0.0386299	0.0478969	0.0478976	0.0393095	0.0242399	0.0307814	0.0708806	0.0319559	0.0344158	0.0407856	0.0453283	0.0316956	0.0503823	0.0518135	0.0421385	0.0542429	0.0446689	0.0435413	0.118032	0.0458271	0.0412509	0.037088	0.0255791	0.0379213	0.0408762	0.0309442	0.0434195	0.0292485	0.052652	0.0304237	0.0249537	0.0502332	0.038249	0.0270125	0.045966	0.035497	0.616716	0.15689	0.755577	0.54305	0.535385	0.153728	0.703751	0.0382736	0.0427439	0.531238	0.257902	0.558993
cg06123396	0.0265783	0.0210919	0.0481424	0.0461823	0.050993	0.0320136	0.0273561	0.0446356	0.0474879	0.0312257	0.0433574	0.0395411	0.025537	0.0234939	0.0252174	0.0381145	0.0776818	0.0250314	0.0421978	0.0450661	0.0312892	0.0268331	0.0262885	0.0249404	0.0234462	0.0323938	0.0240003	0.0299351	0.0317195	0.0453628	0.0225696	0.0453327	0.0602018	0.0322248	0.0186152	0.0267722	0.0251139	0.604381	0.359051	0.715168	0.226618	0.237073	0.0317536	0.0206385	0.0257522	0.383262	0.521187	0.0441504	0.300896
cg06143522	0.073841	0.0718595	0.0912	0.106496	0.085895	0.0650203	0.0859992	0.0510727	0.0811844	0.125509	0.0781095	0.0921756	0.0617022	0.0998227	0.0898701	0.0526242	0.0712895	0.0759189	0.0652976	0.105146	0.0886747	0.0808159	0.0687531	0.0538948	0.0789613	0.0684024	0.0699824	0.106348	0.0742267	0.0836313	0.0770187	0.0818587	0.071712	0.0796508	0.0864981	0.0784366	0.0864924	0.354506	0.388064	0.820823	0.18818	0.0762106	0.192692	0.0423309	0.0484618	0.295853	0.35072	0.512341	0.697436
cg06172475	0.040064	0.06187	0.0453058	0.088198	0.0569082	0.0475292	0.0454955	0.141193	0.0524946	0.0396351	0.0597651	0.0625912	0.110993	0.0429718	0.114799	0.0342194	0.0607873	0.0493658	0.0672244	0.071986	0.0727861	0.0530407	0.0508268	0.0325846	0.0461389	0.0500409	0.118079	0.0517025	0.0620193	0.0608105	0.0467312	0.0643905	0.0887673	0.0495634	0.0540878	0.0620969	0.0659471	0.34737	0.128252	0.628818	0.333622	0.297197	0.111764	0.171684	0.323729	0.463962	0.460391	0.339397	0.382438
cg06192555	0.0244909	0.0243798	0.0222608	0.0233146	0.0259135	0.0208844	0.0158859	0.0300586	0.0210592	0.0278609	0.0215983	0.0177246	0.0342482	0.0224781	0.0218577	0.0209195	0.0289389	0.0205505	0.020051	0.209966	0.0290698	0.0228305	0.0241551	0.021442	0.0224889	0.0296212	0.0208651	0.0226309	0.0223356	0.0191699	0.0272577	0.0209233	0.0246004	0.0223407	0.0190106	0.0227778	0.01929	0.628046	0.357172	0.476079	0.0550666	0.364907	0.0677251	0.0186921	0.0358434	0.0301518	0.642666	0.313612	0.588541
cg06200048	0.0392882	0.0375721	0.0339797	0.0293219	0.017666	0.0168256	0.0232189	0.0398126	0.0233075	0.024537	0.0226509	0.0257972	0.0394457	0.0230543	0.0497192	0.0482295	0.0316499	0.0187435	0.0246315	0.0202575	0.0338791	0.0425221	0.0283314	0.0201497	0.0351794	0.0342009	0.0480354	0.040758	0.0362302	0.0261882	0.032173	0.0308047	0.035491	0.0278009	0.0222034	0.0263847	0.0214635	0.248345	0.29118	0.0919429	0.306	0.238749	0.0395082	0.0177249	0.0246438	0.0282106	0.425351	0.373601	0.395094
cg06204922	0.183787	0.118976	0.168884	0.265477	0.117021	0.061087	0.132709	0.0910739	0.148623	0.182842	0.0632878	0.0956841	0.0810367	0.0743669	0.170038	0.11951	0.199449	0.114682	0.0830498	0.129044	0.161479	0.0881446	0.094802	0.0313457	0.0441621	0.169818	0.319882	0.0518891	0.0468064	0.167616	0.0600264	0.135965	0.295455	0.0613776	0.0458202	0.135617	0.087832	0.299744	0.282123	0.754861	0.387307	0.550604	0.298327	0.759998	0.383449	0.492436	0.515853	0.341045	0.457187
cg06223466	0.124025	0.106547	0.111533	0.0722122	0.0905054	0.0447908	0.0801073	0.0414468	0.0633891	0.072992	0.0608921	0.0519313	0.0481244	0.104075	0.198986	0.0536858	0.0818575	0.0722953	0.0448535	0.165705	0.0686561	0.0411373	0.044616	0.0472267	0.0678262	0.110546	0.0495853	0.0893546	0.0639491	0.0515111	0.050432	0.0652088	0.0691695	0.0609364	0.0648383	0.0743623	0.0581449	0.133923	0.460168	0.270938	0.366096	0.139482	0.332826	0.0717343	0.070996	0.459257	0.675352	0.5321	0.610522
cg06223767	0.175658	0.0595464	0.106525	0.0802638	0.101031	0.0398522	0.0706779	0.0827681	0.172325	0.0349373	0.0999442	0.121891	0.041176	0.104468	0.219839	0.191325	0.135223	0.0638779	0.0675475	0.183732	0.124883	0.108157	0.0576889	0.0226338	0.0322646	0.174099	0.322831	0.0485907	0.0439147	0.0825404	0.0560737	0.110627	0.233398	0.0642774	0.0961924	0.162209	0.0385074	0.713434	0.441488	0.750731	0.582303	0.545579	0.529124	0.829646	0.445977	0.758093	0.667501	0.631485	0.616433
cg06241792	0.0226428	0.0169836	0.0189311	0.0196172	0.0151882	0.0145388	0.0122148	0.0882829	0.0151338	0.0196612	0.0196805	0.0130256	0.0125115	0.0200259	0.272682	0.0179447	0.0175798	0.01426	0.0146785	0.0512849	0.0226396	0.0171926	0.0159078	0.0151169	0.0162734	0.0174776	0.0126003	0.0137067	0.0166442	0.014184	0.0179038	0.0232657	0.0191646	0.0136888	0.0127206	0.0197884	0.0124548	0.303142	0.371628	0.0142888	0.417379	0.0154094	0.404954	0.632491	0.0208424	0.0289803	0.476787	0.497362	0.528031
cg06243556	0.0474907	0.0647542	0.0585777	0.0534306	0.0493066	0.0323175	0.0420443	0.0296984	0.052972	0.0387867	0.04406	0.0382513	0.0343445	0.0473528	0.0578821	0.0383014	0.0463983	0.0447606	0.0368258	0.0386463	0.037909	0.0571776	0.068549	0.0398643	0.0443346	0.0485312	0.0778681	0.044801	0.0362497	0.0613865	0.0388614	0.0336488	0.0537037	0.041742	0.039058	0.0467632	0.0398642	0.0281089	0.306713	0.330229	0.242538	0.51039	0.215756	0.487675	0.302769	0.0531863	0.322111	0.462245	0.447166
cg06298519	0.133081	0.0900589	0.129185	0.0646654	0.0764475	0.0465983	0.0490243	0.0600679	0.0618061	0.133752	0.0658453	0.128548	0.0642364	0.0530232	0.121251	0.0831744	0.135023	0.0678172	0.0540185	0.0753573	0.13982	0.0599119	0.0636884	0.0505506	0.0565885	0.206926	0.204198	0.0706891	0.0490423	0.0500662	0.0454004	0.0926077	0.158418	0.0526434	0.041166	0.113199	0.0910483	0.696157	0.448451	0.777675	0.538865	0.557632	0.430863	0.691193	0.549331	0.719443	0.54912	0.671218	0.626731
cg06299307	0.141173	0.0723545	0.066476	0.0610084	0.0794167	0.0363352	0.0554692	0.0763063	0.0890984	0.0522625	0.0531636	0.0636027	0.0545603	0.0476856	0.0683226	0.146276	0.201833	0.0932937	0.0580035	0.0754177	0.101833	0.0614186	0.106508	0.0568839	0.0576754	0.245691	0.0529029	0.0783697	0.044754	0.0529186	0.053227	0.0567308	0.237076	0.0655441	0.0404712	0.0700955	0.0396428	0.318253	0.367413	0.786693	0.576301	0.7272	0.345915	0.0385537	0.0691921	0.731356	0.444199	0.565098	0.731398
cg06313119	0.0177728	0.0204852	0.0209937	0.02204	0.0207254	0.0160946	0.0152468	0.02477	0.018165	0.0302712	0.0209719	0.0190197	0.0190614	0.0207627	0.0186575	0.0187745	0.0217121	0.0171305	0.023318	0.0380901	0.0168667	0.0176734	0.0213199	0.0152173	0.01641	0.0206383	0.111786	0.0211364	0.0171608	0.0228592	0.0203392	0.0182449	0.0200659	0.0184498	0.019135	0.0208743	0.0185362	0.364905	0.293809	0.0164144	0.370741	0.519683	0.274868	0.3168	0.024383	0.544268	0.451167	0.526951	0.436917
cg06319822	0.103791	0.0524295	0.0632768	0.0792569	0.0631901	0.0240556	0.0309458	0.0342302	0.0388353	0.0318457	0.104371	0.0759585	0.0301783	0.0501026	0.0249589	0.030548	0.101608	0.0316472	0.0259558	0.113168	0.0724718	0.034236	0.0262443	0.0231551	0.0487946	0.078212	0.0228827	0.0222373	0.0274523	0.0393381	0.0309628	0.0325371	0.0573199	0.0298055	0.037633	0.0303685	0.0311927	0.162707	0.389268	0.51256	0.515679	0.38308	0.351294	0.504377	0.0456375	0.36379	0.585244	0.337582	0.576134
cg06340552	0.0297747	0.0310993	0.0376589	0.0266635	0.0325553	0.0184037	0.0257485	0.0407145	0.0270383	0.0305009	0.025909	0.0223917	0.0229579	0.0271261	0.0347085	0.0217572	0.0283122	0.024505	0.0268597	0.0648649	0.0224227	0.0265205	0.0276026	0.0243324	0.0322288	0.0245326	0.0281558	0.0326596	0.029275	0.0261453	0.0297055	0.0282616	0.0359184	0.0265627	0.0238413	0.0372661	0.026929	0.532261	0.277848	0.697336	0.535976	0.460683	0.131377	0.112321	0.367332	0.395654	0.542522	0.567029	0.482581
cg06367693	0.126694	0.116265	0.128186	0.170336	0.103348	0.085332	0.0975799	0.0678279	0.10783	0.135854	0.0739493	0.105763	0.121604	0.130594	0.0850694	0.0979129	0.106832	0.0714499	0.0729505	0.144441	0.114213	0.101115	0.0828119	0.0861538	0.116294	0.129812	0.110814	0.13881	0.0525399	0.108703	0.0820138	0.115431	0.083116	0.08232	0.11995	0.108105	0.105294	0.619098	0.390087	0.683777	0.511261	0.599813	0.350566	0.43826	0.125416	0.439164	0.588216	0.535551	0.569653
cg06368118	0.0435607	0.0386013	0.0525058	0.0416758	0.0452586	0.0389434	0.037078	0.0464198	0.0431073	0.0353461	0.0377935	0.0362793	0.0473599	0.0432414	0.0429307	0.0439868	0.0606737	0.0373335	0.0499016	0.0448669	0.0449687	0.0412635	0.0366521	0.0328669	0.032257	0.0302721	0.112345	0.0490385	0.0439682	0.0599463	0.0380717	0.0416699	0.0542993	0.0494019	0.0386337	0.0466428	0.0606485	0.167223	0.367968	0.564893	0.497132	0.108697	0.0373352	0.617106	0.0703614	0.0616923	0.685878	0.442345	0.646333
cg06392318	0.0569115	0.0333709	0.0362502	0.0326527	0.0208586	0.0213147	0.0271073	0.0305236	0.0364391	0.0443956	0.0218148	0.0361786	0.0321483	0.030244	0.029957	0.029718	0.0197409	0.0291367	0.0300961	0.0533851	0.0414971	0.0241923	0.025381	0.0261707	0.0250385	0.0397524	0.0261452	0.0312073	0.0314239	0.0241923	0.0271399	0.0428829	0.0503627	0.0231482	0.0224753	0.0323281	0.0387645	0.238792	0.146543	0.493545	0.309098	0.107383	0.0351253	0.0275004	0.173131	0.143315	0.419476	0.388444	0.378733
cg06399148	0.0336549	0.02984	0.0719696	0.0337893	0.0443758	0.0171897	0.0332702	0.0144825	0.0358689	0.0226955	0.0232546	0.0196016	0.0253831	0.0389884	0.0185072	0.0404634	0.0401126	0.0216975	0.022585	0.0335871	0.0182408	0.028862	0.0344142	0.0162076	0.017763	0.0467696	0.339844	0.0306426	0.0131979	0.0227479	0.0422991	0.0269124	0.0528778	0.0239636	0.0261865	0.0211424	0.021623	0.573194	0.342267	0.370309	0.425368	0.10106	0.28787	0.0172118	0.087617	0.595783	0.483356	0.46207	0.453551
cg06447552	0.128035	0.0309461	0.0437115	0.0269853	0.0355248	0.0165816	0.0137727	0.043178	0.0894117	0.0820345	0.0207512	0.0139263	0.0153914	0.017428	0.0125921	0.0378631	0.0843179	0.0184373	0.0140019	0.464543	0.0487582	0.0264729	0.0379687	0.0156341	0.0179985	0.111234	0.0878389	0.0427739	0.017402	0.0149948	0.0210427	0.0189599	0.0925453	0.0235918	0.0142453	0.0326407	0.0150412	0.233126	0.0519861	0.36795	0.371837	0.179874	0.298213	0.44605	0.15024	0.616536	0.462873	0.0752461	0.178944
cg06464594	0.0294662	0.0362448	0.0495252	0.0313435	0.0359738	0.020028	0.0309241	0.0477119	0.0242818	0.0490787	0.0330954	0.0292211	0.0287418	0.0288801	0.0276967	0.0344721	0.030964	0.0225013	0.0321219	0.0776653	0.0438161	0.0540324	0.0385209	0.0282984	0.0313094	0.0302441	0.0253688	0.0355867	0.0400855	0.0337801	0.0317904	0.021037	0.0368406	0.0283974	0.0265346	0.0328507	0.0328691	0.17372	0.186254	0.380806	0.384009	0.485564	0.0943845	0.770866	0.0339506	0.0965526	0.502755	0.249774	0.506023
cg06479755	0.0221681	0.0181516	0.0253916	0.0172681	0.0197427	0.0114726	0.0124168	0.014681	0.0216089	0.0219574	0.0159147	0.0451142	0.0138555	0.0165688	0.0194133	0.0199067	0.0349824	0.0170935	0.015006	0.0219592	0.0149058	0.0163696	0.0154985	0.0100537	0.0124843	0.0380861	0.0113135	0.0100347	0.0117267	0.0126198	0.0141328	0.0621021	0.0604352	0.0143007	0.0112909	0.013615	0.0130891	0.181424	0.319209	0.533149	0.451489	0.24482	0.0872585	0.413797	0.301049	0.335642	0.484024	0.430674	0.329168
cg06481168	0.031993	0.0486449	0.0259247	0.0234084	0.0265655	0.0409733	0.0180406	0.0722219	0.026386	0.0298931	0.0223943	0.0445078	0.0419429	0.0207726	0.0244436	0.0398488	0.0291975	0.020609	0.0277272	0.304894	0.0229275	0.0257032	0.0292221	0.0182424	0.0358154	0.0216121	0.0216677	0.059769	0.0212553	0.0248557	0.0228204	0.0222588	0.026361	0.0237853	0.0737855	0.0588094	0.025694	0.597697	0.293419	0.729729	0.570975	0.614519	0.341248	0.0224671	0.0287969	0.502039	0.602979	0.431887	0.551019
cg06499647	0.0801133	0.0587476	0.0861755	0.0345602	0.0879166	0.0321137	0.039173	0.0402238	0.0425298	0.105437	0.0304747	0.056587	0.030207	0.04929	0.0287413	0.065813	0.0782021	0.0365038	0.0371046	0.0865776	0.0444664	0.0531812	0.0576742	0.0332289	0.0533998	0.066994	0.108383	0.103275	0.0302418	0.0496087	0.0383825	0.0555376	0.0463914	0.0431866	0.0408453	0.0586941	0.0351876	0.486187	0.268407	0.612963	0.304447	0.170112	0.288625	0.123267	0.104991	0.488525	0.49951	0.311269	0.374117
cg06528267	0.114397	0.129195	0.101042	0.127041	0.152481	0.0723825	0.142019	0.268621	0.0965411	0.158424	0.0783221	0.112937	0.0882239	0.126243	0.161136	0.139323	0.113276	0.089632	0.138431	0.14533	0.120526	0.111962	0.0988911	0.0690123	0.164805	0.173656	0.216893	0.161603	0.0836893	0.133077	0.112275	0.102058	0.139258	0.12831	0.129786	0.11749	0.100454	0.549557	0.388736	0.615965	0.459355	0.528311	0.11631	0.621358	0.304767	0.485045	0.497538	0.484886	0.515579
cg06547386	0.080496	0.0475931	0.0898038	0.092791	0.0507015	0.0237856	0.0383208	0.0576335	0.0434998	0.065235	0.0699109	0.0611415	0.0644087	0.083425	0.0379886	0.0777481	0.0760257	0.0699749	0.0650173	0.114338	0.0691175	0.0538851	0.0914955	0.0416816	0.0619436	0.0650561	0.0722279	0.029301	0.0294826	0.04228	0.074816	0.0404792	0.0869223	0.0264617	0.042444	0.0421489	0.063469	0.49702	0.372128	0.538043	0.306686	0.104537	0.141052	0.325312	0.0411358	0.0578511	0.576315	0.562608	0.530513
cg06554120	0.0187243	0.0439301	0.0378303	0.0591151	0.0265696	0.0160001	0.0212416	0.0149077	0.0194975	0.0285552	0.0323719	0.0221616	0.0185147	0.0175615	0.0185275	0.0215988	0.0263165	0.0263374	0.0215493	0.0374153	0.0217694	0.0441881	0.0221893	0.0166702	0.0458542	0.0260827	0.0305082	0.0424821	0.0215316	0.021848	0.0272721	0.0276147	0.0206203	0.0283137	0.0211379	0.0287187	0.0159915	0.476749	0.242964	0.499421	0.0326349	0.360897	0.347369	0.0174615	0.296057	0.355463	0.398814	0.465878	0.372777
cg06560754	0.0595749	0.0767008	0.067164	0.0790641	0.0712134	0.0390421	0.0788878	0.0367493	0.0611608	0.0432694	0.0333231	0.0413978	0.0310509	0.0543908	0.0260514	0.0393356	0.0331992	0.0382147	0.0326959	0.0434613	0.0477374	0.0463672	0.0345525	0.0324101	0.0531978	0.072839	0.0494355	0.0530837	0.0368707	0.0383729	0.0294411	0.0382614	0.0391787	0.0438718	0.0641095	0.0381067	0.0280679	0.157495	0.387499	0.587754	0.152179	0.105907	0.0337667	0.0551818	0.0405915	0.127701	0.548031	0.344426	0.548256
cg06560887	0.0852541	0.0568366	0.0420614	0.0276965	0.0795984	0.0254866	0.0864902	0.412313	0.116881	0.120517	0.0617557	0.111579	0.0639203	0.0531035	0.136721	0.208025	0.151161	0.0918012	0.0289381	0.09824	0.0857317	0.0804968	0.0967786	0.0400546	0.0344162	0.100381	0.075967	0.0342873	0.0493134	0.0265513	0.0538548	0.041392	0.127558	0.0448548	0.105217	0.0948024	0.0448947	0.706437	0.418157	0.778709	0.563719	0.710223	0.389944	0.061329	0.131288	0.500056	0.629168	0.530445	0.590649
cg06562865	0.0243024	0.050737	0.0385583	0.0245234	0.0407938	0.020217	0.025689	0.0192846	0.0246439	0.0239504	0.0249008	0.0177542	0.0180015	0.0273532	0.0232704	0.0279807	0.036509	0.019641	0.0240808	0.0324537	0.0245238	0.0302951	0.0216733	0.0204857	0.0211606	0.0214614	0.038943	0.0309446	0.0245827	0.0288892	0.0245342	0.0222883	0.0224883	0.0290259	0.0175995	0.0213672	0.0221071	0.374217	0.150631	0.562802	0.352526	0.333568	0.0278716	0.0161353	0.0281616	0.214224	0.389209	0.0387335	0.376758
cg06564900	0.193874	0.158084	0.161723	0.229743	0.177684	0.0838328	0.110625	0.0473173	0.0971288	0.192682	0.0821912	0.154185	0.0603547	0.127507	0.0745291	0.229869	0.12948	0.128023	0.121392	0.212153	0.144241	0.144675	0.0952362	0.0881868	0.15002	0.170687	0.28405	0.171878	0.111185	0.158023	0.100705	0.10777	0.15369	0.147718	0.132029	0.114999	0.0913601	0.719902	0.442212	0.826327	0.56481	0.644328	0.518937	0.861982	0.123726	0.589117	0.711172	0.491599	0.728598
cg06576393	0.0300577	0.0284289	0.0353998	0.0318495	0.0247126	0.0151036	0.0158786	0.0380182	0.0200646	0.0379792	0.0224727	0.0153004	0.0286764	0.0183406	0.0207963	0.0327233	0.0286275	0.0164491	0.0289189	0.0254909	0.0162929	0.0366091	0.0260192	0.0144677	0.0168621	0.0344608	0.0163704	0.0316172	0.0224538	0.0203649	0.0297158	0.0233004	0.0423384	0.0300099	0.0162481	0.0238983	0.0178278	0.348026	0.32797	0.694837	0.409924	0.189492	0.103034	0.0167816	0.0661563	0.515452	0.552627	0.528601	0.425636
cg06598836	0.190428	0.207066	0.202753	0.120484	0.180615	0.0497376	0.146638	0.0390211	0.153062	0.194572	0.0774809	0.0840947	0.0529483	0.203313	0.0189176	0.172472	0.153764	0.113416	0.0727084	0.240696	0.0828322	0.128097	0.12393	0.0768242	0.130614	0.149068	0.232653	0.247099	0.0690518	0.203668	0.0820532	0.137919	0.0592806	0.0918572	0.193657	0.0919053	0.0655915	0.605213	0.428158	0.729895	0.53716	0.548318	0.197849	0.757002	0.0418415	0.479716	0.622898	0.634371	0.658193
cg06611358	0.285646	0.15378	0.129038	0.070643	0.0638701	0.0587838	0.12988	0.101605	0.192722	0.353576	0.0588444	0.0802916	0.0580094	0.0544901	0.152636	0.140007	0.234688	0.0709725	0.0668056	0.130918	0.128175	0.137853	0.112224	0.0619222	0.0636828	0.172466	0.216245	0.147045	0.0353959	0.0642098	0.0779099	0.0461588	0.176707	0.0523011	0.118938	0.124543	0.0565656	0.518297	0.446227	0.787557	0.431443	0.581405	0.381364	0.77383	0.482908	0.473432	0.573879	0.483486	0.507568
cg06617456	0.318968	0.175352	0.20216	0.1498	0.124635	0.0698974	0.151331	0.142596	0.205129	0.185171	0.102871	0.187161	0.117216	0.210882	0.601531	0.15076	0.132731	0.148611	0.0915311	0.30569	0.232645	0.133974	0.0939407	0.0969082	0.0822404	0.227957	0.28875	0.148595	0.107899	0.113217	0.0849063	0.160995	0.194126	0.161943	0.189944	0.128035	0.156462	0.660397	0.474296	0.753275	0.44859	0.613395	0.47798	0.577893	0.562558	0.601283	0.6228	0.586587	0.56674
cg06619066	0.0763945	0.0885302	0.130759	0.0784817	0.0849662	0.0253751	0.102938	0.0387409	0.033461	0.0916043	0.034996	0.0430155	0.0272825	0.0823163	0.0218936	0.0915872	0.0648825	0.0240573	0.0350555	0.145129	0.0677908	0.0768841	0.0460701	0.031514	0.076715	0.109641	0.0501918	0.10928	0.0294835	0.0697556	0.0364648	0.0517084	0.0333235	0.0525655	0.0867133	0.0748011	0.0408392	0.0798546	0.171908	0.651055	0.368494	0.355613	0.0576551	0.0170882	0.0413467	0.607031	0.453846	0.488605	0.514773
cg06622999	0.237532	0.115851	0.134143	0.136151	0.158247	0.0338675	0.128644	0.0566858	0.148569	0.235129	0.0776956	0.134779	0.086204	0.139627	0.0289425	0.184093	0.243167	0.122369	0.0690429	0.343189	0.141671	0.10087	0.0785097	0.0256633	0.0753904	0.267545	0.189741	0.136048	0.0271545	0.108804	0.0269052	0.113141	0.235412	0.0720981	0.0395905	0.176973	0.0772124	0.463163	0.347416	0.649146	0.462199	0.493339	0.271975	0.0796082	0.435462	0.590054	0.411952	0.437816	0.499622
cg06630204	0.0735787	0.0822157	0.0853032	0.0420374	0.0752086	0.032883	0.0636706	0.0279884	0.0440679	0.0832656	0.0343215	0.036107	0.0313271	0.0427135	0.0255529	0.116836	0.0639481	0.0272517	0.0272701	0.108584	0.0620379	0.0696459	0.0364772	0.0237039	0.0275791	0.150891	0.133778	0.080762	0.0250499	0.0333069	0.0397111	0.0334238	0.16922	0.042048	0.057915	0.0522797	0.027268	0.445657	0.309803	0.62647	0.409313	0.434958	0.38326	0.0238676	0.274034	0.649394	0.505912	0.495474	0.474517
cg06639332	0.147412	0.112716	0.104424	0.148207	0.0987098	0.0499839	0.0985456	0.157005	0.0908105	0.126626	0.0597128	0.0734073	0.0745967	0.111256	0.0869405	0.122043	0.128513	0.103421	0.0708722	0.185784	0.0972713	0.0845339	0.0659931	0.0502697	0.0832467	0.158209	0.182585	0.108794	0.0598006	0.0831629	0.0589929	0.0901998	0.100164	0.0867746	0.0644764	0.081629	0.104527	0.485799	0.412783	0.624962	0.416103	0.361633	0.377922	0.389135	0.348735	0.600987	0.55463	0.481204	0.452755
cg06650115	0.0455653	0.0267962	0.0381065	0.0291147	0.0271662	0.0178204	0.045389	0.0310189	0.0259144	0.0242531	0.0219369	0.0458331	0.016872	0.0211528	0.0546963	0.02778	0.0655981	0.0242599	0.0221422	0.0471619	0.0298477	0.0246605	0.0224536	0.0173414	0.0179076	0.0487854	0.0387222	0.0207717	0.0176787	0.0294791	0.0183711	0.0382568	0.0804892	0.0362011	0.0235817	0.0381887	0.0169477	0.720368	0.229976	0.698216	0.252494	0.643081	0.386783	0.168253	0.380797	0.0476124	0.496351	0.505075	0.542432
cg06651311	0.0893406	0.128454	0.110385	0.117691	0.141836	0.0336188	0.0968677	0.0393294	0.0555397	0.10077	0.0713671	0.0586629	0.0475854	0.115026	0.187669	0.0747613	0.0790924	0.048515	0.0523049	0.175151	0.040305	0.120311	0.0673956	0.0240304	0.0923965	0.0910788	0.043804	0.137393	0.0604883	0.0371836	0.0684686	0.067133	0.0472937	0.0832928	0.107236	0.110344	0.0534519	0.67221	0.305998	0.0441156	0.119914	0.569105	0.360355	0.0391723	0.249655	0.173052	0.568943	0.511787	0.535829
cg06652199	0.171777	0.117008	0.158625	0.0906282	0.103819	0.0677748	0.095545	0.100477	0.100266	0.196571	0.0797725	0.111925	0.124484	0.0950265	0.134544	0.0913802	0.142632	0.0780597	0.0744134	0.409577	0.17399	0.094891	0.122229	0.0647276	0.0681757	0.158776	0.203253	0.0894321	0.0629648	0.0884656	0.0833759	0.157274	0.219134	0.0941152	0.0844055	0.154623	0.0972879	0.459556	0.407855	0.538239	0.458073	0.159489	0.295392	0.429929	0.149035	0.568606	0.562619	0.500364	0.568545
cg06664085	0.0524488	0.0418739	0.0320066	0.0267621	0.0398889	0.0160029	0.0206737	0.0144507	0.0199878	0.0197588	0.0166564	0.0150822	0.0162513	0.0347853	0.0177438	0.021217	0.0257794	0.0163742	0.0171416	0.0490305	0.0146064	0.0317627	0.0171144	0.0145301	0.0199242	0.0273472	0.0547049	0.0224797	0.0177727	0.0192305	0.0200256	0.0169456	0.0274072	0.0186109	0.016719	0.0219334	0.0185949	0.227478	0.291341	0.276968	0.463111	0.344608	0.0180603	0.0168564	0.0188576	0.0184978	0.554682	0.143792	0.540779
cg06714320	0.0253315	0.0400566	0.0465663	0.0401823	0.0432964	0.0189266	0.019389	0.0550342	0.0340161	0.0238448	0.0347718	0.0230446	0.0230552	0.0346004	0.0239997	0.0334965	0.0558767	0.0260182	0.0309732	0.108322	0.0360304	0.0370448	0.0321571	0.0180468	0.0229679	0.0454892	0.0319273	0.0417223	0.0228549	0.032114	0.0339273	0.0264378	0.034344	0.030978	0.0177142	0.0272545	0.0227939	0.0905777	0.405351	0.774799	0.397262	0.34522	0.0250902	0.0305555	0.0367506	0.0300392	0.628755	0.312876	0.577416
cg06716684	0.0150558	0.0179116	0.018265	0.0154211	0.0190084	0.0152786	0.01259	0.0173917	0.0149652	0.0147634	0.0171474	0.0306731	0.0108572	0.0139444	0.029079	0.0178608	0.0175131	0.0157436	0.0198148	0.0175611	0.0132515	0.0148967	0.0151124	0.0127157	0.0097348	0.0281826	0.050083	0.0133956	0.0145709	0.0228907	0.0165142	0.035522	0.0498262	0.0187463	0.0130799	0.0143104	0.0151663	0.444871	0.201604	0.0110325	0.457165	0.293808	0.245412	0.0212072	0.299529	0.538272	0.512128	0.0157327	0.460937
cg06728579	0.0270296	0.0238077	0.0229467	0.0255341	0.032119	0.0190812	0.0204801	0.0940883	0.0237396	0.0339375	0.0267075	0.0248911	0.0198959	0.0245286	0.0301949	0.0279205	0.0414751	0.0221787	0.0314346	0.170301	0.0184734	0.023944	0.0268497	0.0191512	0.0208176	0.0249718	0.0354467	0.0243904	0.0251549	0.0258394	0.0240513	0.0228163	0.0402413	0.0235686	0.0202965	0.0322902	0.0240214	0.676511	0.207164	0.0225889	0.606998	0.6599	0.42793	0.110463	0.0487197	0.0380786	0.654153	0.590666	0.657313
cg06733470	0.17906	0.113265	0.128711	0.101127	0.085354	0.0895525	0.101045	0.129935	0.15289	0.14108	0.0839863	0.113086	0.0947221	0.129401	0.141199	0.0701744	0.153364	0.121176	0.0764696	0.150703	0.118997	0.0749261	0.0894145	0.0731694	0.0451539	0.140442	0.120886	0.0773291	0.0590303	0.0767093	0.0947376	0.129623	0.184617	0.0829152	0.115419	0.0836548	0.116609	0.22029	0.47458	0.430302	0.428292	0.343603	0.458784	0.542083	0.327728	0.25024	0.568043	0.468792	0.511046
cg06738356	0.0806462	0.125778	0.0609205	0.0419389	0.0563495	0.0686196	0.0673203	0.0418057	0.0229279	0.0552783	0.0819889	0.0197851	0.0351828	0.0554331	0.107426	0.0600079	0.0378068	0.0283448	0.0533614	0.101902	0.0466356	0.154907	0.0379582	0.0150854	0.0594461	0.0564545	0.0327678	0.0392092	0.0275534	0.0260336	0.0268027	0.0248347	0.0406887	0.0312503	0.0298784	0.0579993	0.0653597	0.160982	0.354116	0.444203	0.206357	0.364797	0.296491	0.673465	0.0399181	0.179959	0.465806	0.418938	0.428956
cg06740629	0.0485639	0.0424888	0.0595009	0.0383562	0.0600735	0.0249325	0.0485948	0.06183	0.0373933	0.0302974	0.0374674	0.0346862	0.0378197	0.0333379	0.0365186	0.036387	0.0830834	0.0416678	0.0328721	0.0527277	0.0364429	0.0451675	0.0365069	0.0276359	0.029546	0.0419151	0.0398851	0.0313234	0.0273147	0.0715034	0.0470866	0.0274386	0.0445339	0.0319191	0.0347307	0.0398082	0.0373864	0.048441	0.317225	0.686389	0.293979	0.307823	0.0335273	0.60466	0.0607565	0.0475876	0.548306	0.462721	0.302106
cg06761921	0.0875077	0.0493963	0.0781949	0.0603114	0.0644611	0.0202162	0.0415425	0.0521574	0.0616485	0.0832524	0.0385084	0.0508859	0.0341035	0.0353003	0.0484742	0.0818828	0.110656	0.0516959	0.0443808	0.0735108	0.0941697	0.0457242	0.0515959	0.0242484	0.036355	0.130779	0.0600258	0.0490825	0.0269677	0.0354273	0.0353731	0.0479185	0.106695	0.037374	0.0327844	0.0775873	0.051814	0.526989	0.267952	0.621174	0.491107	0.612151	0.170577	0.0429902	0.0361961	0.0514891	0.538866	0.250637	0.529365
cg06818307	0.0726279	0.106165	0.0929974	0.091107	0.0903761	0.0377552	0.0533413	0.0287906	0.0542575	0.0458977	0.0619274	0.0285458	0.0452483	0.109467	0.0357141	0.0630231	0.0775106	0.0400124	0.0641261	0.165893	0.0521306	0.0941701	0.0781658	0.0440697	0.0493051	0.0743439	0.0565974	0.0726111	0.0667697	0.0607106	0.0597075	0.0528231	0.0646856	0.0791913	0.0675372	0.045905	0.0270215	0.558275	0.462716	0.714478	0.620725	0.628722	0.398938	0.542474	0.447318	0.397449	0.625911	0.406307	0.0888505
cg06844012	0.063469	0.0722009	0.0648895	0.082694	0.0829358	0.0356166	0.035131	0.034045	0.0566776	0.0673527	0.051836	0.0417812	0.0527293	0.0587119	0.0427982	0.0466993	0.0514023	0.0341879	0.0472604	0.0839702	0.0734302	0.064287	0.0408761	0.0417552	0.0465089	0.0653585	0.0271144	0.0790685	0.0482485	0.0782273	0.0575907	0.0490009	0.045023	0.0570822	0.0474392	0.0515567	0.0445649	0.4663	0.338341	0.0253133	0.0541656	0.232989	0.0455198	0.0589083	0.0358216	0.031018	0.529867	0.390144	0.389287
cg06926782	0.0787461	0.0826407	0.102827	0.0634508	0.115305	0.0244469	0.0398889	0.0350776	0.0878898	0.194286	0.0440764	0.113078	0.0354102	0.0392345	0.0494563	0.0751841	0.17644	0.0572177	0.0406215	0.0692018	0.0673199	0.0369159	0.0926805	0.0250366	0.0329134	0.112193	0.118529	0.0373571	0.026073	0.0354092	0.037189	0.0530983	0.101337	0.0494508	0.0544442	0.130438	0.0396887	0.0375055	0.397909	0.624638	0.399098	0.386864	0.421438	0.488332	0.0311393	0.597525	0.557238	0.480438	0.599361
cg06955749	0.141789	0.113023	0.10442	0.151561	0.10399	0.0654469	0.0980402	0.121352	0.0951459	0.143404	0.0808469	0.104371	0.0912793	0.107875	0.0620542	0.103699	0.0997437	0.0781646	0.0683118	0.111131	0.124417	0.113249	0.0755686	0.098379	0.114486	0.15323	0.1031	0.0955979	0.0808767	0.0980963	0.067226	0.105765	0.095983	0.0853524	0.0855654	0.0892301	0.0819508	0.584402	0.343664	0.7527	0.274247	0.352839	0.284042	0.799966	0.219939	0.581178	0.517645	0.458135	0.59191
cg06995920	0.118512	0.0733564	0.0834626	0.173634	0.0695181	0.0890023	0.0830429	0.0672368	0.102148	0.11651	0.0887971	0.0719823	0.0707177	0.111637	0.201374	0.075296	0.122701	0.0843844	0.106167	0.109748	0.113674	0.104535	0.075189	0.0832806	0.120821	0.0901835	0.275566	0.118239	0.0514447	0.0969604	0.0876024	0.0951135	0.0685874	0.0854339	0.0944345	0.0917523	0.066999	0.618933	0.505554	0.828733	0.527803	0.571822	0.500926	0.694417	0.0817023	0.0767419	0.643451	0.602177	0.622895
cg07003632	0.0263828	0.0255984	0.0284911	0.0201644	0.028439	0.013119	0.0207127	0.0269248	0.0191268	0.0255724	0.022842	0.0270062	0.0194904	0.019421	0.0706662	0.0209543	0.0554765	0.0295564	0.0247418	0.0801165	0.0215049	0.0250908	0.0326808	0.0159278	0.0160191	0.0380586	0.0227256	0.0316488	0.0208449	0.0395176	0.0296745	0.04093	0.0228453	0.0170941	0.0187782	0.0251496	0.0257254	0.450181	0.329695	0.339387	0.330402	0.537419	0.170802	0.0407209	0.0750975	0.268326	0.538389	0.470404	0.54971
cg07005523	0.0637205	0.0433008	0.0448139	0.0430204	0.0424396	0.0334691	0.0368395	0.0262666	0.0374054	0.046117	0.0398686	0.0565198	0.038731	0.0416577	0.0438634	0.0414831	0.0426403	0.0363869	0.0447421	0.0308103	0.0521222	0.0406485	0.0449642	0.0393907	0.0416657	0.0366366	0.100046	0.045422	0.0385858	0.0478386	0.0387452	0.0451835	0.0453151	0.046273	0.0302907	0.0569069	0.0425533	0.488327	0.14329	0.751972	0.191632	0.290194	0.180546	0.0700726	0.0450125	0.0660839	0.529593	0.418221	0.602545
cg07017374	0.0262956	0.0245415	0.028719	0.0213426	0.0248007	0.0167443	0.0211306	0.020933	0.0267704	0.042403	0.0232912	0.0254047	0.0204886	0.0192863	0.0235749	0.0245968	0.0455135	0.023943	0.0216356	0.0249226	0.0227447	0.0257153	0.0292964	0.0180038	0.0192102	0.0188052	0.0176169	0.0238419	0.0273425	0.0243911	0.0261173	0.0191459	0.0305445	0.0222202	0.0185682	0.0231268	0.018291	0.144601	0.462365	0.755867	0.363435	0.492362	0.0194955	0.256874	0.0293137	0.058516	0.556955	0.544473	0.563018
cg07023791	0.0836805	0.0353553	0.0383236	0.035093	0.0437266	0.0387923	0.0523697	0.032165	0.0381678	0.0468194	0.0416568	0.0554281	0.0637604	0.0387696	0.0703681	0.0414411	0.0829528	0.0600001	0.0377148	0.0677769	0.0499931	0.036014	0.0265857	0.027032	0.0434596	0.0888936	0.0187282	0.0344242	0.0405212	0.0519351	0.0331571	0.0745882	0.0417036	0.0313944	0.0400418	0.0504568	0.0378916	0.324365	0.2206	0.504433	0.275808	0.293162	0.186443	0.167407	0.115264	0.215266	0.427807	0.237469	0.239525
cg07039180	0.0854992	0.0734179	0.0658628	0.0961264	0.0733097	0.0602359	0.0606831	0.05594	0.0668119	0.0868009	0.059357	0.0632428	0.0817021	0.0845862	0.0818643	0.0799891	0.0553135	0.0711274	0.0638995	0.128126	0.105556	0.0575003	0.0709047	0.0729904	0.125489	0.0630006	0.18248	0.0717685	0.0761739	0.0783773	0.0760331	0.0729796	0.0685265	0.075961	0.0753986	0.0705872	0.0723631	0.507841	0.361422	0.794081	0.447088	0.477253	0.0929368	0.0877673	0.0618514	0.0835021	0.630363	0.401607	0.630094
cg07068756	0.0832057	0.0298143	0.0542877	0.0389021	0.0434171	0.0153004	0.0581655	0.0383683	0.0537165	0.0302145	0.0282728	0.0458025	0.021668	0.0205049	0.0279166	0.0424056	0.0977434	0.0464725	0.0320349	0.0861994	0.0318175	0.0332499	0.0238104	0.0160379	0.0202891	0.0763162	0.0235006	0.0323153	0.0203685	0.0388208	0.0232367	0.0541809	0.0778322	0.0291495	0.0201962	0.0453767	0.0372413	0.109657	0.335632	0.493184	0.520248	0.121048	0.323587	0.0482712	0.0298114	0.0236371	0.569432	0.319322	0.577218
cg07087293	0.0748371	0.0811618	0.0909877	0.061878	0.0789825	0.0497069	0.0579724	0.0640989	0.0566678	0.0579995	0.0724111	0.0582999	0.0637927	0.0570013	0.123254	0.0891555	0.0800719	0.0609418	0.0676341	0.0707342	0.064709	0.0852	0.0701289	0.0516849	0.0607571	0.0566453	0.0635854	0.0912071	0.0870194	0.0897747	0.083139	0.047462	0.0778948	0.0889623	0.0585494	0.102471	0.0512979	0.492709	0.358691	0.373005	0.0900485	0.161162	0.0962443	0.0665609	0.0737907	0.492535	0.676786	0.582949	0.0968836
cg07117674	0.0588469	0.0768195	0.0771955	0.0768498	0.0394765	0.0566741	0.0481043	0.0433789	0.0602024	0.080966	0.0385417	0.0500228	0.0529449	0.0475007	0.0424689	0.0559763	0.0636507	0.0540202	0.0516151	0.08623	0.054461	0.0565268	0.0405679	0.0367413	0.0450578	0.0422553	0.126114	0.0814104	0.0557782	0.0553391	0.0371681	0.0632104	0.0471114	0.0587347	0.0364969	0.0862315	0.0568745	0.500902	0.259812	0.736076	0.395152	0.403018	0.039265	0.0401023	0.0436375	0.440272	0.482427	0.347882	0.265514
cg07136998	0.183881	0.145018	0.165209	0.103791	0.204427	0.0235277	0.083281	0.0430723	0.150481	0.268511	0.0476626	0.104366	0.0661659	0.20939	0.135095	0.240991	0.279481	0.250876	0.0440666	0.140781	0.139108	0.140418	0.0860674	0.0362919	0.0319841	0.312323	0.26808	0.163072	0.0392396	0.077273	0.0426038	0.0435386	0.222625	0.0729765	0.066988	0.202231	0.0255468	0.740551	0.565815	0.790952	0.613023	0.770137	0.529156	0.0174094	0.455123	0.789651	0.683746	0.720341	0.701876
cg07155336	0.0249338	0.0206182	0.0245341	0.0219617	0.0252836	0.018908	0.0207093	0.0489984	0.023818	0.022165	0.0244459	0.0201348	0.0211813	0.0253632	0.0255084	0.0237964	0.0285388	0.0235012	0.0243528	0.113371	0.0278025	0.0269212	0.0257963	0.0202182	0.0220568	0.0234871	0.0286226	0.021675	0.0246886	0.0239785	0.0225601	0.0225202	0.0255133	0.0238481	0.0244534	0.0296663	0.0198404	0.480776	0.431454	0.840946	0.52469	0.0978796	0.0267824	0.0417209	0.0299214	0.0301034	0.692554	0.540205	0.685187
cg07167168	0.115531	0.0871183	0.11461	0.0960032	0.153785	0.0227738	0.118855	0.0379497	0.11718	0.149286	0.0411333	0.0923412	0.0270506	0.0391772	0.0476308	0.125922	0.170902	0.0822059	0.0280106	0.0926597	0.0485218	0.0870551	0.112161	0.0239434	0.0211224	0.1499	0.111681	0.0827599	0.0279177	0.122397	0.0579115	0.0586705	0.180533	0.0572281	0.0410628	0.162121	0.053351	0.623593	0.466137	0.679145	0.520737	0.535519	0.412056	0.401856	0.0229243	0.240925	0.491501	0.489218	0.465856
cg07173275	0.158259	0.149479	0.119013	0.109059	0.0999882	0.0929602	0.125209	0.160175	0.188965	0.238054	0.113579	0.147925	0.108729	0.179996	0.125573	0.0944795	0.123204	0.0952853	0.117515	0.142992	0.235893	0.124929	0.0854536	0.167796	0.116927	0.1891	0.125581	0.131302	0.168525	0.128044	0.12022	0.128258	0.171416	0.124736	0.124847	0.101788	0.155151	0.11676	0.452161	0.888015	0.676623	0.156403	0.364109	0.576323	0.125648	0.517405	0.762858	0.149724	0.808613
cg07176264	0.152816	0.184504	0.194766	0.134164	0.234366	0.0312331	0.138241	0.064498	0.0793712	0.132992	0.0451929	0.080299	0.0536422	0.155959	0.0337079	0.0990381	0.188744	0.0688368	0.130223	0.164481	0.110933	0.149835	0.0741341	0.0556708	0.0848813	0.143508	0.127728	0.279562	0.0711751	0.139443	0.0900305	0.104065	0.0983745	0.131097	0.18356	0.101098	0.105832	0.684102	0.432811	0.705909	0.472785	0.570117	0.438624	0.750175	0.0448923	0.646646	0.633362	0.545958	0.600156
cg07191743	0.0201071	0.0169881	0.0260781	0.0204832	0.0211075	0.0167798	0.0174015	0.0158403	0.0191594	0.0173404	0.0163644	0.0172512	0.0162239	0.0204898	0.0186359	0.0223964	0.0178721	0.0147081	0.0174882	0.0301546	0.0138795	0.0226157	0.0211779	0.0155671	0.0160897	0.0195361	0.0177704	0.0281629	0.0200224	0.0228284	0.0225642	0.0195946	0.0247922	0.0175701	0.0137904	0.0161593	0.0169292	0.450098	0.407919	0.0145	0.290639	0.0356602	0.0283588	0.0137602	0.024227	0.12461	0.503065	0.442032	0.441763
cg07195011	0.0407265	0.0380016	0.0281175	0.0407709	0.0341495	0.0202618	0.0265375	0.0311342	0.031675	0.0588061	0.037502	0.0296569	0.0218684	0.0760578	0.0264591	0.0285815	0.032302	0.0235701	0.0318262	0.0800332	0.0412795	0.0370393	0.0300649	0.0242403	0.0374268	0.0493199	0.0431438	0.0327627	0.0281031	0.0292183	0.0599089	0.0223201	0.0350097	0.0236004	0.0399039	0.0397431	0.0264929	0.824434	0.473063	0.836411	0.405004	0.592777	0.373916	0.593314	0.0373518	0.0570187	0.710674	0.687174	0.679328
cg07204550	0.064639	0.0762257	0.0935325	0.068949	0.0931411	0.0322353	0.0532799	0.0318946	0.0434739	0.0744641	0.041162	0.0460393	0.0344766	0.0415253	0.028211	0.0585063	0.0532393	0.0364764	0.0367628	0.0747029	0.0417242	0.0479904	0.0378229	0.0350937	0.0612635	0.0553454	0.10924	0.11245	0.0320502	0.0572284	0.0325107	0.0573229	0.0466447	0.069044	0.0518655	0.0414239	0.036154	0.383257	0.156456	0.499903	0.31289	0.436436	0.251366	0.697236	0.0439319	0.50965	0.404589	0.38096	0.249763
cg07219542	0.339386	0.106537	0.232499	0.0258328	0.0427746	0.016382	0.0615117	0.0255897	0.234289	0.158756	0.130931	0.260918	0.128383	0.13571	0.0244453	0.167727	0.148338	0.0815271	0.0326979	0.629407	0.210893	0.0316023	0.138924	0.0252877	0.120101	0.288124	0.199895	0.245866	0.022509	0.0475775	0.0613037	0.0233081	0.387581	0.0535752	0.131391	0.0221852	0.020646	0.50947	0.262743	0.699605	0.305179	0.406264	0.252509	0.558089	0.459157	0.544466	0.49248	0.50931	0.483993
cg07252731	0.120265	0.0429903	0.110937	0.0424097	0.0738022	0.0176268	0.0759297	0.261079	0.148631	0.124165	0.0246958	0.14139	0.0325344	0.0298007	0.054217	0.0977205	0.174597	0.0894498	0.0297962	0.18669	0.117153	0.0291596	0.02962	0.0184979	0.0133715	0.177259	0.105903	0.0394166	0.0159395	0.0463676	0.0206327	0.147621	0.206492	0.0413496	0.0505406	0.092759	0.0507904	0.627875	0.35018	0.595539	0.479529	0.526088	0.248194	0.654787	0.157604	0.189862	0.50708	0.43487	0.513413
cg07254054	0.0325859	0.0634568	0.0570999	0.0278206	0.0653102	0.0234576	0.0254687	0.031574	0.030893	0.053362	0.0367765	0.0400009	0.0182966	0.0327037	0.0328593	0.0351207	0.0358166	0.0286882	0.0343646	0.0771475	0.0728974	0.0362067	0.0362174	0.0280841	0.0279004	0.0447868	0.0398965	0.0967298	0.0279191	0.0454974	0.0318487	0.0397979	0.0371862	0.042693	0.0308669	0.0335	0.0282736	0.0352371	0.325406	0.795865	0.24041	0.0469413	0.17458	0.0211312	0.400504	0.0604399	0.486904	0.527182	0.562864
cg07279933	0.0829606	0.0468965	0.0797417	0.0778266	0.0568975	0.0466705	0.0636042	0.0609506	0.0847178	0.0807509	0.0487298	0.101705	0.0541649	0.069616	0.0646606	0.0578243	0.0726757	0.0543483	0.0432125	0.0866303	0.0800118	0.0565929	0.0441261	0.0504478	0.045316	0.101075	0.152573	0.0491443	0.0383077	0.0552454	0.047983	0.0757206	0.112628	0.04834	0.0443197	0.0547879	0.0480504	0.367464	0.272556	0.751414	0.441348	0.221521	0.258428	0.0561351	0.0830495	0.679404	0.552435	0.486097	0.54339
cg07280482	0.0430548	0.0319837	0.0398461	0.0212191	0.0250268	0.0143182	0.0181359	0.0316274	0.0260795	0.0291456	0.0239722	0.0194312	0.0242138	0.021949	0.0242991	0.0299834	0.0318755	0.0217693	0.0226903	0.0248848	0.0343587	0.0263401	0.0247545	0.0156532	0.0186428	0.0378483	0.0203202	0.0189853	0.0187081	0.0213576	0.0212634	0.0261508	0.0284945	0.0210597	0.0168116	0.03009	0.0151623	0.430482	0.395912	0.0158032	0.399194	0.0433998	0.214935	0.0285986	0.0247823	0.257471	0.623938	0.0496784	0.287528
cg07283152	0.0299545	0.0822077	0.0640383	0.0550287	0.0806986	0.0230219	0.0350264	0.12601	0.0268026	0.0292966	0.0651098	0.0315614	0.0436669	0.0391155	0.0664831	0.0722075	0.0786788	0.0285882	0.0661612	0.0450707	0.0399476	0.0654223	0.0656927	0.0282471	0.0367685	0.0470385	0.0545229	0.057812	0.0370649	0.0392367	0.0579973	0.0313641	0.0576156	0.0535895	0.0379667	0.0506496	0.0267945	0.680128	0.338888	0.248298	0.419763	0.264934	0.07418	0.0398585	0.113164	0.374621	0.607925	0.503554	0.321692
cg07304692	0.161462	0.11365	0.101331	0.135835	0.148626	0.120129	0.111162	0.0844997	0.117049	0.109724	0.106893	0.128975	0.0953493	0.109591	0.103066	0.10235	0.127139	0.121587	0.0671065	0.129255	0.22316	0.0842792	0.0498828	0.099078	0.072591	0.243176	0.269164	0.0735555	0.09359	0.115427	0.0888822	0.168699	0.18376	0.101956	0.0727209	0.101509	0.114353	0.637236	0.392061	0.694569	0.416083	0.518092	0.413931	0.680582	0.489333	0.480004	0.549786	0.562518	0.512446
cg07352438	0.0592372	0.104645	0.108215	0.077543	0.11887	0.0241825	0.0563191	0.0378432	0.0592715	0.102295	0.0525488	0.0256871	0.04329	0.0738707	0.0235565	0.0506982	0.0786839	0.0425973	0.0330428	0.227857	0.0555372	0.0761431	0.0380034	0.026545	0.0579857	0.049622	0.0448602	0.0921471	0.03665	0.0514565	0.0460048	0.0426155	0.0497401	0.0385633	0.0577451	0.0405442	0.0226333	0.0494218	0.253753	0.141312	0.0622726	0.73115	0.47366	0.739734	0.0482281	0.745486	0.63525	0.743491	0.457304
cg07379434	0.0356078	0.038369	0.0621398	0.0385748	0.075416	0.0238042	0.0388496	0.0702996	0.042596	0.0494892	0.0448104	0.0398286	0.0712438	0.0398854	0.0471823	0.0351915	0.0602397	0.0352547	0.0309593	0.0913443	0.0817923	0.0386162	0.041047	0.0294004	0.0605552	0.0468664	0.0615835	0.0945805	0.0583359	0.0704808	0.0603681	0.0443199	0.0407927	0.0437706	0.0799944	0.0369509	0.0542808	0.305544	0.292884	0.490287	0.223619	0.370798	0.0441268	0.336434	0.0593583	0.0848725	0.460387	0.31771	0.343777
cg07482935	0.0209255	0.0373582	0.0861462	0.0299752	0.0884759	0.0171703	0.0618302	0.0152125	0.0377406	0.0365686	0.0209723	0.0164121	0.0149721	0.0169262	0.0223442	0.0269117	0.0458317	0.0296931	0.0147074	0.0380867	0.0208591	0.0223673	0.0223963	0.0122423	0.0176826	0.0584135	0.13942	0.0547716	0.0145411	0.0434847	0.0179187	0.0186658	0.0442664	0.0257516	0.0321695	0.0536271	0.020251	0.441865	0.180803	0.446172	0.257607	0.434073	0.291159	0.0132635	0.206982	0.0461852	0.366818	0.423078	0.327557
cg07559273	0.0304235	0.0634503	0.0501832	0.0386217	0.0775513	0.027076	0.0334994	0.0222145	0.0505634	0.0436746	0.0393057	0.0258565	0.0198998	0.0420433	0.0326752	0.0330437	0.0390128	0.0293441	0.0326223	0.0934735	0.0234356	0.0509174	0.0408385	0.0185488	0.0272262	0.0461381	0.0359877	0.0466577	0.0321896	0.0578967	0.0326366	0.0306014	0.0371049	0.0328082	0.0298475	0.0385282	0.0340194	0.594968	0.354188	0.726792	0.475511	0.619694	0.300793	0.18647	0.0325802	0.336539	0.400529	0.506052	0.578591
cg07589773	0.0564086	0.0382653	0.0516604	0.0362812	0.0512576	0.019757	0.0387164	0.0894526	0.0225339	0.0211921	0.0573213	0.0262171	0.039538	0.0503474	0.0287619	0.0474162	0.114421	0.0401097	0.033738	0.063383	0.0310765	0.0637328	0.0292586	0.0222058	0.0214554	0.0812627	0.0202841	0.0295463	0.0264422	0.0375121	0.0425409	0.0215831	0.0768666	0.0435001	0.0200772	0.0310242	0.0251165	0.503682	0.447074	0.676574	0.553474	0.633517	0.106767	0.67141	0.0633394	0.399194	0.599821	0.611399	0.584852
cg07613182	0.0220485	0.0547183	0.022265	0.0746412	0.0362507	0.022082	0.0238007	0.0322636	0.0247611	0.0745364	0.0510468	0.0823347	0.0353637	0.0314555	0.11742	0.0638254	0.0810001	0.0513538	0.0727853	0.0454058	0.0409173	0.0337538	0.0719244	0.0228267	0.0681657	0.0651038	0.038629	0.0619227	0.0275349	0.0365881	0.0392516	0.0623024	0.0583996	0.07477	0.0537265	0.0934717	0.0227101	0.108325	0.333386	0.312503	0.294801	0.463498	0.0188468	0.016779	0.197857	0.0241593	0.5	0.330092	0.400441
cg07650252	0.0485823	0.0413182	0.0552381	0.0458661	0.0480027	0.0454962	0.0386636	0.0455554	0.0611711	0.0551497	0.0492995	0.0444978	0.0362244	0.0569144	0.0437532	0.0596898	0.0551393	0.0444152	0.0488128	0.0608256	0.0428678	0.055185	0.0445248	0.0389003	0.0436923	0.0580762	0.0410211	0.0477583	0.0497237	0.0525125	0.053921	0.032504	0.049975	0.0453045	0.0329316	0.0564378	0.0384481	0.422917	0.221187	0.565465	0.409731	0.463582	0.0914613	0.0685019	0.0539494	0.443283	0.525097	0.0532758	0.584538
cg07657064	0.109483	0.0852509	0.0684648	0.0971898	0.0670693	0.027596	0.0655609	0.0265409	0.0810377	0.0588172	0.0550571	0.0529126	0.0645747	0.113522	0.0479204	0.0462493	0.08638	0.0589269	0.0553453	0.19298	0.153308	0.0864598	0.0672219	0.0510285	0.0734588	0.109872	0.0741653	0.0958299	0.0446551	0.162415	0.053151	0.0414456	0.0974354	0.0573342	0.0765509	0.0802597	0.0567084	0.03674	0.505512	0.41197	0.402846	0.611534	0.313991	0.673366	0.36902	0.105826	0.508008	0.570722	0.590302
cg07663789	0.0936519	0.0939888	0.0695455	0.0809216	0.0687211	0.0585654	0.0636867	0.0607579	0.0584634	0.0699807	0.0585076	0.069126	0.0498153	0.0733555	0.220097	0.0575626	0.0800057	0.075886	0.069251	0.106355	0.0576989	0.0637832	0.0550263	0.0614965	0.0540885	0.0617732	0.0917606	0.0799208	0.076585	0.108675	0.0549399	0.0827241	0.0563258	0.0636899	0.0536382	0.0626527	0.0647744	0.663042	0.441417	0.791812	0.498205	0.660791	0.0544511	0.794857	0.0875328	0.405726	0.6928	0.602432	0.721468
cg07710481	0.0838801	0.0504336	0.0671065	0.0888714	0.0519252	0.046076	0.0545188	0.039082	0.0586803	0.0788988	0.0554863	0.0848616	0.0348328	0.0630098	0.0616227	0.0379708	0.055286	0.047144	0.0388745	0.0550651	0.0554441	0.0549143	0.0492215	0.0400676	0.0445322	0.0568109	0.0611282	0.0511722	0.0510304	0.0250278	0.0443327	0.0551037	0.0516038	0.0456537	0.0400244	0.0522699	0.0642556	0.451853	0.389043	0.849891	0.497708	0.477982	0.339471	0.743764	0.0666427	0.343399	0.166274	0.569313	0.69861
cg07722358	0.0554819	0.0645084	0.0584059	0.0662823	0.0507998	0.0678761	0.0816071	0.0661826	0.0446345	0.0803918	0.0584088	0.0651863	0.0676128	0.0689605	0.0524176	0.0553056	0.0721481	0.068757	0.052671	0.0457322	0.0696225	0.0760993	0.0459467	0.059104	0.0512538	0.06557	0.0672195	0.0618413	0.0768596	0.0395019	0.0863476	0.0594356	0.0645287	0.0572186	0.0626966	0.0708976	0.0782458	0.237289	0.28113	0.537738	0.421398	0.37382	0.269944	0.224467	0.119542	0.473917	0.380605	0.0944266	0.359433
cg07733446	0.0983428	0.0974351	0.119918	0.152576	0.0904886	0.0238465	0.0729955	0.0316755	0.0520597	0.0661123	0.0395745	0.0605365	0.0362854	0.0577443	0.0309196	0.100393	0.124503	0.0450798	0.0519998	0.126452	0.0847162	0.0554103	0.0581528	0.0388753	0.0903853	0.104775	0.0472001	0.147582	0.0408351	0.0967534	0.0614562	0.0677296	0.0831487	0.0795925	0.0484774	0.0625925	0.0386033	0.619253	0.327818	0.654314	0.513543	0.4154	0.0538584	0.511718	0.365819	0.599765	0.582695	0.512	0.471265
cg07748540	0.0322232	0.0301169	0.0384461	0.0396519	0.0323495	0.024735	0.0312135	0.0376853	0.028765	0.0418548	0.0328885	0.0344501	0.0355654	0.0317788	0.0295965	0.042295	0.0333536	0.0329893	0.0359801	0.0380444	0.034701	0.0342263	0.0266776	0.0302525	0.0304698	0.0233803	0.141775	0.0366679	0.0324917	0.0354824	0.0462411	0.0271401	0.0411834	0.029585	0.0252032	0.0310112	0.03994	0.711196	0.283446	0.83346	0.286291	0.607002	0.0408956	0.837094	0.0287662	0.723258	0.639182	0.538268	0.588689
cg07749724	0.0479885	0.0381364	0.0416295	0.0365414	0.0335071	0.031082	0.0307493	0.0309003	0.0348822	0.0532078	0.0269381	0.0329371	0.0292664	0.0437916	0.0368732	0.030663	0.0390594	0.0270842	0.0327581	0.0479704	0.0461468	0.0292514	0.0297609	0.0264512	0.0306486	0.0550829	0.0268191	0.0274412	0.0263356	0.0269419	0.0271171	0.0397325	0.0413055	0.0299795	0.0488157	0.0347541	0.0342001	0.0382888	0.246862	0.679262	0.349506	0.231963	0.0284162	0.705446	0.225383	0.497187	0.495467	0.335754	0.514316
cg07752026	0.0612186	0.0418148	0.0669804	0.0600339	0.0292307	0.0280666	0.0341927	0.0401499	0.034927	0.0500495	0.0260954	0.0375003	0.0192956	0.0351698	0.0248538	0.0426142	0.115053	0.0500232	0.0305879	0.0457464	0.0323273	0.0458227	0.0374904	0.0214626	0.0282745	0.0706647	0.025784	0.0296616	0.0254239	0.0638925	0.0298061	0.0516076	0.0914252	0.0444893	0.0298129	0.0555976	0.0374671	0.152874	0.406162	0.605096	0.506889	0.420251	0.355986	0.41133	0.0316743	0.442469	0.513301	0.510824	0.469737
cg07783282	0.138259	0.154776	0.126407	0.110069	0.114133	0.0405005	0.0905907	0.0471073	0.0886223	0.21402	0.0684952	0.110821	0.0729066	0.0856531	0.0664885	0.099726	0.136116	0.0907134	0.0669745	0.0679955	0.188324	0.0896144	0.0625883	0.0715134	0.0865239	0.115823	0.188997	0.130286	0.0880263	0.0687866	0.0790316	0.0841339	0.155525	0.0527943	0.0565735	0.130865	0.0841122	0.47103	0.355612	0.753535	0.409921	0.5519	0.312352	0.364449	0.0953429	0.462666	0.604528	0.504812	0.627887
cg07808555	0.395493	0.0903275	0.238172	0.118239	0.132172	0.0354173	0.159325	0.0743474	0.272099	0.359686	0.137864	0.1524	0.158553	0.0460718	0.256402	0.2642	0.304518	0.15095	0.0580928	0.118158	0.256798	0.128228	0.167099	0.031235	0.0559432	0.321019	0.278009	0.114983	0.0373927	0.113528	0.0733512	0.131558	0.455512	0.0543013	0.0720864	0.260563	0.095379	0.690173	0.201442	0.707795	0.482574	0.593605	0.330101	0.834034	0.493176	0.777395	0.594799	0.676624	0.550833
cg07821427	0.0429171	0.0318934	0.0374317	0.0349763	0.0255482	0.0165063	0.0200122	0.0442034	0.0253026	0.0300536	0.0248521	0.0214863	0.0239883	0.0216751	0.0505681	0.0230345	0.0286446	0.023616	0.0229417	0.0642053	0.0379068	0.0304263	0.0255914	0.025404	0.0232856	0.0363629	0.0464431	0.0242618	0.0258032	0.0253258	0.0240368	0.0183518	0.066456	0.0264841	0.023927	0.0347665	0.0189447	0.790959	0.395046	0.712422	0.511521	0.668668	0.40775	0.053788	0.349603	0.0463374	0.628988	0.566547	0.628887
cg07834955	0.0270685	0.048445	0.038403	0.0272567	0.032856	0.0188896	0.0232381	0.0286666	0.0231373	0.0202106	0.0334525	0.0198359	0.0269274	0.0197191	0.0275826	0.0309353	0.0281973	0.0185791	0.0349122	0.040408	0.0274737	0.0377292	0.0285398	0.020383	0.022426	0.0317813	0.0215086	0.0342555	0.0296984	0.0315462	0.0355034	0.0175771	0.0314164	0.027685	0.0237741	0.0292821	0.0214058	0.415563	0.311432	0.825317	0.439558	0.160839	0.0254725	0.0285789	0.0339746	0.4268	0.648325	0.399851	0.551606
cg07836142	0.136282	0.128351	0.171312	0.124764	0.101039	0.0602837	0.122119	0.0538591	0.159833	0.211805	0.0874723	0.106393	0.076276	0.0665168	0.141695	0.0952044	0.218929	0.0951677	0.0938039	0.109261	0.136083	0.104055	0.0873357	0.0955732	0.207384	0.127972	0.180057	0.195938	0.0879032	0.0865721	0.082211	0.121542	0.207497	0.068172	0.0923698	0.0991101	0.119045	0.154029	0.363544	0.776277	0.433702	0.15846	0.37907	0.490002	0.242746	0.428217	0.550976	0.486927	0.632343
cg07838603	0.113829	0.120505	0.151145	0.0854139	0.077719	0.0316291	0.0851147	0.0789415	0.165891	0.192068	0.0844255	0.0831498	0.0897324	0.139663	0.116785	0.134449	0.270825	0.0801453	0.0893321	0.0806141	0.147265	0.102972	0.104941	0.0626846	0.14526	0.203709	0.222742	0.201523	0.0575414	0.115204	0.0955009	0.0929959	0.208744	0.0668161	0.0683296	0.113805	0.125903	0.20239	0.310537	0.499657	0.486673	0.254112	0.351923	0.822928	0.453402	0.554249	0.535772	0.503097	0.513673
cg07849944	0.103829	0.116219	0.0862373	0.0764502	0.124501	0.0319292	0.0567565	0.0423749	0.0499856	0.0777903	0.0509309	0.0491481	0.0379126	0.078323	0.0459937	0.104061	0.085429	0.0425916	0.0513965	0.0668324	0.0832627	0.0663313	0.0704489	0.0552212	0.104155	0.0488738	0.0464965	0.167601	0.0897631	0.0947027	0.0570971	0.0526002	0.0573872	0.1043	0.088974	0.0648235	0.0625081	0.115219	0.272542	0.155313	0.268656	0.314754	0.309872	0.672937	0.0844598	0.0632562	0.660101	0.338872	0.612954
cg07857243	0.071029	0.0500784	0.0693748	0.0548272	0.0493819	0.0538369	0.0532422	0.0533141	0.0580942	0.0755307	0.0388137	0.0611929	0.0516422	0.0470499	0.0580557	0.0528248	0.0447504	0.0630058	0.0452239	0.0630517	0.0817639	0.0546177	0.0482855	0.0463797	0.0569538	0.0624299	0.0627716	0.0470558	0.0430982	0.0388931	0.0504954	0.0619364	0.0985392	0.0565549	0.0504554	0.0494715	0.0721071	0.509636	0.252584	0.343249	0.451723	0.446437	0.345139	0.0599462	0.350786	0.063933	0.55926	0.574784	0.534424
cg07921384	0.274689	0.100193	0.120783	0.117843	0.147584	0.0330199	0.161126	0.0603383	0.228071	0.301246	0.091392	0.135796	0.0551777	0.101634	0.0765871	0.207553	0.210972	0.132171	0.0433667	0.118963	0.141508	0.136278	0.179281	0.0354414	0.0434962	0.255638	0.242891	0.160933	0.0388342	0.092578	0.104648	0.129894	0.269218	0.0817593	0.0854957	0.174041	0.0878816	0.567334	0.474429	0.771548	0.551767	0.388439	0.527078	0.672285	0.236855	0.605504	0.641238	0.518849	0.488179
cg07926895	0.0920821	0.129041	0.0805303	0.148951	0.0793751	0.0483517	0.104248	0.189987	0.0794034	0.1644	0.147638	0.110308	0.104785	0.105296	0.0750933	0.127563	0.0938167	0.0608714	0.0945682	0.159329	0.149366	0.112874	0.0675045	0.123455	0.116031	0.0795866	0.144861	0.122449	0.149863	0.133063	0.102184	0.0758519	0.113318	0.135528	0.14444	0.168403	0.151371	0.520456	0.366605	0.72531	0.476853	0.467071	0.323036	0.740179	0.407456	0.682121	0.477817	0.209443	0.485801
cg07961994	0.133421	0.0936117	0.098388	0.241285	0.0731131	0.0412829	0.0532006	0.100385	0.0813529	0.102236	0.0730969	0.0880785	0.239241	0.139099	0.0618354	0.0984474	0.0805921	0.0958217	0.046438	0.1521	0.146599	0.107594	0.0781755	0.142105	0.133294	0.144646	0.174818	0.0981248	0.0618014	0.0980798	0.0767092	0.0717634	0.113455	0.0841288	0.0785333	0.071623	0.0856386	0.450302	0.433518	0.824936	0.634156	0.367617	0.0747599	0.377227	0.277656	0.441451	0.690973	0.513659	0.722802
cg07972135	0.169082	0.100381	0.155779	0.185238	0.117319	0.0362036	0.256038	0.146099	0.245343	0.27988	0.0879024	0.235703	0.152675	0.150046	0.0305644	0.171445	0.219266	0.111486	0.172921	0.225465	0.173071	0.214869	0.0934363	0.0482029	0.0574984	0.186454	0.27149	0.0910792	0.0353909	0.191103	0.0490243	0.0618433	0.293827	0.0733447	0.0488969	0.172081	0.0477204	0.667935	0.379697	0.745503	0.46582	0.60116	0.396522	0.784003	0.381922	0.678656	0.524249	0.633045	0.593828
cg07990546	0.183793	0.120751	0.197353	0.156897	0.15488	0.106917	0.142352	0.162016	0.135721	0.238779	0.0918409	0.145496	0.0653746	0.109359	0.125574	0.158977	0.2288	0.149177	0.146674	0.191068	0.126758	0.120151	0.120772	0.0658699	0.0838807	0.207877	0.200589	0.158769	0.109205	0.156809	0.112483	0.132437	0.256112	0.146961	0.119059	0.177094	0.0924304	0.692093	0.486563	0.766512	0.537823	0.644522	0.127814	0.776145	0.278204	0.574294	0.646214	0.560595	0.608271
cg07994622	0.0519619	0.0624833	0.0648138	0.06283	0.072881	0.0541324	0.0597921	0.0592767	0.0820981	0.0676855	0.0513835	0.0561578	0.0627774	0.069096	0.0751418	0.0654333	0.0668972	0.070537	0.0501304	0.126156	0.0649973	0.0583911	0.0596469	0.0558037	0.0686794	0.0901899	0.104534	0.0511479	0.0804126	0.0529272	0.0768413	0.0627347	0.0893317	0.0560682	0.0650142	0.0590836	0.0634828	0.541735	0.657062	0.513307	0.593962	0.100722	0.208369	0.0870492	0.502642	0.133179	0.720871	0.704998	0.696503
cg08000065	0.150033	0.111045	0.125306	0.077412	0.158175	0.0336356	0.102607	0.066695	0.0934652	0.27042	0.0692999	0.0447377	0.0367669	0.162629	0.0325392	0.162665	0.204234	0.0710093	0.0530815	0.0950257	0.106288	0.120205	0.0832841	0.0342601	0.0690526	0.145782	0.0377068	0.139278	0.0466822	0.0470619	0.0474709	0.0438374	0.106952	0.105358	0.0738483	0.0941909	0.0346711	0.365855	0.359414	0.575388	0.454343	0.488584	0.364968	0.504228	0.495676	0.427405	0.466181	0.372955	0.486436
cg08001895	0.032666	0.0334918	0.0309909	0.0370383	0.0318239	0.0241473	0.0343283	0.0523804	0.0331645	0.0360083	0.0304666	0.039479	0.025755	0.0307817	0.0301765	0.0258952	0.0306523	0.0332463	0.0361402	0.0885186	0.0279996	0.0318657	0.0351532	0.0308822	0.0203996	0.0282973	0.0317742	0.0349916	0.0247245	0.0297942	0.031577	0.0295065	0.0352972	0.0298918	0.0289113	0.0323635	0.0270506	0.032326	0.0956681	0.653817	0.264813	0.341239	0.0261103	0.57319	0.0351662	0.0576552	0.488957	0.387337	0.31196
cg08042975	0.100701	0.111087	0.12658	0.134711	0.0768291	0.0156546	0.064694	0.0454039	0.0824105	0.0899887	0.0499767	0.0442506	0.0673495	0.0909866	0.0447335	0.0547539	0.080174	0.0386318	0.0541264	0.117249	0.0929468	0.0914335	0.0557163	0.0570061	0.0955389	0.0987237	0.0856203	0.0884108	0.0474133	0.107228	0.0540855	0.0644568	0.0525669	0.0672803	0.065014	0.0594841	0.0432195	0.062576	0.503672	0.509629	0.597561	0.478554	0.0429439	0.0189687	0.0719356	0.378536	0.652489	0.593012	0.637954
cg08050235	0.0190488	0.0267561	0.0390477	0.0251425	0.0337993	0.0175581	0.0196651	0.0204929	0.0268728	0.0184859	0.0368446	0.0275267	0.0241025	0.0214376	0.0315248	0.0419909	0.0348251	0.0187414	0.0278197	0.0452384	0.0419521	0.0297351	0.0305985	0.0151465	0.0219132	0.020955	0.0173932	0.0263578	0.0255608	0.0229686	0.0325884	0.017333	0.0466435	0.0204461	0.0218418	0.0375439	0.0147549	0.0878752	0.163783	0.669006	0.372306	0.143704	0.105667	0.116276	0.0473971	0.0762193	0.284883	0.218732	0.349604
cg08090772	0.169847	0.133356	0.160291	0.16544	0.160207	0.116795	0.164267	0.204388	0.165272	0.216201	0.118808	0.138434	0.13685	0.141243	0.107913	0.193385	0.141776	0.178556	0.133227	0.164744	0.170876	0.166306	0.150379	0.13465	0.165084	0.159355	0.265443	0.15321	0.140778	0.152936	0.129172	0.144697	0.152512	0.113223	0.137382	0.124887	0.168045	0.68257	0.390999	0.749936	0.482142	0.593729	0.442525	0.800508	0.543291	0.754948	0.560327	0.669108	0.561956
cg08095852	0.0452187	0.0989425	0.0462091	0.0323071	0.0398949	0.0199831	0.0378809	0.0311765	0.0410857	0.114253	0.0461939	0.140691	0.0303961	0.0229906	0.0496505	0.155098	0.0580965	0.0444892	0.0224499	0.0263367	0.063935	0.0858576	0.025309	0.0177973	0.0195247	0.190667	0.104718	0.072439	0.0172962	0.0713853	0.0284949	0.0277327	0.1021	0.0822444	0.0172418	0.148028	0.0272461	0.373286	0.426837	0.631166	0.51661	0.550224	0.492306	0.017614	0.416315	0.556765	0.539912	0.539635	0.525066
cg08105352	0.0762473	0.11138	0.114977	0.0632056	0.122585	0.0255714	0.104993	0.0340561	0.0419149	0.107611	0.0584843	0.05059	0.0352488	0.0852481	0.0376215	0.0511303	0.0649685	0.064081	0.0500656	0.0685674	0.0553815	0.0647604	0.100166	0.0347298	0.0664729	0.108177	0.105527	0.105241	0.0509095	0.0430267	0.0570325	0.0697292	0.0932476	0.0524549	0.061448	0.0670705	0.0312252	0.530313	0.322712	0.580866	0.491499	0.355682	0.238225	0.310005	0.0910759	0.183015	0.523252	0.468958	0.454197
cg08110874	0.0364608	0.0305512	0.0390704	0.0406967	0.0313592	0.0263643	0.023519	0.0899882	0.0238861	0.0327618	0.0276692	0.0423275	0.0355263	0.040354	0.0668426	0.0348263	0.0353081	0.0211037	0.0292017	0.165248	0.0541664	0.0317354	0.0235857	0.0331476	0.0502402	0.0347836	0.022863	0.0450126	0.0194243	0.0261331	0.028071	0.0494057	0.0277025	0.0240147	0.025423	0.025895	0.0350238	0.637723	0.324398	0.460161	0.330245	0.359375	0.032227	0.265832	0.0915271	0.502532	0.420951	0.49146	0.380269
cg08145698	0.0237309	0.019057	0.0273584	0.03036	0.0258706	0.0157257	0.026916	0.0234123	0.0176955	0.0231655	0.0192343	0.019074	0.0192606	0.0250465	0.0155853	0.020471	0.0271262	0.0186064	0.0211168	0.0274763	0.014007	0.0201626	0.0228387	0.0134175	0.0217779	0.0204678	0.0149249	0.026395	0.0163309	0.0246762	0.0211936	0.0333952	0.018586	0.0224106	0.0198885	0.0224033	0.0174154	0.392428	0.0399336	0.28203	0.212186	0.216872	0.298258	0.262519	0.0766002	0.474604	0.200624	0.325006	0.228979
cg08157228	0.03193	0.0236579	0.0334747	0.024434	0.0373042	0.0209586	0.0326929	0.0305339	0.0262222	0.0282585	0.0280471	0.0362283	0.0210308	0.0304277	0.02995	0.0273314	0.0539484	0.0390355	0.0250011	0.0237751	0.0366331	0.0265666	0.024928	0.020923	0.0187486	0.0376266	0.0298466	0.0237128	0.0268581	0.0202538	0.0272406	0.0318619	0.0442033	0.0221261	0.0232828	0.0357942	0.0289363	0.308473	0.128844	0.371776	0.251144	0.0594903	0.180341	0.394912	0.0244232	0.268867	0.421868	0.162388	0.38832
cg08157672	0.0853102	0.0560937	0.0754199	0.0492492	0.0687163	0.0353877	0.0455198	0.0436521	0.0779714	0.0965343	0.0618932	0.0587371	0.0706304	0.0553203	0.0652923	0.103059	0.124788	0.090356	0.0445067	0.0566441	0.109254	0.0440988	0.0545306	0.0295893	0.0498838	0.127266	0.137115	0.0400447	0.0311907	0.0638419	0.0388536	0.0441944	0.143049	0.0396093	0.0598662	0.0831347	0.039254	0.135571	0.247205	0.681444	0.341299	0.42962	0.296072	0.0320956	0.0550014	0.238887	0.494301	0.247515	0.398967
cg08194313	0.0687271	0.075912	0.085345	0.0523779	0.0559067	0.0231224	0.025832	0.0478222	0.038848	0.0345872	0.0295833	0.0797505	0.0250854	0.0475432	0.079997	0.0507126	0.0859777	0.0452606	0.0381848	0.107385	0.0606831	0.0426858	0.0290685	0.0219333	0.0242837	0.166452	0.148467	0.0579783	0.0174263	0.0496945	0.0312742	0.0582852	0.111257	0.0339615	0.02751	0.0557456	0.0372041	0.593925	0.308109	0.729009	0.514405	0.579566	0.420416	0.489629	0.414949	0.616951	0.52752	0.530851	0.570561
cg08234308	0.172224	0.198936	0.161791	0.160547	0.14685	0.0530581	0.094387	0.0505749	0.123682	0.0908624	0.0833744	0.15856	0.0395858	0.157669	0.0432023	0.103879	0.175063	0.0872769	0.05984	0.23834	0.0750787	0.143626	0.0823777	0.0464534	0.100622	0.163861	0.130165	0.140785	0.0632345	0.174465	0.0443853	0.0677364	0.140713	0.113809	0.0935001	0.104938	0.0349689	0.597734	0.454504	0.755356	0.577816	0.714313	0.575867	0.50374	0.0342241	0.054626	0.645263	0.580371	0.661873
cg08319991	0.105184	0.0719381	0.0705461	0.072833	0.0734388	0.0604322	0.0619557	0.102466	0.0653594	0.0672799	0.0569122	0.137939	0.0630067	0.0502343	0.06967	0.0776344	0.150135	0.0780688	0.0537087	0.100428	0.0819872	0.0799365	0.0688092	0.048974	0.0527492	0.108124	0.0410672	0.065812	0.0536568	0.0746389	0.0601024	0.0729031	0.0846896	0.0812577	0.0556726	0.0888526	0.0549401	0.110096	0.528929	0.604672	0.609107	0.0539301	0.306998	0.507943	0.0665648	0.0616927	0.675731	0.520742	0.577597
cg08327106	0.243115	0.0838451	0.106389	0.0940574	0.11502	0.0664444	0.0801613	0.0599814	0.111287	0.152984	0.0855531	0.141549	0.0768708	0.0998293	0.0660595	0.0955359	0.108675	0.0635787	0.0637108	0.17475	0.126997	0.0902038	0.0657176	0.0858303	0.083749	0.153152	0.119282	0.0726164	0.086813	0.0624183	0.0698178	0.0649457	0.121663	0.0662006	0.0766808	0.0947312	0.11056	0.622779	0.389811	0.821414	0.41542	0.479881	0.407695	0.653238	0.143528	0.556365	0.446542	0.456355	0.560175
cg08347047	0.0309822	0.0450061	0.0700018	0.0546934	0.0431864	0.0369854	0.0322252	0.0204966	0.0266298	0.03839	0.0407284	0.0408708	0.0252897	0.0406249	0.353126	0.0315153	0.0378403	0.0254992	0.0604434	0.0344778	0.0333711	0.0459684	0.0391906	0.0274344	0.0436875	0.0365263	0.0242503	0.041065	0.0367971	0.0289571	0.0393196	0.0605179	0.0491577	0.0616766	0.0261551	0.0286727	0.0213694	0.485381	0.319019	0.0196984	0.057921	0.0354437	0.249426	0.508338	0.033562	0.300556	0.467512	0.407478	0.439614
cg08372619	0.0541308	0.0394109	0.0469855	0.0569701	0.0365923	0.0426828	0.0354345	0.0337699	0.0375768	0.040457	0.0553229	0.0396419	0.0412756	0.0443466	0.0820609	0.0461211	0.0441141	0.0473385	0.0332782	0.048786	0.0410894	0.0474659	0.0436017	0.0343594	0.0446084	0.0391074	0.0460747	0.0510429	0.0323018	0.0329908	0.0340102	0.0391284	0.053917	0.0478302	0.0332128	0.0471341	0.0454023	0.590958	0.332242	0.0628513	0.23059	0.172447	0.0468533	0.0404895	0.050282	0.118184	0.496302	0.468092	0.522582
cg08386091	0.0291087	0.0226512	0.0303343	0.0195577	0.0275873	0.0181902	0.0162246	0.0205034	0.0243825	0.0221993	0.0259407	0.0227393	0.0215231	0.0222204	0.0683838	0.0308709	0.0282787	0.0199853	0.0267702	0.023946	0.0232382	0.0416534	0.0265571	0.0215973	0.0173859	0.0289807	0.0271172	0.0222278	0.0218467	0.0192549	0.0307958	0.0190196	0.0563264	0.0287892	0.0203932	0.0263568	0.0235532	0.341221	0.283174	0.0180343	0.364191	0.0231414	0.0174968	0.0149989	0.0336567	0.0312542	0.419708	0.376366	0.320947
cg08393070	0.0787339	0.090218	0.0888328	0.0748006	0.0815415	0.0347648	0.0770436	0.0302147	0.0772251	0.0508123	0.145154	0.0654938	0.0377304	0.0304739	0.0528512	0.0657931	0.120071	0.0565325	0.0310842	0.109473	0.0916576	0.0454845	0.062224	0.0260403	0.05337	0.110994	0.0362681	0.0583701	0.021149	0.0371382	0.0247477	0.0562467	0.0977269	0.0652989	0.0429552	0.0717872	0.0576148	0.022929	0.437934	0.543131	0.500903	0.213063	0.354812	0.498685	0.0229394	0.598676	0.556153	0.158293	0.517475
cg08402652	0.0243679	0.02967	0.0305421	0.0284186	0.0275334	0.0195882	0.0191703	0.188805	0.0278502	0.025939	0.0287575	0.0239338	0.027779	0.0251785	0.0269158	0.033862	0.0342289	0.0235945	0.029451	0.05998	0.0309255	0.0314749	0.0299777	0.0221214	0.0260733	0.02407	0.0223893	0.0340907	0.0316253	0.0251573	0.0316193	0.0204663	0.0277414	0.0295009	0.020469	0.0283504	0.0235096	0.109886	0.544547	0.832712	0.499464	0.0559461	0.0234593	0.0277695	0.0448421	0.0309215	0.714639	0.124897	0.31402
cg08406370	0.0210493	0.0233103	0.0241683	0.0268604	0.024642	0.01699	0.0150286	0.0349802	0.0203832	0.0143721	0.0199143	0.0189686	0.027347	0.0233465	0.0268758	0.0261018	0.0251195	0.0167921	0.023196	0.319511	0.0349692	0.0288546	0.0268142	0.0155913	0.0206093	0.0241394	0.0184249	0.0267831	0.0254677	0.0234612	0.0243643	0.0226161	0.027961	0.0250625	0.0166953	0.0286409	0.0210592	0.0425625	0.201492	0.494735	0.320976	0.457426	0.021356	0.0215701	0.0380822	0.0300641	0.609834	0.162548	0.473127
cg08413157	0.084421	0.0760751	0.0814582	0.070308	0.121946	0.0163896	0.0515693	0.0454243	0.0684779	0.140691	0.0170504	0.0357648	0.0148973	0.07887	0.0176367	0.0438346	0.0845233	0.0276462	0.0176508	0.761842	0.0244913	0.0435413	0.031577	0.0256937	0.0293991	0.0899286	0.0614627	0.0628953	0.0164445	0.0984465	0.0466487	0.0590405	0.0753144	0.0483732	0.0270994	0.0683492	0.0197974	0.559451	0.469229	0.73352	0.555301	0.58765	0.576761	0.580464	0.0601312	0.237867	0.540214	0.554946	0.566765
cg08458292	0.0751109	0.117765	0.157128	0.0534857	0.101988	0.0358688	0.0828888	0.0657046	0.111423	0.095803	0.049696	0.0519561	0.0659705	0.0479721	0.0862076	0.0504798	0.112958	0.0596126	0.0658633	0.101596	0.179546	0.0803168	0.0775509	0.0521802	0.0723593	0.187997	0.070094	0.119206	0.0503303	0.129282	0.0845861	0.100145	0.125633	0.074648	0.0835186	0.0441753	0.0517928	0.254569	0.24138	0.706343	0.476778	0.0752159	0.208275	0.426107	0.0719719	0.501824	0.513057	0.2508	0.558766
cg08460041	0.132049	0.0960802	0.156276	0.0977056	0.119717	0.045982	0.0860383	0.0965843	0.121465	0.100865	0.0864025	0.106474	0.0526046	0.123819	0.0829614	0.110935	0.119413	0.0902346	0.0954657	0.176916	0.0611902	0.0971184	0.0977592	0.070261	0.079247	0.103291	0.125351	0.0949858	0.0580991	0.131274	0.0889896	0.0939884	0.126458	0.0892802	0.0966328	0.0845354	0.0552111	0.554458	0.311644	0.567079	0.421756	0.346127	0.360192	0.298012	0.0805493	0.165533	0.449572	0.43914	0.52783
cg08481246	0.0273455	0.0676887	0.0685033	0.0633383	0.0269894	0.0340375	0.0298634	0.0143598	0.0401121	0.0201582	0.0228394	0.0159081	0.0201589	0.0244646	0.0187634	0.0351222	0.038544	0.022788	0.0373961	0.0352835	0.0235867	0.0388886	0.025375	0.0144554	0.0290043	0.058982	0.219455	0.0302145	0.0237171	0.0271413	0.0261435	0.0344141	0.0347957	0.0562313	0.0481907	0.0243023	0.0180625	0.516294	0.266644	0.493513	0.449905	0.474056	0.294659	0.430108	0.445375	0.573728	0.415622	0.445448	0.412494
cg08568720	0.161555	0.0591119	0.120439	0.0551658	0.0602262	0.0243598	0.0650742	0.0623601	0.115259	0.0643193	0.0312551	0.0778262	0.0328352	0.0479552	0.0228157	0.0665906	0.104986	0.0740665	0.0350176	0.0901895	0.0915275	0.0435498	0.0492678	0.0274507	0.0429742	0.118856	0.102059	0.0927064	0.0241243	0.0342898	0.0390796	0.0692088	0.163204	0.0304418	0.0358658	0.0951485	0.025934	0.742544	0.662366	0.789491	0.599537	0.595214	0.504658	0.84221	0.0217314	0.05911	0.663634	0.625551	0.683376
cg08570521	0.0709376	0.0560764	0.049711	0.0545793	0.0481515	0.0403842	0.0343631	0.0224735	0.040353	0.0280622	0.0319736	0.0287512	0.0308213	0.0398944	0.0366299	0.0394875	0.0521308	0.0366218	0.0386583	0.0389672	0.0400286	0.0351501	0.037723	0.0301974	0.0302896	0.0403655	0.0908627	0.0391303	0.0302008	0.0524341	0.0298284	0.0313885	0.0353175	0.0402569	0.0377075	0.0496795	0.0359147	0.209798	0.260574	0.29316	0.350278	0.138221	0.0262988	0.0646611	0.147971	0.492281	0.544681	0.0875176	0.515207
cg08576864	0.0875464	0.0666246	0.060978	0.0528441	0.0560184	0.0509378	0.0517737	0.0558426	0.0642123	0.139443	0.0511903	0.171702	0.0475969	0.0646867	0.0397546	0.0711609	0.104513	0.0593894	0.0425651	0.120992	0.122737	0.0657211	0.0400895	0.0372571	0.0327821	0.209337	0.0697685	0.0542977	0.0435345	0.0768954	0.0406666	0.0751068	0.0975012	0.0415351	0.0457743	0.078636	0.0480573	0.516837	0.215474	0.824177	0.478655	0.363896	0.241742	0.753013	0.201736	0.461007	0.420954	0.428356	0.510459
cg08581937	0.0384367	0.0411208	0.0800559	0.0346478	0.0379789	0.0193331	0.0210705	0.0234899	0.0221291	0.0251155	0.0224353	0.0345524	0.0162211	0.0376549	0.0233503	0.0324209	0.0351501	0.0262547	0.0270431	0.0268494	0.0193622	0.0369559	0.0289428	0.0200558	0.0178252	0.0334851	0.0204226	0.0229303	0.0196052	0.025144	0.0261801	0.0277628	0.0972663	0.0232085	0.02092	0.0214232	0.0189372	0.431664	0.382993	0.492977	0.487249	0.295374	0.0721275	0.0199794	0.0296828	0.196801	0.528949	0.190388	0.507586
cg08590601	0.0238906	0.0234248	0.0244695	0.0375608	0.0279099	0.0185717	0.0214395	0.0485147	0.0254247	0.0319034	0.0243065	0.0277834	0.0360439	0.0273453	0.0263847	0.0248181	0.0250123	0.0216439	0.0279564	0.0688557	0.0234152	0.0296313	0.0230059	0.0202218	0.0273361	0.0231297	0.0269298	0.0306113	0.0263159	0.0299923	0.0243233	0.0208454	0.0277357	0.021085	0.0184184	0.0307619	0.0267783	0.0629085	0.170688	0.541186	0.307916	0.101725	0.0305576	0.0663122	0.0446655	0.0317067	0.344226	0.0273754	0.126732
cg08613597	0.0704392	0.0787471	0.0861478	0.120673	0.10653	0.0616419	0.126824	0.0753403	0.107644	0.129791	0.0564145	0.131904	0.0924051	0.0494795	0.168742	0.120811	0.21154	0.176023	0.1136	0.0484569	0.0685104	0.0749035	0.11384	0.0344018	0.0387355	0.174364	0.297623	0.0553485	0.0516862	0.146607	0.0607704	0.130654	0.0804464	0.0836976	0.0435028	0.0945274	0.0917289	0.719562	0.441091	0.187011	0.583454	0.654604	0.0836583	0.51886	0.0340274	0.0344285	0.625347	0.494741	0.647823
cg08628584	0.0486716	0.0442437	0.0510639	0.0466046	0.0427336	0.0336055	0.0362143	0.0278369	0.0358397	0.0393727	0.0497852	0.0323728	0.0344807	0.0326721	0.0394963	0.0506393	0.0345736	0.0326328	0.0447074	0.0439233	0.0507297	0.0513819	0.0528946	0.0344332	0.0366576	0.0343186	0.0378723	0.0382295	0.0330978	0.0505239	0.0413354	0.028812	0.0445307	0.039905	0.0304097	0.0361296	0.0328983	0.0743132	0.129695	0.60297	0.406745	0.376597	0.0623297	0.448644	0.109743	0.21074	0.364264	0.384036	0.275913
cg08684639	0.0500973	0.0320843	0.0314089	0.027824	0.0329553	0.0274065	0.0315827	0.0428477	0.0333044	0.0561795	0.0328883	0.0453771	0.0366564	0.0320325	0.0419616	0.0350196	0.0315122	0.0314347	0.0301558	0.100341	0.0719016	0.024345	0.0308492	0.034128	0.0292393	0.0796043	0.0478144	0.0290953	0.0292532	0.0316372	0.0273266	0.0348679	0.0501093	0.0318852	0.0302235	0.0335332	0.0321024	0.300863	0.256931	0.691242	0.338001	0.615667	0.294257	0.165505	0.408013	0.597836	0.489236	0.410153	0.538976
cg08705697	0.044058	0.0404103	0.0484198	0.0473107	0.0338286	0.0501282	0.0567261	0.0396757	0.0390851	0.0475695	0.040477	0.0754581	0.0512471	0.0634212	0.0392979	0.0313181	0.0489653	0.082799	0.062218	0.108593	0.0546022	0.0357991	0.034762	0.045088	0.0398496	0.0351886	0.0606226	0.0529254	0.0610196	0.048255	0.0509329	0.0622624	0.0661058	0.0387101	0.0564189	0.0758233	0.0649943	0.0449554	0.412588	0.548919	0.056366	0.0480551	0.193282	0.0394659	0.206204	0.400887	0.440909	0.632348	0.424396
cg08708747	0.042327	0.0601673	0.0386581	0.0267056	0.0331152	0.026032	0.0221415	0.043752	0.0318503	0.0354113	0.0265088	0.0304192	0.0162051	0.0708721	0.0199363	0.0281415	0.023018	0.0305302	0.0202261	0.0989418	0.0372368	0.0367112	0.026365	0.0315003	0.0222721	0.028415	0.0254231	0.0434712	0.0164284	0.0293613	0.0326207	0.0242396	0.0249611	0.020643	0.0266711	0.0266437	0.0283614	0.0301859	0.175362	0.566627	0.0557117	0.0177673	0.0214065	0.0271774	0.0332046	0.0323821	0.444814	0.412929	0.472229
cg08720517	0.230342	0.09721	0.116519	0.140668	0.0914038	0.168854	0.174079	0.140213	0.0750834	0.0588619	0.0673198	0.0777126	0.0470522	0.151489	0.120482	0.127015	0.0785037	0.108397	0.0751068	0.182778	0.0905198	0.0415232	0.14051	0.0347457	0.111429	0.171243	0.164394	0.0696162	0.064908	0.255932	0.137083	0.150581	0.203534	0.0974485	0.044158	0.134461	0.366693	0.563545	0.322445	0.571334	0.453036	0.468912	0.415825	0.687218	0.426062	0.569145	0.520887	0.616114	0.459714
cg08729318	0.202872	0.14513	0.18249	0.0968116	0.138377	0.0819064	0.166536	0.617137	0.169516	0.194966	0.129972	0.13436	0.0385226	0.181255	0.0319672	0.216012	0.184489	0.0604399	0.0834098	0.283308	0.184238	0.14023	0.0829102	0.0393322	0.056511	0.304242	0.297859	0.184979	0.0309698	0.129981	0.0734326	0.110226	0.299935	0.112073	0.112541	0.133805	0.0598743	0.626986	0.335971	0.742842	0.444504	0.609858	0.34546	0.544781	0.557467	0.682384	0.556626	0.579299	0.355818
cg08768569	0.197885	0.0678383	0.103402	0.085702	0.080444	0.0277594	0.0736064	0.0797803	0.151532	0.23935	0.0674029	0.077094	0.0513078	0.0531318	0.0392861	0.16568	0.199118	0.0804084	0.0481586	0.0762458	0.143787	0.0757095	0.108128	0.0342132	0.0398087	0.253382	0.139537	0.0950968	0.0419452	0.0656447	0.0481998	0.0343213	0.296428	0.0427194	0.0545675	0.142772	0.0474355	0.440977	0.271164	0.791451	0.493311	0.315995	0.306768	0.771058	0.273022	0.128867	0.340206	0.502823	0.0834885
cg08815286	0.0166415	0.0188335	0.0180411	0.0149906	0.0181052	0.0152752	0.0151318	0.0154041	0.0175862	0.0175459	0.0172022	0.0169789	0.016881	0.015481	0.0199636	0.0179127	0.0182491	0.017751	0.018492	0.0201848	0.0134247	0.0181199	0.0189541	0.0140045	0.0141403	0.0160019	0.0148971	0.0164803	0.0161429	0.0161142	0.0172276	0.0150256	0.0307305	0.0174488	0.0148219	0.0171389	0.015998	0.354711	0.0372134	0.0151123	0.500965	0.0167158	0.0156437	0.0182327	0.0197429	0.0228772	0.591143	0.515937	0.504502
cg08928882	0.0750779	0.0738885	0.0909476	0.0470131	0.0754361	0.0116399	0.0428475	0.0201215	0.0261378	0.0341187	0.0197579	0.0302947	0.0203236	0.0312598	0.0136128	0.044519	0.0392766	0.0233743	0.0158372	0.0686492	0.0339882	0.0264715	0.0248819	0.0127569	0.721343	0.0764245	0.0167694	0.0269044	0.02442	0.0293819	0.0239724	0.0238339	0.0543601	0.0362504	0.0328425	0.0537642	0.0126877	0.605019	0.391387	0.406024	0.446611	0.227399	0.0197675	0.348628	0.2126	0.210003	0.481113	0.487089	0.472246
cg08933227	0.029222	0.0223197	0.0276177	0.040461	0.0235115	0.0234941	0.0237877	0.0432626	0.0254525	0.0326216	0.0271117	0.020742	0.0246026	0.0309605	0.0261622	0.0273133	0.0274454	0.0261101	0.0279396	0.0784425	0.0304386	0.0292262	0.0307211	0.0228578	0.025469	0.0235162	0.0237676	0.0284384	0.0251053	0.0635559	0.0275127	0.0263755	0.0266511	0.025015	0.0265198	0.02724	0.0265351	0.674816	0.254807	0.0268527	0.413327	0.266629	0.0325529	0.0304306	0.0330792	0.0304589	0.521671	0.296294	0.505363
cg08969532	0.0885604	0.110228	0.0946799	0.0689857	0.123724	0.0338503	0.0748765	0.0268596	0.0537391	0.123682	0.0435129	0.0222858	0.0161332	0.137214	0.0217984	0.0482373	0.0543353	0.0485188	0.0326004	0.163245	0.0300045	0.0974895	0.0667071	0.02816	0.0465193	0.0967693	0.0419175	0.0678036	0.0247529	0.0318909	0.031974	0.0333939	0.0488999	0.0319118	0.0529481	0.0785278	0.0246512	0.486608	0.290451	0.407153	0.51973	0.434738	0.055537	0.478125	0.0314136	0.564324	0.501869	0.503647	0.405794
cg09000583	0.0759169	0.0439271	0.0441306	0.0392091	0.502447	0.0255397	0.424153	0.128206	0.0458114	0.0558998	0.033862	0.139086	0.12845	0.0371929	0.0356968	0.257388	0.461615	0.658536	0.0419736	0.259953	0.0392116	0.0671501	0.0383035	0.0277714	0.0722006	0.0331674	0.0549649	0.0433632	0.0331108	0.041776	0.0389707	0.0282925	0.0496604	0.240375	0.0328914	0.0510228	0.0305036	0.660563	0.389559	0.777315	0.469126	0.525338	0.488018	0.429416	0.528529	0.492588	0.538474	0.628172	0.611474
cg09008705	0.275386	0.156996	0.174627	0.0634903	0.146726	0.0330191	0.0991838	0.208962	0.144295	0.23472	0.0779465	0.0790995	0.0502379	0.13036	0.340695	0.180753	0.18856	0.0702612	0.0598403	0.193048	0.114173	0.136104	0.197748	0.0419739	0.0691084	0.474685	0.204094	0.186936	0.0331578	0.0611431	0.0778494	0.0609136	0.276828	0.0792613	0.140257	0.146274	0.0589144	0.718112	0.336201	0.816055	0.614458	0.338096	0.412688	0.0264207	0.551907	0.817822	0.645227	0.486534	0.653294
cg09022943	0.0851316	0.133008	0.122542	0.154747	0.128319	0.0268417	0.098398	0.0423637	0.110769	0.151211	0.0627314	0.105709	0.0526852	0.0723208	0.0373337	0.147896	0.164908	0.0569361	0.0569115	0.105753	0.141208	0.106107	0.0450938	0.0303919	0.0691424	0.177028	0.154984	0.177683	0.0347775	0.1965	0.0460252	0.0839086	0.132693	0.0836253	0.0386899	0.130489	0.0838011	0.455286	0.212499	0.529231	0.325534	0.447314	0.266767	0.54376	0.341632	0.494655	0.355267	0.330727	0.347383
cg09037089	0.0981557	0.0633218	0.0895671	0.0841574	0.0780985	0.0680055	0.0452197	0.107947	0.0856139	0.128604	0.0739593	0.0992237	0.0631682	0.0657726	0.116768	0.0760442	0.0966051	0.049586	0.0707053	0.0828988	0.102787	0.0599437	0.0569273	0.0594154	0.0428067	0.103079	0.0979689	0.0577572	0.0583128	0.0796965	0.0597212	0.115707	0.118934	0.0717709	0.0705176	0.0495298	0.0909204	0.423033	0.342895	0.625812	0.412929	0.37362	0.235016	0.635388	0.271078	0.334768	0.417932	0.395797	0.402602
cg09046939	0.196684	0.0881574	0.128643	0.0763309	0.10308	0.0500881	0.0761018	0.0709671	0.102938	0.110922	0.058726	0.130448	0.0606193	0.089545	0.101273	0.104023	0.153121	0.0729875	0.0494417	0.188686	0.191741	0.11207	0.0849577	0.0569727	0.0574732	0.128619	0.100289	0.0726864	0.0422883	0.120449	0.0419049	0.069313	0.206087	0.0468337	0.0616229	0.0929312	0.0563924	0.579288	0.43992	0.760118	0.52305	0.481908	0.252283	0.745025	0.0720222	0.706054	0.588482	0.511255	0.43557
cg09060610	0.125152	0.0381988	0.0401509	0.0197909	0.0279933	0.0251241	0.0173027	0.0256426	0.130724	0.173315	0.0297409	0.0730824	0.024684	0.0202207	0.286529	0.163772	0.0910718	0.0342187	0.0179141	0.0289897	0.123125	0.0561759	0.0245134	0.0220568	0.0166809	0.220669	0.138823	0.0291926	0.0175048	0.0132915	0.0271793	0.0687678	0.237565	0.0206515	0.0386541	0.0326811	0.0206774	0.492884	0.355205	0.456942	0.464353	0.458617	0.29881	0.469271	0.181116	0.437254	0.304491	0.509782	0.386064
cg09073398	0.300259	0.177604	0.224256	0.181494	0.217428	0.105879	0.201528	0.109265	0.274124	0.301112	0.155788	0.212834	0.147135	0.220895	0.180155	0.256773	0.253981	0.280471	0.09559	0.207761	0.210961	0.199557	0.18198	0.0858707	0.104278	0.291463	0.26158	0.15729	0.0633884	0.152538	0.121541	0.15374	0.282655	0.124058	0.123773	0.278348	0.115972	0.695017	0.502646	0.741842	0.591479	0.664609	0.533151	0.428468	0.574136	0.740524	0.646453	0.633003	0.603462
cg09111223	0.0658856	0.0819215	0.0611712	0.0645934	0.0816488	0.0262784	0.0593137	0.0780301	0.0480784	0.0680004	0.0460396	0.0548809	0.0453274	0.0546523	0.0372345	0.0390938	0.0460381	0.0339584	0.0394365	0.358007	0.0445587	0.0458515	0.0460446	0.0325083	0.0459991	0.0568548	0.0543	0.0664249	0.0372554	0.0390142	0.0360248	0.0457536	0.0610727	0.0443844	0.039856	0.0513263	0.0490258	0.473941	0.221613	0.836721	0.274615	0.67812	0.188586	0.0313935	0.224871	0.642284	0.644827	0.0771229	0.59179
cg09167553	0.0445585	0.0407445	0.0471436	0.0425328	0.0332356	0.0175674	0.0209937	0.0491075	0.0263855	0.0686958	0.0236373	0.0375642	0.0258611	0.0371955	0.0160461	0.0302642	0.0470481	0.0211491	0.0247916	0.0699316	0.0387781	0.0352017	0.0230851	0.0197321	0.0238119	0.0572899	0.0475106	0.0329519	0.0226346	0.0726325	0.0234057	0.0585396	0.0243068	0.0322837	0.023015	0.0437633	0.0360867	0.251133	0.20413	0.76828	0.374646	0.542011	0.17523	0.558484	0.277422	0.611744	0.510873	0.430735	0.556208
cg09177131	0.0637072	0.0414378	0.0472433	0.0292077	0.0365617	0.0155646	0.0301981	0.0377324	0.0310641	0.0972061	0.0166714	0.0216321	0.0195006	0.0203829	0.016062	0.0498086	0.0619991	0.0241339	0.0173674	0.0623895	0.0308882	0.0223836	0.0289238	0.0141773	0.0162414	0.0817829	0.10502	0.0368649	0.0165117	0.0206202	0.0153617	0.0203681	0.0954662	0.0201907	0.0183688	0.0617772	0.019976	0.35347	0.112491	0.497734	0.33906	0.278293	0.26897	0.313054	0.182546	0.215154	0.412679	0.390184	0.330483
cg09186006	0.138394	0.121925	0.14052	0.108171	0.129715	0.030364	0.0928026	0.0746978	0.116204	0.125933	0.0430871	0.0656904	0.0580701	0.132516	0.132377	0.0589741	0.112991	0.194796	0.0620859	0.184715	0.0546097	0.0653988	0.0705172	0.0211375	0.0502433	0.142014	0.208505	0.123878	0.0619492	0.109958	0.0500202	0.17215	0.188535	0.0483407	0.0787532	0.0936574	0.0685022	0.672064	0.379531	0.684892	0.582906	0.485742	0.0459118	0.0367268	0.0331875	0.648251	0.568679	0.539585	0.525233
cg09198448	0.0473739	0.0523807	0.0528959	0.0476713	0.0522797	0.0270755	0.0252084	0.0280911	0.0337029	0.0338067	0.0293732	0.0294377	0.027023	0.0394696	0.0336367	0.0349461	0.0410235	0.0229389	0.0302073	0.0483627	0.0310101	0.0368736	0.0283731	0.0252299	0.0413919	0.0387723	0.0284123	0.047651	0.0317335	0.0291491	0.0301061	0.0302673	0.0452832	0.0354145	0.0349106	0.0325787	0.0298816	0.254716	0.233196	0.400631	0.418534	0.034856	0.396832	0.031319	0.0465164	0.575448	0.443917	0.444226	0.393287
cg09201151	0.0534885	0.0310896	0.0416339	0.0166691	0.0477409	0.0147514	0.033343	0.0439133	0.0192408	0.0671915	0.0182253	0.0353708	0.0131874	0.0367058	0.0252389	0.0221296	0.0300607	0.0156592	0.0157543	0.0928115	0.0263443	0.033299	0.0350838	0.016949	0.0189717	0.0528577	0.0246924	0.0294103	0.0192394	0.0234548	0.0191673	0.0381422	0.0382297	0.0206671	0.0246462	0.0247478	0.0147328	0.341521	0.278925	0.428715	0.43325	0.0255436	0.274815	0.777575	0.301958	0.484867	0.548929	0.475235	0.533037
cg09225948	0.129446	0.0897418	0.0837139	0.134272	0.1002	0.0731959	0.0964718	0.0697713	0.146666	0.129773	0.061371	0.101784	0.0652216	0.148044	0.0803287	0.0755619	0.108335	0.102462	0.0826665	0.603586	0.112872	0.0919235	0.07868	0.0661672	0.0929467	0.132885	0.177551	0.100881	0.0594626	0.0672572	0.0639106	0.101526	0.111796	0.0763619	0.0925258	0.0996906	0.0814351	0.59579	0.452845	0.52255	0.45425	0.437552	0.309844	0.549058	0.0695728	0.292172	0.549397	0.466778	0.544896
cg09227138	0.0502396	0.14926	0.0865455	0.0642975	0.120938	0.0179479	0.111044	0.0573687	0.0547494	0.076158	0.0500852	0.0559538	0.0818288	0.0441096	0.0618091	0.0832168	0.127897	0.103395	0.0850996	0.105658	0.108907	0.127052	0.0856496	0.0304106	0.0625085	0.111309	0.165461	0.161353	0.0184652	0.0756417	0.0575535	0.0316372	0.130967	0.0691799	0.0670092	0.0716958	0.0293777	0.528388	0.259346	0.487853	0.395236	0.324029	0.0479827	0.0276829	0.419788	0.0594041	0.442065	0.467389	0.405542
cg09239744	0.102836	0.0630459	0.0749936	0.0425952	0.0568524	0.0266292	0.0730797	0.0620667	0.0498496	0.0390057	0.0436063	0.0668482	0.048844	0.0257026	0.0549687	0.108549	0.145789	0.0604591	0.0354767	0.146257	0.0799729	0.0389485	0.0406337	0.0267569	0.0299419	0.150639	0.128849	0.0362819	0.0264271	0.0404127	0.0313445	0.0341844	0.164178	0.0337473	0.0321769	0.0645947	0.027457	0.171342	0.192317	0.672087	0.387582	0.374966	0.244505	0.692591	0.230252	0.433593	0.495081	0.452214	0.289315
cg09258813	0.16246	0.0604602	0.0993657	0.114037	0.103866	0.0150803	0.0473684	0.0455123	0.0840283	0.194553	0.0300039	0.0300916	0.020473	0.0588145	0.03112	0.0464759	0.0868708	0.0812504	0.0311717	0.14649	0.0491974	0.0618166	0.0410824	0.0251978	0.0456505	0.117782	0.0443859	0.0769063	0.0214492	0.0843253	0.0202291	0.0401417	0.0731695	0.0287774	0.0423422	0.0758903	0.0186636	0.506214	0.506579	0.63054	0.589958	0.621073	0.350081	0.599583	0.0177845	0.259634	0.639886	0.654453	0.601976
cg09267217	0.114624	0.0997686	0.0520764	0.0344764	0.0268998	0.0280151	0.036317	0.0392228	0.111906	0.0973596	0.035745	0.0300741	0.0328521	0.0199902	0.0250647	0.0772951	0.113826	0.0220659	0.0240909	0.0503675	0.0675875	0.0390647	0.106936	0.0284527	0.0301917	0.0859577	0.0489084	0.0597909	0.0287879	0.0326365	0.0320287	0.0250222	0.159784	0.0207444	0.0286117	0.0632672	0.033233	0.375933	0.255899	0.703599	0.041438	0.444155	0.27293	0.343285	0.220314	0.186956	0.49511	0.463114	0.351567
cg09301294	0.0839984	0.15143	0.115324	0.140689	0.125629	0.0529715	0.0906172	0.102759	0.0574739	0.120544	0.103689	0.114032	0.084	0.109372	0.109515	0.0930037	0.129089	0.0552432	0.0789907	0.147637	0.120623	0.119036	0.058586	0.0616419	0.12428	0.109997	0.182502	0.118207	0.0802571	0.098963	0.074976	0.12923	0.0850203	0.107843	0.105354	0.12176	0.0732246	0.416186	0.394421	0.727701	0.467477	0.20174	0.383375	0.102859	0.522033	0.367455	0.555437	0.585578	0.655457
cg09342766	0.02382	0.031829	0.0315697	0.0256916	0.024338	0.0244877	0.0238592	0.0153292	0.0239541	0.0323256	0.0287345	0.0227421	0.0261789	0.0244118	0.0240353	0.0363312	0.0261956	0.0225852	0.0314244	0.0225009	0.0311572	0.0287446	0.0251574	0.0258497	0.0227399	0.0250879	0.0194172	0.0265759	0.0266395	0.0292601	0.0386211	0.0216489	0.0270112	0.0257825	0.0277379	0.0285166	0.0189018	0.521837	0.199806	0.139443	0.198994	0.497238	0.191028	0.453381	0.0324676	0.0391433	0.278007	0.428156	0.430596
cg09345512	0.0359884	0.0618147	0.0652942	0.0479895	0.0567435	0.0307066	0.0351949	0.0618412	0.0315651	0.0305669	0.0429949	0.0180236	0.0285333	0.0243961	0.0643614	0.0632756	0.0617807	0.0305662	0.0744169	0.0433908	0.0474758	0.0710486	0.0715957	0.0316274	0.0499453	0.052909	0.0312096	0.0567541	0.0468003	0.0486126	0.0721813	0.0269085	0.0671531	0.0619825	0.020631	0.0575168	0.0178586	0.589995	0.432144	0.566413	0.495439	0.070409	0.0826024	0.147076	0.258877	0.153849	0.0392478	0.603633	0.550073
cg09354309	0.0549241	0.0461174	0.050124	0.0587165	0.0384942	0.0311029	0.0466793	0.02877	0.0713435	0.0560574	0.03477	0.0425112	0.0320394	0.054441	0.129142	0.0426391	0.0350415	0.0493038	0.0361041	0.0683048	0.0364749	0.054176	0.0492644	0.0266664	0.0618842	0.0688638	0.040623	0.0426576	0.0463148	0.0383638	0.039137	0.0428672	0.0552295	0.0404004	0.0509866	0.0549462	0.0444103	0.463469	0.331852	0.7555	0.185938	0.249056	0.148381	0.771851	0.149731	0.13673	0.499425	0.447864	0.505853
cg09383816	0.143326	0.129667	0.0817995	0.0867662	0.0797404	0.0317225	0.0817196	0.0287682	0.079045	0.168851	0.0510896	0.0754742	0.0711328	0.0759214	0.0415632	0.0932605	0.0671707	0.0830962	0.0753729	0.102722	0.0656109	0.0889452	0.0602902	0.0692561	0.0896671	0.0909641	0.290517	0.0899132	0.0456031	0.0745875	0.0550728	0.0473046	0.0920456	0.0585737	0.0780323	0.0698648	0.0640028	0.695937	0.447529	0.754756	0.479807	0.601035	0.461556	0.821144	0.600717	0.756644	0.625437	0.720199	0.60562
cg09405612	0.0447945	0.0491376	0.051346	0.045552	0.0343241	0.0338037	0.0437289	0.0346719	0.0382171	0.0535054	0.0296309	0.0442594	0.0343049	0.0455743	0.0362099	0.0442809	0.0468061	0.0449925	0.0415257	0.0568203	0.0318281	0.04402	0.0618124	0.0535303	0.0567719	0.0372523	0.0275001	0.0424072	0.0386145	0.0448692	0.0411823	0.0455299	0.0418616	0.0362562	0.0345518	0.0430364	0.0364474	0.0934418	0.397386	0.326136	0.380583	0.0453986	0.0302137	0.0441921	0.152112	0.3688	0.588195	0.320202	0.431234
cg09441363	0.113042	0.130301	0.0611383	0.0753909	0.102554	0.0237987	0.0799432	0.0262032	0.048434	0.074411	0.0536904	0.0312938	0.0283824	0.0978917	0.0233659	0.0612514	0.0525696	0.0301547	0.0392342	0.104732	0.0847275	0.0606636	0.0473062	0.0291973	0.0373332	0.0921396	0.139815	0.148361	0.0298776	0.0384651	0.0389936	0.0346317	0.0502803	0.0423608	0.0675964	0.0728979	0.0276176	0.557935	0.36046	0.590019	0.300674	0.550148	0.0468874	0.0267487	0.031607	0.0292556	0.510809	0.500564	0.482538
cg09459291	0.148903	0.0852446	0.113664	0.110033	0.0846911	0.0570316	0.0697883	0.0493978	0.0807857	0.113855	0.060473	0.0799807	0.0763846	0.102544	0.0855797	0.0718942	0.0922186	0.0879893	0.0773485	0.133604	0.121432	0.0770873	0.0685579	0.0769998	0.0694533	0.111229	0.0849738	0.0767736	0.0622232	0.0907868	0.0715331	0.0760133	0.0936061	0.0710128	0.0935518	0.0771165	0.0789966	0.545072	0.389508	0.748326	0.492824	0.291607	0.364112	0.0891889	0.13574	0.0556432	0.572711	0.470986	0.599041
cg09463233	0.11811	0.122644	0.101903	0.0541582	0.0952727	0.0654336	0.0646902	0.0581171	0.147637	0.193058	0.138982	0.100946	0.0957661	0.0666327	0.179802	0.168432	0.0976189	0.0957756	0.048131	0.214721	0.109293	0.0776349	0.0563987	0.0567453	0.0546596	0.110086	0.222945	0.0927025	0.0908214	0.0707424	0.0956303	0.107303	0.235092	0.0727793	0.0857958	0.126495	0.0952109	0.476085	0.310203	0.624686	0.384462	0.435631	0.407733	0.0412909	0.436567	0.436137	0.408116	0.504956	0.385299
cg09474081	0.0275328	0.036868	0.0422085	0.0261583	0.0380513	0.0195724	0.0263082	0.0555668	0.0252248	0.0293357	0.0391362	0.02208	0.0257307	0.0306531	0.0256268	0.0327945	0.0279962	0.0231287	0.0288254	0.1448	0.041562	0.0293445	0.0362592	0.0199005	0.0264982	0.0402697	0.0231262	0.0331507	0.0244262	0.028626	0.0357256	0.0253605	0.0356695	0.030848	0.0224192	0.0315169	0.0168553	0.0306398	0.367934	0.655647	0.417525	0.183383	0.0297794	0.0269915	0.0447306	0.0503513	0.661053	0.220639	0.531671
cg09493505	0.0494197	0.0381962	0.0745348	0.0590871	0.0444415	0.0141152	0.0257202	0.0203469	0.0329783	0.0589392	0.0278171	0.0202078	0.0221369	0.0783916	0.0472864	0.0247812	0.0262453	0.0256443	0.0206501	0.0821489	0.0240888	0.0355368	0.0293441	0.0189618	0.0239568	0.0453002	0.321418	0.0650094	0.0220841	0.0305203	0.031917	0.0202086	0.0335886	0.0264105	0.0302096	0.0525492	0.021216	0.695914	0.505701	0.737501	0.550739	0.607955	0.0573998	0.0170855	0.0257688	0.0921976	0.593798	0.596583	0.583095
cg09498146	0.0323253	0.0359867	0.0326956	0.0244151	0.0298739	0.0184666	0.0215119	0.068062	0.0200606	0.0330485	0.0241447	0.0152269	0.0223714	0.0225109	0.0218368	0.0302772	0.0254694	0.0236791	0.0238137	0.107117	0.0181347	0.0292759	0.022155	0.0202684	0.0159351	0.0247528	0.0160171	0.0309808	0.0213232	0.0245926	0.0208462	0.02168	0.0222242	0.0185023	0.0171049	0.0274486	0.0157225	0.317493	0.268056	0.309431	0.410132	0.59272	0.350657	0.601159	0.0351153	0.50272	0.578053	0.492965	0.565254
cg09507526	0.033203	0.0393608	0.0362724	0.0255324	0.0530167	0.0252001	0.0232338	0.0766339	0.0410045	0.0236897	0.0609569	0.0217135	0.0383356	0.0205281	0.0400586	0.0400991	0.0877559	0.0280849	0.0404717	0.197159	0.034807	0.037035	0.035302	0.0220138	0.0329271	0.0254654	0.0936021	0.0518899	0.0300746	0.0468347	0.0587026	0.07497	0.0651695	0.0542934	0.0301656	0.0670007	0.0224226	0.637109	0.250566	0.7146	0.503301	0.408798	0.263966	0.0430083	0.0389699	0.115591	0.596316	0.387316	0.484361
cg09508770	0.0189654	0.0198402	0.0235829	0.0171974	0.0224938	0.0172091	0.0173833	0.0188973	0.0199507	0.0166531	0.0213039	0.0196692	0.0173152	0.017589	0.0188416	0.0186087	0.0260102	0.0210901	0.0192265	0.0211369	0.020632	0.0237487	0.0195627	0.0194425	0.0182974	0.0190722	0.0989239	0.0226793	0.0243648	0.0227583	0.0183913	0.0191789	0.021834	0.0251984	0.0164952	0.0253397	0.0196109	0.298836	0.186975	0.402066	0.435905	0.275248	0.0161497	0.542609	0.0196733	0.0257929	0.482163	0.471981	0.529295
cg09511914	0.0742027	0.0448098	0.0762795	0.0672323	0.0563637	0.0445832	0.0436801	0.0507316	0.0695249	0.0940616	0.0342423	0.0884281	0.04361	0.0474888	0.0399338	0.0730066	0.12354	0.0562845	0.0417616	0.0779103	0.0482623	0.042609	0.0357922	0.0353112	0.0587506	0.084535	0.0576091	0.0399435	0.0291663	0.0745232	0.0340393	0.0524704	0.141504	0.0378138	0.0399093	0.0456719	0.0303941	0.0420985	0.395756	0.160885	0.457581	0.0374205	0.0309433	0.0210687	0.0481665	0.136841	0.554884	0.469466	0.405353
cg09528265	0.050879	0.0279677	0.0183447	0.0169377	0.0249068	0.0167892	0.0288423	0.0264759	0.0318459	0.0309362	0.0260668	0.0345089	0.013938	0.0194553	0.0287338	0.029493	0.0435188	0.0242309	0.0199808	0.0895777	0.045094	0.0344578	0.0250072	0.0174418	0.0167606	0.106754	0.0139059	0.0173632	0.0170861	0.0191854	0.025129	0.0290333	0.071308	0.0257153	0.016694	0.0310071	0.0138673	0.554529	0.415745	0.516118	0.550692	0.427416	0.359823	0.0198001	0.0208501	0.0869624	0.557963	0.467564	0.413475
cg09528825	0.0730634	0.0245497	0.0300965	0.017985	0.0159443	0.0194849	0.0153291	0.0189269	0.0209442	0.0191641	0.0163072	0.0295483	0.0148626	0.0256805	0.0334169	0.0210832	0.0376083	0.0175242	0.0200689	0.0166634	0.0177402	0.0205282	0.0175212	0.0146022	0.015852	0.033759	0.287625	0.0261955	0.0143174	0.0565885	0.0501604	0.0257355	0.0790244	0.0252418	0.0131526	0.0267302	0.0141884	0.610746	0.438216	0.648247	0.534995	0.536563	0.545508	0.0435542	0.35241	0.594251	0.573257	0.508488	0.543792
cg09535605	0.0612461	0.10025	0.0837232	0.0639826	0.101118	0.0261919	0.0442688	0.032385	0.0647295	0.0907106	0.0660141	0.0362736	0.047125	0.0548319	0.0383405	0.0866745	0.097766	0.0346463	0.0363638	0.102532	0.0394171	0.101847	0.0767448	0.0280268	0.0703043	0.108049	0.0572277	0.115881	0.0457172	0.102255	0.0502635	0.0397255	0.0442351	0.0437225	0.0650576	0.0636432	0.0242681	0.510406	0.256621	0.701663	0.480407	0.576944	0.0363051	0.0743153	0.0851891	0.111225	0.49717	0.459549	0.532914
cg09552213	0.11832	0.0647675	0.0853572	0.165342	0.0915813	0.0637737	0.10508	0.064808	0.0937248	0.12392	0.037149	0.123835	0.058561	0.0582492	0.0580497	0.0758405	0.14268	0.103115	0.0672421	0.108278	0.139409	0.0588761	0.0377677	0.0391294	0.0809811	0.151594	0.0693168	0.0807933	0.0376967	0.134179	0.0500925	0.133683	0.0986597	0.0740947	0.072613	0.0838464	0.109535	0.592297	0.160955	0.590236	0.316146	0.314759	0.261495	0.831217	0.284959	0.549718	0.399486	0.292059	0.421067
cg09553380	0.0563551	0.0903	0.0821103	0.117001	0.0724207	0.0691023	0.0735788	0.065129	0.0738251	0.0930926	0.0515016	0.0574466	0.0513712	0.0737899	0.073308	0.0685329	0.0726261	0.0517854	0.0736902	0.10397	0.0652622	0.0706405	0.0733293	0.0632972	0.0756774	0.063572	0.0751393	0.094107	0.0927469	0.0928081	0.0616622	0.0826906	0.0641284	0.0750682	0.0387144	0.0722844	0.101776	0.637126	0.472475	0.384637	0.394665	0.539981	0.218445	0.169675	0.0515953	0.084046	0.608981	0.504846	0.564335
cg09671810	0.143085	0.100346	0.0797609	0.129764	0.0709261	0.0300989	0.0462507	0.0502175	0.0712121	0.128974	0.0507498	0.0482568	0.0420443	0.0812401	0.0578215	0.0627036	0.0855138	0.0514916	0.0562655	0.077026	0.101759	0.0864963	0.0402761	0.0387348	0.047104	0.0873639	0.0720098	0.0883065	0.0462519	0.183099	0.0550595	0.0855119	0.0800214	0.0588028	0.0509276	0.0687231	0.0546343	0.508051	0.392572	0.696912	0.435263	0.377254	0.0879108	0.0478187	0.0663988	0.125765	0.575434	0.512263	0.574872
cg09683824	0.0590381	0.0410141	0.0584436	0.0387924	0.0597924	0.0221803	0.0434817	0.0213337	0.0290576	0.0363713	0.0310971	0.0343527	0.0340971	0.0470724	0.0283496	0.034454	0.0354396	0.0327955	0.0296188	0.0521255	0.0281326	0.0407544	0.0381032	0.0237636	0.0332047	0.0515747	0.0243212	0.0499381	0.0289621	0.0333874	0.0333172	0.025311	0.0454988	0.0371631	0.0314572	0.0352741	0.0223618	0.0765645	0.27285	0.638902	0.106853	0.367837	0.061439	0.0742546	0.164934	0.565431	0.515227	0.322109	0.482414
cg09722742	0.0372149	0.0351647	0.0434979	0.0313216	0.0372935	0.0311587	0.0306427	0.139889	0.0430456	0.0485282	0.0387764	0.0423483	0.034757	0.0292575	0.105457	0.0400601	0.052046	0.0376308	0.0331773	0.086341	0.036141	0.0405304	0.0341104	0.0258969	0.0241869	0.0501264	0.0475982	0.037772	0.0271902	0.0342967	0.0350978	0.0347177	0.0706977	0.0316235	0.027196	0.0399891	0.0297091	0.538472	0.163042	0.727727	0.253885	0.0960988	0.0272335	0.0349587	0.0532119	0.58317	0.466792	0.471029	0.542421
cg09740671	0.0844756	0.123599	0.0896624	0.0816751	0.136833	0.0224562	0.0633063	0.179248	0.0558749	0.105851	0.0573343	0.0489742	0.0403644	0.138529	0.0460374	0.115046	0.0775191	0.0394942	0.0432763	0.101241	0.0810126	0.0873856	0.075672	0.0412371	0.0914805	0.110883	0.0826441	0.143525	0.0566677	0.0683372	0.0571	0.0557713	0.0997054	0.0838372	0.115139	0.0920296	0.0395928	0.5767	0.42563	0.432705	0.316881	0.437816	0.305354	0.548632	0.115488	0.191063	0.627208	0.490624	0.551311
cg09745440	0.0264121	0.0144891	0.0189245	0.0218613	0.017023	0.0166283	0.0134681	0.0413029	0.0175334	0.0168031	0.0154404	0.0230026	0.0136901	0.0165594	0.0210675	0.0162734	0.0238539	0.0168226	0.0167321	0.075655	0.0150241	0.0225667	0.0175824	0.0133079	0.0133725	0.0163362	0.203145	0.0167571	0.0152442	0.0164271	0.0173473	0.0155363	0.0159281	0.0198823	0.0151326	0.0155618	0.0169404	0.449862	0.386134	0.717379	0.58514	0.0405375	0.467805	0.448705	0.571791	0.731755	0.0158366	0.493119	0.013513
cg09757712	0.166399	0.137208	0.146885	0.11133	0.122529	0.121528	0.142632	0.0678216	0.126259	0.278467	0.0736801	0.124735	0.0656733	0.112171	0.0760007	0.108168	0.0864285	0.115065	0.0694217	0.197219	0.124444	0.0948026	0.0947853	0.0859097	0.0903392	0.161065	0.22674	0.0799288	0.10638	0.155686	0.111008	0.118384	0.115845	0.125135	0.0998757	0.106245	0.113787	0.42732	0.317805	0.872204	0.492766	0.341992	0.491756	0.718867	0.258588	0.418239	0.386167	0.678484	0.525615
cg09802835	0.0586457	0.0387366	0.0282536	0.0181184	0.0338385	0.0239001	0.0363774	0.0515398	0.0433675	0.0567485	0.0295487	0.0344933	0.0224264	0.0259617	0.0246367	0.0522313	0.0342893	0.0360153	0.0291376	0.0678188	0.0440035	0.0727733	0.0306928	0.0456778	0.0272477	0.0412001	0.0675923	0.035324	0.0567903	0.0262224	0.0595297	0.0264295	0.0702524	0.0241265	0.0451293	0.0490954	0.0863195	0.350323	0.137035	0.509278	0.205789	0.0953654	0.242987	0.632319	0.121781	0.451224	0.305374	0.435001	0.276053
cg09803407	0.102724	0.0635253	0.134011	0.0552204	0.0950204	0.0319291	0.035075	0.0450637	0.123778	0.154121	0.057949	0.0468592	0.0378457	0.0628128	0.0960198	0.11429	0.0589267	0.0661187	0.0368911	0.128303	0.131417	0.0492131	0.0650821	0.0345243	0.0579776	0.20574	0.11526	0.0575832	0.0284723	0.0406736	0.0503927	0.0864721	0.253232	0.039378	0.0575605	0.0590099	0.032147	0.291341	0.302589	0.268606	0.413207	0.443163	0.293618	0.0284581	0.114885	0.125109	0.348285	0.276457	0.291027
cg09822538	0.0409758	0.0374504	0.0473687	0.0255445	0.0213731	0.0191881	0.0189388	0.0909855	0.0282894	0.0604248	0.0262127	0.0189488	0.0275509	0.025613	0.0248418	0.0482789	0.0354663	0.0206078	0.0301298	0.0598147	0.0302436	0.0389903	0.0341687	0.0166231	0.0188357	0.0502345	0.0438262	0.0370972	0.0274276	0.0316154	0.0260405	0.0236918	0.0469426	0.034697	0.0236691	0.0418503	0.0199686	0.708613	0.215106	0.650235	0.539553	0.531195	0.327365	0.675749	0.0311411	0.61806	0.488304	0.450232	0.48432
cg09839635	0.0275687	0.0899128	0.0969447	0.0389562	0.0601969	0.0187231	0.0449857	0.0533016	0.0319504	0.0601571	0.0323149	0.0277166	0.0385406	0.0755074	0.0199074	0.0318329	0.0334069	0.0346264	0.0352156	0.102534	0.0551999	0.0505175	0.0415283	0.0408997	0.0368833	0.0557437	0.0267313	0.115023	0.0238974	0.0420552	0.0228717	0.0268669	0.0273169	0.0273985	0.0900848	0.0602894	0.0218015	0.515107	0.291555	0.339402	0.248888	0.146778	0.0258238	0.403094	0.0415238	0.0396533	0.524764	0.605259	0.527992
cg09877593	0.0201444	0.0167434	0.0168409	0.0131356	0.0170112	0.0164424	0.0148676	0.0149759	0.0169207	0.0144594	0.0181251	0.0155776	0.0141914	0.0167549	0.0171643	0.0194316	0.0172412	0.0164576	0.018658	0.016385	0.0144777	0.0184617	0.0170576	0.0158892	0.0151401	0.0143232	0.0142169	0.0168951	0.0188507	0.0203589	0.0201942	0.0149907	0.0192742	0.0187459	0.0152782	0.0194343	0.0167064	0.385649	0.299747	0.0178139	0.0281742	0.0194971	0.0846039	0.0165678	0.0271939	0.0444161	0.367906	0.473347	0.432101
cg09893588	0.0400984	0.0338493	0.0286889	0.0256764	0.0296307	0.0159178	0.0396799	0.0247553	0.0280273	0.0330551	0.0230083	0.0211345	0.0211867	0.0282511	0.0193907	0.0211888	0.0329653	0.0241836	0.0223119	0.248077	0.0276836	0.0237	0.0287983	0.0188078	0.0268003	0.0365732	0.0142816	0.0317221	0.0223583	0.0313883	0.0211709	0.020826	0.0208415	0.0210268	0.0204005	0.0254843	0.0183217	0.0219646	0.372357	0.830447	0.462058	0.0288818	0.533033	0.0187315	0.0230191	0.0321034	0.503017	0.524682	0.600632
cg09949949	0.0411587	0.0526223	0.0472662	0.0274576	0.040113	0.033863	0.0276755	0.0598767	0.0305658	0.0335403	0.0328554	0.0318951	0.0258324	0.0387907	0.040915	0.0373896	0.0315502	0.0284427	0.0431231	0.0989847	0.0259516	0.0393079	0.0275141	0.0269777	0.0382498	0.0411616	0.0215805	0.0370758	0.0296349	0.0428877	0.0395212	0.0333527	0.0293765	0.0276273	0.0246315	0.0341933	0.020348	0.439178	0.192643	0.0975486	0.279454	0.0779596	0.028859	0.0292348	0.0418936	0.0369756	0.456651	0.222894	0.0632079
cg09968630	0.0371252	0.0526877	0.0433954	0.044348	0.0500332	0.0303164	0.0291798	0.100154	0.04114	0.0602377	0.0451729	0.0431177	0.0373268	0.0356794	0.048979	0.0453446	0.0501555	0.0369584	0.0497654	0.192861	0.0515271	0.052892	0.0427754	0.0319137	0.0318935	0.0396054	0.0403251	0.0527784	0.0565685	0.0422519	0.0390704	0.0374135	0.0529628	0.0433434	0.0402688	0.0491002	0.0388833	0.180961	0.183598	0.835665	0.465621	0.118221	0.0365401	0.0328342	0.292561	0.0990185	0.330833	0.29003	0.280231
cg09979256	0.0593312	0.0272228	0.0576297	0.0460219	0.0451352	0.0317606	0.0324269	0.030295	0.0540866	0.0411861	0.0371282	0.0463879	0.0368117	0.0468061	0.0430367	0.0438353	0.0378327	0.0386165	0.037457	0.0691329	0.0461689	0.0452733	0.0315512	0.0425699	0.0364309	0.0587078	0.0396587	0.0386435	0.0353711	0.0322602	0.0403962	0.045827	0.0803305	0.0565636	0.0302554	0.0388905	0.0387786	0.261956	0.228076	0.709651	0.495169	0.0517755	0.0328659	0.0324597	0.261221	0.361506	0.568828	0.400617	0.541355
cg10002178	0.048047	0.0451191	0.052673	0.0649246	0.0430614	0.0274872	0.0376225	0.0688712	0.0400885	0.0512746	0.0434138	0.0376163	0.0400832	0.0379137	0.0506939	0.0398103	0.0565638	0.0381314	0.0382234	0.0972058	0.0584586	0.0485814	0.0501393	0.0399056	0.0382045	0.10443	0.0377608	0.0388079	0.0416929	0.0487229	0.0374025	0.0326491	0.0465793	0.043866	0.0337611	0.0442574	0.0418591	0.521196	0.309682	0.215921	0.470864	0.714393	0.0387377	0.0739403	0.0727766	0.259643	0.614951	0.471075	0.638329
cg10034890	0.119798	0.0590513	0.0909983	0.0765313	0.0700969	0.0477887	0.0668833	0.0905733	0.0758882	0.120992	0.0487451	0.0946294	0.0754738	0.0696982	0.05576	0.141829	0.230625	0.082006	0.0515555	0.346543	0.0930608	0.0687608	0.0477608	0.0441057	0.052457	0.172492	0.0413598	0.0695868	0.0363574	0.0867791	0.0383024	0.104592	0.0725859	0.0801058	0.0443737	0.0542948	0.0757962	0.437221	0.41603	0.411556	0.511427	0.148199	0.0915304	0.0461273	0.60378	0.04327	0.623118	0.528769	0.307829
cg10039188	0.140208	0.101671	0.121944	0.149668	0.140316	0.0225268	0.0630485	0.0398567	0.0911406	0.156041	0.0671889	0.175087	0.0862235	0.0743433	0.0769707	0.0943981	0.183047	0.0965341	0.0232029	0.200139	0.17489	0.142457	0.0626911	0.0192063	0.028421	0.303371	0.308147	0.126598	0.0332698	0.236678	0.0278219	0.111401	0.115962	0.110952	0.0779294	0.101116	0.0522823	0.498147	0.358764	0.557305	0.46781	0.470538	0.418414	0.597282	0.433155	0.510883	0.508768	0.568636	0.453915
cg10058779	0.10075	0.121805	0.12348	0.1128	0.118263	0.0619864	0.0865676	0.0457146	0.0691506	0.0757159	0.073547	0.07879	0.0827031	0.0750661	0.0752457	0.0982151	0.104696	0.0603235	0.0886148	0.100981	0.0840258	0.105038	0.101261	0.0507185	0.0939617	0.113579	0.163599	0.103984	0.0954014	0.0808979	0.0923577	0.118788	0.0965774	0.104426	0.0668382	0.0929267	0.0474076	0.506541	0.421792	0.678584	0.386957	0.549508	0.200818	0.0563659	0.342288	0.0950942	0.539221	0.50787	0.557892
cg10068034	0.137198	0.0683138	0.0718888	0.0638447	0.133693	0.0790443	0.258378	0.0570735	0.0757892	0.0846235	0.0401764	0.0847138	0.0442014	0.202287	0.0267582	0.0795996	0.104205	0.0913528	0.224527	0.107492	0.0885059	0.0568783	0.0485594	0.0430198	0.0766336	0.0815146	0.148149	0.05622	0.0756396	0.0985964	0.135852	0.0866557	0.113729	0.17171	0.070687	0.0697095	0.121385	0.456966	0.229241	0.616105	0.446938	0.367674	0.202672	0.299375	0.339013	0.27098	0.481246	0.422825	0.423493
cg10160975	0.16947	0.0960787	0.121681	0.0761831	0.0944594	0.0588226	0.087483	0.062787	0.130453	0.060986	0.0465539	0.175622	0.0719045	0.0705863	0.0707972	0.10675	0.162009	0.0801636	0.05554	0.104132	0.146471	0.0826645	0.0547132	0.0633752	0.0970794	0.189154	0.0936113	0.0811408	0.0608994	0.109427	0.0812579	0.0876454	0.171157	0.0786897	0.0961075	0.155071	0.0729999	0.447155	0.284771	0.64933	0.345899	0.367801	0.25415	0.0619791	0.0942503	0.556646	0.461987	0.454728	0.438495
cg10162691	0.0464007	0.0325676	0.0560103	0.0312199	0.0481843	0.0403831	0.0370497	0.0482853	0.0429735	0.0650864	0.0384717	0.0330421	0.0370247	0.0423499	0.0358899	0.0518922	0.0379446	0.0515993	0.0424792	0.0365522	0.0372499	0.0470893	0.044184	0.044628	0.0389659	0.0586804	0.0331103	0.0396438	0.0300968	0.0329395	0.0488708	0.0365714	0.0596739	0.0336937	0.0328239	0.0442312	0.0449204	0.224738	0.32308	0.0756048	0.0432401	0.15166	0.0429809	0.0900028	0.0428449	0.5604	0.604824	0.242901	0.272023
cg10172415	0.0371745	0.0243624	0.0329854	0.037885	0.0403239	0.0181261	0.0224662	0.0307349	0.0221663	0.0271995	0.0200056	0.0196196	0.0222911	0.0482544	0.0186922	0.018005	0.0226422	0.0199784	0.0200291	0.0404868	0.0464768	0.0202232	0.0235995	0.0241958	0.0268044	0.0206519	0.0216693	0.0170826	0.0201357	0.0226824	0.0192861	0.030219	0.0231682	0.0191212	0.0168347	0.0210215	0.0228441	0.520919	0.318669	0.734067	0.525245	0.589366	0.0179465	0.0377195	0.0262128	0.381669	0.601498	0.355548	0.616902
cg10174931	0.0197612	0.0252388	0.033319	0.0216342	0.0272502	0.0135731	0.0185442	0.0400503	0.0159175	0.0263398	0.0247136	0.0244793	0.021431	0.0182785	0.0206206	0.0283464	0.0250986	0.0164829	0.0183465	0.0735997	0.0205537	0.0271508	0.0340232	0.0140906	0.0195389	0.0261122	0.117653	0.0210041	0.0232402	0.0416151	0.0346188	0.0184822	0.0267497	0.0244057	0.0185466	0.0217432	0.0184005	0.510129	0.102316	0.517534	0.364458	0.404762	0.0282826	0.0250322	0.156856	0.235357	0.378149	0.197664	0.0260735
cg10177207	0.0411322	0.0385319	0.0419595	0.0402514	0.0437001	0.0233726	0.0267276	0.120817	0.0254347	0.0386758	0.0306664	0.0382422	0.0407845	0.0364901	0.036243	0.034916	0.0459318	0.0481118	0.0334344	0.0546809	0.0308561	0.0342467	0.0308673	0.0223231	0.0238034	0.0494915	0.0278866	0.0348557	0.0267053	0.0308891	0.0333669	0.0373351	0.059118	0.0302244	0.0370449	0.0413911	0.0250189	0.0273222	0.411723	0.0192557	0.586451	0.40885	0.246425	0.0356907	0.0306151	0.474132	0.714541	0.572071	0.476986
cg10188823	0.139788	0.102208	0.106033	0.048302	0.111106	0.0190394	0.0637506	0.0679226	0.0336984	0.0542072	0.0356353	0.0262726	0.0203025	0.0341312	0.0300356	0.0889795	0.0668239	0.0396576	0.0321353	0.103363	0.0517823	0.0860821	0.0700791	0.0241408	0.0323573	0.0886163	0.0249632	0.117409	0.0256086	0.0420446	0.0337347	0.0414171	0.0369047	0.0625146	0.057768	0.0597828	0.0235935	0.0790343	0.364672	0.164722	0.304357	0.0751113	0.0453991	0.0399869	0.0472342	0.106244	0.635874	0.409168	0.424604
cg10212705	0.0556527	0.0227378	0.0196431	0.0221717	0.0212995	0.0173383	0.0213165	0.278413	0.0285603	0.0317489	0.020772	0.0257072	0.022039	0.0213291	0.0406439	0.0231758	0.0431252	0.0299334	0.0212741	0.0730004	0.0570947	0.0188612	0.0247793	0.0228177	0.0246643	0.0376564	0.0337902	0.018375	0.019905	0.0211236	0.0186549	0.0232112	0.0565589	0.0242084	0.0275569	0.0334019	0.0377628	0.0643049	0.265854	0.637272	0.29199	0.541504	0.0192016	0.0246933	0.0277402	0.194463	0.413409	0.40549	0.323422
cg10259748	0.0443349	0.0342937	0.0466621	0.054189	0.0606524	0.0337075	0.0663162	0.229282	0.0363008	0.0360931	0.0421644	0.0334142	0.0448663	0.0530938	0.0327689	0.040705	0.0483728	0.0316025	0.0578262	0.0645574	0.0517831	0.0496831	0.0523002	0.0370109	0.0472887	0.0509858	0.109256	0.0349494	0.0440694	0.0715068	0.046002	0.0314549	0.0498141	0.0415783	0.0371827	0.0392038	0.0316552	0.576363	0.200372	0.755203	0.283583	0.648941	0.24583	0.706758	0.404143	0.374493	0.537169	0.653429	0.5729
cg10273340	0.032024	0.0291758	0.0225796	0.0565988	0.0318169	0.0286385	0.102437	0.0516813	0.0367394	0.0646562	0.0210861	0.0389408	0.0285546	0.0241842	0.110488	0.0336149	0.08039	0.107878	0.0389428	0.124972	0.0365863	0.0245626	0.023211	0.0188876	0.017763	0.0839869	0.202207	0.0199465	0.0222474	0.0458508	0.0216229	0.070455	0.027682	0.03473	0.016643	0.0312454	0.0452895	0.595145	0.345859	0.327426	0.515843	0.592297	0.425148	0.658201	0.027208	0.0237324	0.497779	0.502339	0.536275
cg10281977	0.166116	0.138244	0.150968	0.145763	0.141508	0.0730938	0.0969637	0.0470424	0.0799813	0.11481	0.0803074	0.0816535	0.0495382	0.0891153	0.0582498	0.118616	0.116793	0.0673733	0.09487	0.273074	0.117787	0.084748	0.0835227	0.0534068	0.0916138	0.138787	0.0667259	0.177754	0.0684907	0.094568	0.0873724	0.103391	0.0589614	0.0642783	0.103427	0.0806289	0.0861388	0.597865	0.314317	0.715492	0.557326	0.640695	0.288426	0.491838	0.122977	0.211073	0.616816	0.442811	0.640181
cg10285337	0.105538	0.134893	0.181699	0.124388	0.130853	0.0470443	0.0567549	0.0489038	0.147877	0.145187	0.0887247	0.050191	0.112599	0.0764062	0.0953826	0.131331	0.172188	0.0514525	0.0857678	0.0801229	0.152066	0.151649	0.100991	0.0555359	0.105709	0.192467	0.117423	0.141991	0.08819	0.106959	0.0793568	0.0720006	0.185511	0.101685	0.0630812	0.092905	0.0524827	0.611531	0.326848	0.392834	0.386972	0.557592	0.371531	0.778736	0.16214	0.459277	0.524737	0.517122	0.496261
cg10316490	0.0552169	0.0863637	0.092074	0.117724	0.0446934	0.0477435	0.0529082	0.0407494	0.10385	0.184557	0.0802606	0.06376	0.0226848	0.0593731	0.0279575	0.0826849	0.053819	0.0465742	0.0384673	0.137154	0.0331186	0.0854318	0.0507852	0.0355402	0.0359321	0.0302768	0.0605642	0.107185	0.0337109	0.0785722	0.0347029	0.0310419	0.11643	0.0701701	0.0501017	0.101846	0.0480108	0.159975	0.258098	0.51024	0.447915	0.273771	0.0680055	0.382466	0.0476947	0.385315	0.337274	0.456142	0.33311
cg10333808	0.0564757	0.0556842	0.0808531	0.0302428	0.0623074	0.0211071	0.0381165	0.0169672	0.0754717	0.0694996	0.0300787	0.031814	0.0293712	0.0840548	0.273439	0.0492628	0.0401218	0.0330302	0.0302027	0.0814135	0.0262064	0.0674443	0.0603125	0.0310048	0.0389848	0.117749	0.0493816	0.0669344	0.0248854	0.0381121	0.0435151	0.0320436	0.0458711	0.0461998	0.0651186	0.0375401	0.0217161	0.577537	0.357917	0.669145	0.295243	0.355076	0.198983	0.74295	0.431445	0.407261	0.509936	0.397685	0.508288
cg10345326	0.159179	0.120575	0.166526	0.128417	0.0880452	0.0736813	0.0846385	0.0771275	0.100189	0.104724	0.0684791	0.0703508	0.0492861	0.113503	0.042443	0.115762	0.0900401	0.0833099	0.0727966	0.188491	0.117266	0.0934904	0.0915556	0.0850627	0.110993	0.0957339	0.152096	0.115888	0.0686625	0.112637	0.0906969	0.0706957	0.0829487	0.104785	0.0752676	0.0882596	0.0655005	0.50272	0.263573	0.66654	0.328599	0.251578	0.0569233	0.0541426	0.243698	0.306836	0.531312	0.367328	0.526321
cg10351287	0.193845	0.16346	0.129272	0.134443	0.0765616	0.0372878	0.129128	0.0622605	0.0790261	0.198143	0.0279077	0.0865338	0.0356562	0.0857389	0.103906	0.156551	0.190796	0.11207	0.035332	0.207055	0.112327	0.113279	0.0537664	0.020841	0.0900063	0.178115	0.249634	0.134408	0.0394199	0.0534695	0.0390475	0.13389	0.117422	0.0960901	0.041904	0.110647	0.0379639	0.563048	0.379011	0.582759	0.479953	0.525552	0.324954	0.703207	0.4362	0.535445	0.539647	0.518153	0.499749
cg10362542	0.0595814	0.0206865	0.0449178	0.0373862	0.0406138	0.0190405	0.037416	0.0409564	0.0522832	0.0324564	0.0223035	0.0262059	0.0266026	0.0303913	0.0248451	0.0267477	0.0383787	0.0236377	0.0234101	0.0384611	0.0215664	0.0315377	0.0271288	0.0159473	0.024102	0.0330991	0.0164524	0.0325201	0.0191627	0.0301907	0.0198643	0.0326772	0.0521774	0.0198889	0.0185859	0.0268073	0.0170424	0.282223	0.391156	0.0260623	0.492706	0.553268	0.268939	0.0270126	0.0283643	0.0369277	0.589543	0.461503	0.550832
cg10363246	0.0522039	0.0319261	0.0437373	0.024373	0.0335718	0.0171315	0.0221556	0.0265419	0.0329635	0.040294	0.0401671	0.0370343	0.0241109	0.0232493	0.0405308	0.0368432	0.053387	0.0325279	0.026896	0.0444311	0.0454869	0.0280037	0.0279299	0.0197389	0.0221182	0.0583366	0.0321936	0.0243374	0.0185052	0.0346556	0.0329937	0.0265054	0.192655	0.0222313	0.0229575	0.029812	0.0221779	0.549492	0.30406	0.70011	0.367096	0.510011	0.274037	0.736677	0.238724	0.375583	0.470464	0.432091	0.306147
cg10364513	0.19538	0.108353	0.154051	0.170544	0.108979	0.0659358	0.10726	0.103219	0.16962	0.124778	0.0650163	0.131889	0.0915044	0.134032	0.086947	0.0775965	0.121669	0.102801	0.0867056	0.271435	0.162974	0.0771528	0.0604184	0.0465651	0.115835	0.16451	0.13545	0.091204	0.0679363	0.102271	0.070621	0.135521	0.168827	0.0836797	0.0789228	0.0816772	0.10798	0.436038	0.366542	0.702681	0.418471	0.420114	0.478621	0.745438	0.222408	0.452758	0.531902	0.534125	0.592484
cg10437806	0.0164289	0.0182747	0.020923	0.0173791	0.0204888	0.0174977	0.0145131	0.0168417	0.0169413	0.0174059	0.0218787	0.019441	0.0176227	0.0232266	0.171293	0.0216854	0.0182786	0.0168694	0.0198644	0.0221294	0.0142861	0.021563	0.0164925	0.0180914	0.0166905	0.0151133	0.0177717	0.0196021	0.0180651	0.0197818	0.0228386	0.0260509	0.0314271	0.0188794	0.0194448	0.019067	0.0161742	0.216537	0.335103	0.0144096	0.0381935	0.0230722	0.343194	0.427321	0.0220626	0.0570033	0.456027	0.430108	0.449847
cg10453425	0.0340501	0.0586422	0.0580437	0.0387671	0.0516007	0.0315017	0.0570671	0.0377694	0.0282722	0.02747	0.0259676	0.0223724	0.0206675	0.0277016	0.0212222	0.0261782	0.05531	0.0233737	0.0207645	0.0454035	0.0235588	0.0261025	0.0326936	0.0179251	0.0250997	0.0511398	0.0253125	0.0438111	0.0247441	0.0451974	0.0282481	0.0366305	0.0317431	0.0311128	0.0234313	0.0450409	0.0309206	0.595355	0.173612	0.561327	0.311563	0.474468	0.463248	0.494335	0.105986	0.591445	0.413785	0.454235	0.422565
cg10460377	0.0922696	0.0904991	0.0959921	0.112192	0.097489	0.0393871	0.0681292	0.0517691	0.0553862	0.0781906	0.062243	0.068088	0.0880917	0.0778829	0.0751091	0.0750542	0.0710525	0.0862199	0.0616367	0.0781563	0.102375	0.0874159	0.063383	0.0459538	0.10668	0.0823748	0.132127	0.0765829	0.0846738	0.109849	0.0813805	0.0609058	0.0812359	0.0725963	0.0874389	0.0686132	0.0826139	0.415539	0.277359	0.363571	0.240502	0.313126	0.232571	0.483765	0.0739111	0.153796	0.403487	0.349674	0.512337
cg10471437	0.0296887	0.0256395	0.0202658	0.0296213	0.023958	0.023161	0.0193645	0.0342239	0.0223855	0.03397	0.0225234	0.0233544	0.0354848	0.0268481	0.0258607	0.0244915	0.0216729	0.0203339	0.0231823	0.465426	0.0272663	0.0247002	0.0225376	0.0237322	0.0271991	0.0212053	0.050993	0.0221718	0.0223027	0.024314	0.026111	0.0245159	0.0256572	0.0244449	0.0220709	0.0268759	0.0281258	0.753612	0.433746	0.759422	0.550276	0.35899	0.505658	0.0590117	0.217368	0.398575	0.621734	0.49319	0.574658
cg10482596	0.0561795	0.063712	0.0641399	0.0622709	0.0544824	0.0224271	0.0357819	0.0424204	0.0340107	0.0588536	0.0342756	0.0347085	0.035655	0.0391503	0.0272182	0.0352786	0.0423918	0.0298151	0.0369375	0.0720245	0.0360388	0.0500306	0.0366487	0.0250384	0.0715797	0.0507142	0.0506348	0.0678752	0.0270448	0.0434412	0.0282271	0.0305279	0.044304	0.0327767	0.0327855	0.0415724	0.0173791	0.293511	0.490334	0.453259	0.399348	0.170194	0.264259	0.0201459	0.0348229	0.0281587	0.6273	0.16905	0.510116
cg10486998	0.177303	0.17754	0.188488	0.182203	0.138338	0.0723117	0.135603	0.0542692	0.125072	0.156626	0.113272	0.127358	0.0894615	0.164015	0.110568	0.106449	0.139055	0.0915811	0.0946268	0.16718	0.169263	0.107401	0.0685748	0.117205	0.138579	0.118045	0.175155	0.176178	0.098477	0.109664	0.0785935	0.110449	0.0720471	0.121774	0.143819	0.100953	0.0860872	0.601916	0.287517	0.727104	0.501857	0.556405	0.130417	0.417906	0.246128	0.63211	0.599765	0.135738	0.590516
cg10513702	0.0297305	0.0384574	0.0318869	0.0299121	0.0393938	0.023771	0.0410626	0.0714863	0.0290357	0.106893	0.0298673	0.0324719	0.0302523	0.0314488	0.154632	0.0366324	0.033701	0.0337855	0.0263741	0.0630923	0.0217457	0.0369491	0.0321943	0.028817	0.0498413	0.0277072	0.0658585	0.0358065	0.0387918	0.0506412	0.036323	0.026686	0.0284266	0.0377259	0.0749378	0.0415621	0.0284331	0.58996	0.14757	0.414455	0.331649	0.528537	0.199201	0.0452952	0.319527	0.19894	0.262753	0.355099	0.399051
cg10541864	0.191063	0.247417	0.307808	0.208442	0.253851	0.0403307	0.243844	0.0856999	0.0834747	0.17283	0.122362	0.0749922	0.0607138	0.17318	0.0834216	0.176781	0.192233	0.0925553	0.0975453	0.218874	0.174422	0.214408	0.116131	0.0745657	0.172585	0.180497	0.287069	0.248417	0.0880913	0.123391	0.135469	0.0809991	0.225211	0.200593	0.153893	0.170761	0.0749188	0.824369	0.494244	0.797893	0.624253	0.709219	0.618032	0.820754	0.470275	0.104125	0.670039	0.651913	0.669854
cg10555307	0.0664106	0.0609906	0.0616711	0.0389372	0.0643166	0.0386254	0.0393547	0.0473761	0.0563342	0.0503091	0.0364354	0.0461808	0.0396513	0.0600153	0.0469864	0.0442077	0.0417404	0.0433763	0.0595072	0.0639838	0.0778253	0.0509068	0.0480743	0.0421012	0.0570714	0.0509486	0.0897958	0.0549708	0.0385385	0.0518717	0.0443855	0.040035	0.0504217	0.0591812	0.0626699	0.0541529	0.0575388	0.457558	0.247104	0.601093	0.474377	0.371133	0.37174	0.053936	0.373367	0.0991327	0.216183	0.342829	0.368918
cg10566121	0.0806866	0.0767235	0.0889732	0.0834216	0.070576	0.037151	0.0370475	0.187318	0.0503918	0.0691384	0.0466858	0.046605	0.0468041	0.0615723	0.200487	0.0640865	0.0546615	0.0403579	0.0475456	0.756085	0.0873422	0.0848616	0.0565389	0.03764	0.0620991	0.056523	0.0520176	0.0754326	0.0518228	0.0704377	0.0510707	0.0572221	0.0576818	0.0556886	0.0613906	0.0661838	0.0514432	0.758116	0.303516	0.812912	0.549555	0.758618	0.326318	0.798075	0.543051	0.448797	0.652081	0.440113	0.626887
cg10569606	0.0916668	0.0874826	0.113727	0.0892479	0.105047	0.0150631	0.0544266	0.0342577	0.0873945	0.140501	0.04701	0.0831914	0.0797559	0.0532605	0.106207	0.0807036	0.120604	0.0597652	0.0691453	0.119574	0.09038	0.0536961	0.077681	0.0312185	0.032243	0.111356	0.136557	0.0596488	0.0382745	0.0968204	0.0593839	0.0891143	0.196303	0.0536019	0.0636096	0.0972295	0.0279293	0.568914	0.306374	0.648862	0.393369	0.470104	0.315615	0.636359	0.228214	0.434278	0.467248	0.372533	0.410252
cg10571951	0.0698939	0.0545451	0.0926513	0.089299	0.0527748	0.0384419	0.0514279	0.0433891	0.0465257	0.0702394	0.049534	0.0519505	0.0772938	0.0523315	0.0448019	0.0571118	0.0505736	0.0650316	0.0738307	0.0439251	0.0858419	0.057125	0.0448325	0.0596843	0.113288	0.0593615	0.102175	0.0486508	0.0538189	0.0432791	0.0499025	0.0525254	0.0717311	0.0553319	0.0785483	0.0510932	0.0457967	0.249311	0.275906	0.676385	0.19899	0.385752	0.0807451	0.455455	0.115807	0.0730718	0.509558	0.425353	0.482762
cg10576051	0.0467247	0.0615599	0.0419317	0.043187	0.0513077	0.0234669	0.0269217	0.0323649	0.0301819	0.0468632	0.0315666	0.0238159	0.0273198	0.0424255	0.0291935	0.0310265	0.0272274	0.0299234	0.0286787	0.118372	0.0328976	0.0422537	0.0417687	0.0249	0.0404242	0.0473289	0.0344825	0.0318645	0.023975	0.0428717	0.0395967	0.0409665	0.0318584	0.0315436	0.0417553	0.0338132	0.0340416	0.135035	0.306708	0.665665	0.309986	0.0983868	0.0370613	0.0267686	0.0386188	0.531843	0.612771	0.0905073	0.596065
cg10634922	0.138125	0.09083	0.0917503	0.0748915	0.0899037	0.0581437	0.0570493	0.087192	0.0587869	0.0990876	0.0721909	0.11901	0.0475175	0.0944451	0.06257	0.0671933	0.0735803	0.0551285	0.0697584	0.0912916	0.100666	0.0764987	0.0623811	0.0494481	0.0842582	0.124882	0.0618027	0.0743071	0.0887182	0.0592056	0.0688813	0.0907931	0.0872578	0.0736546	0.0555665	0.0734745	0.0828948	0.298312	0.429255	0.0577327	0.414267	0.466608	0.07855	0.439864	0.066042	0.0665834	0.617773	0.410768	0.359426
cg10658542	0.128173	0.0965264	0.0992673	0.149394	0.113896	0.0287622	0.0587398	0.0822333	0.0954363	0.106266	0.0475805	0.0629195	0.0649906	0.0973745	0.0334775	0.129863	0.163754	0.0934627	0.0444002	0.200283	0.0826838	0.0583407	0.0441738	0.0670185	0.0604443	0.119603	0.125065	0.122498	0.0491158	0.103008	0.0479433	0.0386884	0.0493094	0.0537154	0.100148	0.0762983	0.0580823	0.594994	0.381872	0.781084	0.491125	0.235137	0.191286	0.60813	0.194044	0.470812	0.568592	0.207524	0.57217
cg10737195	0.0758072	0.061779	0.0731979	0.0592196	0.0570025	0.0516689	0.0382673	0.0485544	0.0579298	0.102847	0.0551594	0.0593495	0.046797	0.0517388	0.0300919	0.0591916	0.0527451	0.0441626	0.0506388	0.0650843	0.0762135	0.0526584	0.0394613	0.0461383	0.0784111	0.0661007	0.0605474	0.0680525	0.0433347	0.0488879	0.0768006	0.051516	0.0814146	0.0528938	0.0750689	0.0474796	0.0537644	0.413569	0.240069	0.439304	0.429785	0.308709	0.151142	0.201533	0.0574254	0.20685	0.438259	0.415658	0.566197
cg10756127	0.110575	0.0699172	0.0668058	0.0671422	0.0780211	0.0278558	0.0470529	0.0593643	0.0863287	0.149286	0.0393281	0.0580001	0.0501774	0.0677062	0.0351198	0.0635243	0.0668082	0.0548651	0.0401327	0.0706855	0.0971093	0.0545463	0.0446174	0.0454292	0.0440499	0.0940575	0.0455694	0.0646267	0.0371127	0.0518648	0.0363364	0.0463345	0.107803	0.0483219	0.0447716	0.0846689	0.0545957	0.451665	0.405401	0.733401	0.517292	0.567349	0.334307	0.791918	0.32813	0.570749	0.637148	0.544057	0.623433
cg10784386	0.160961	0.0878457	0.124235	0.144905	0.173221	0.0618332	0.107354	0.0687387	0.145898	0.10082	0.082725	0.130483	0.0984095	0.0854518	0.152506	0.121665	0.228998	0.202178	0.0794401	0.135143	0.13221	0.0972873	0.10896	0.0349592	0.0585401	0.183298	0.234298	0.102069	0.0511347	0.178924	0.0644488	0.200903	0.223951	0.083348	0.0732824	0.0927522	0.0943428	0.75016	0.342654	0.820612	0.621051	0.498406	0.0561609	0.807893	0.0631312	0.68372	0.628391	0.49177	0.613883
cg10852177	0.0815171	0.119747	0.160651	0.122361	0.0856977	0.0387511	0.0443247	0.0484224	0.242926	0.255575	0.0331295	0.042417	0.0185255	0.0940699	0.024686	0.065144	0.156443	0.0596385	0.0344037	0.112109	0.150243	0.103572	0.0420263	0.0420304	0.0368006	0.207111	0.151881	0.0718934	0.0262366	0.0472663	0.0468777	0.0774518	0.145245	0.0506756	0.0781267	0.0652131	0.0245554	0.660558	0.480824	0.459093	0.495294	0.534301	0.456136	0.517783	0.0206438	0.512901	0.581626	0.593518	0.625138
cg10864596	0.118647	0.0165284	0.0311794	0.0361148	0.0298719	0.0100635	0.0326014	0.0175699	0.034204	0.169515	0.0159963	0.0118248	0.0237301	0.0159514	0.0161677	0.0687871	0.0614238	0.0136412	0.0138713	0.0958215	0.0647352	0.0250406	0.042869	0.0101432	0.0116473	0.0653532	0.139852	0.0184186	0.0122049	0.0366373	0.0142102	0.0173893	0.062876	0.0134457	0.0103867	0.0972567	0.0126618	0.0113849	0.165444	0.0448974	0.380018	0.173773	0.328151	0.0172806	0.0177903	0.208657	0.416876	0.380359	0.114882
cg10864878	0.117867	0.0955346	0.0768271	0.15116	0.113449	0.0616717	0.069924	0.0491159	0.0636738	0.098418	0.0438055	0.0510776	0.0433677	0.116587	0.0513993	0.101717	0.0885004	0.0772962	0.0609871	0.122225	0.113282	0.0734825	0.0749453	0.0530199	0.0777624	0.0986528	0.146408	0.0568042	0.0370428	0.151319	0.0608814	0.0976837	0.0809161	0.0514264	0.0925087	0.0469023	0.0514235	0.589178	0.411679	0.680618	0.354507	0.0911962	0.354238	0.0604603	0.0411984	0.372607	0.526831	0.519485	0.560057
cg10884288	0.0407082	0.0448525	0.0535149	0.0470786	0.0646653	0.0331793	0.042787	0.0692257	0.0415663	0.0404651	0.0474866	0.0424523	0.0327123	0.0456729	0.0838322	0.0499653	0.0433468	0.0382214	0.0415971	0.0951706	0.0305825	0.0552281	0.040515	0.0413647	0.0337585	0.0350567	0.0301206	0.0583546	0.0420415	0.0435301	0.0502704	0.0372772	0.0483231	0.0420505	0.0398496	0.0415658	0.0326061	0.0595855	0.264471	0.0323407	0.070373	0.0789618	0.0434381	0.0439522	0.0408215	0.260748	0.536489	0.517048	0.484345
cg10903451	0.0460869	0.0721208	0.0638056	0.0410804	0.0522181	0.0241565	0.0287135	0.0239365	0.0274406	0.0273617	0.0311922	0.0295966	0.022699	0.0368644	0.0310247	0.041329	0.0383248	0.0257071	0.037115	0.0376474	0.0339495	0.0512285	0.035062	0.0267441	0.045332	0.0418123	0.0928369	0.12233	0.0445834	0.0453339	0.0358756	0.0285394	0.0482688	0.0370678	0.0284968	0.0382659	0.0284864	0.422901	0.222413	0.522468	0.255905	0.417229	0.120986	0.382705	0.0299712	0.365982	0.425238	0.387736	0.315866
cg10914555	0.120209	0.0567923	0.0822053	0.0140358	0.0165959	0.0186111	0.0529827	0.0483719	0.0438586	0.0296919	0.0214201	0.0196304	0.0372215	0.0371569	0.0168464	0.0359175	0.128116	0.0633417	0.0235034	0.069829	0.0394711	0.0498679	0.0176758	0.0261847	0.0145266	0.06963	0.0226249	0.0505807	0.0215146	0.0472591	0.042303	0.0539875	0.097279	0.0434001	0.0257926	0.0690617	0.0261823	0.400554	0.339197	0.608239	0.438946	0.261721	0.34383	0.0234842	0.381188	0.504533	0.50123	0.472656	0.382038
cg10972873	0.201916	0.162731	0.20557	0.149968	0.0775482	0.157174	0.169937	0.317241	0.0940954	0.382334	0.0901186	0.106898	0.105833	0.101347	0.0558494	0.17776	0.126271	0.200165	0.082413	0.172721	0.103051	0.145968	0.22558	0.103469	0.299612	0.0877791	0.11214	0.255327	0.212128	0.346792	0.158869	0.109285	0.128731	0.114037	0.27362	0.177	0.200179	0.488582	0.404273	0.72233	0.498291	0.498727	0.510036	0.765502	0.429718	0.671976	0.50028	0.531022	0.542357
cg10979880	0.014344	0.0159489	0.0176246	0.0122787	0.014374	0.0106602	0.0102123	0.00975413	0.0140995	0.010046	0.0130179	0.00921627	0.00933106	0.0459856	0.0114677	0.011814	0.0142813	0.0228374	0.0117049	0.0189791	0.00931946	0.0145703	0.0125952	0.0101768	0.00876352	0.0193135	0.00976348	0.0115863	0.0118326	0.0109575	0.0137334	0.0107447	0.015454	0.0195529	0.0131303	0.0175659	0.00917337	0.12822	0.346064	0.0104492	0.471265	0.51926	0.0120362	0.0096041	0.0144904	0.0151635	0.482497	0.0221177	0.453739
cg10980774	0.0886717	0.0638709	0.0680478	0.0779932	0.0952798	0.0369302	0.0522286	0.0638144	0.0291908	0.0307834	0.0218403	0.0773859	0.0217486	0.0480334	0.0159268	0.040203	0.0998087	0.089388	0.0382721	0.114278	0.0620822	0.0470885	0.0439612	0.0198827	0.0236661	0.13371	0.158208	0.0385823	0.0283706	0.0222338	0.0206936	0.0773448	0.0881659	0.0455797	0.029388	0.0585916	0.0310729	0.429595	0.307577	0.664147	0.424501	0.543221	0.0929057	0.750636	0.404383	0.706409	0.590439	0.481838	0.53671
cg10989763	0.351966	0.21374	0.203078	0.159639	0.207511	0.0952822	0.121807	0.147606	0.170531	0.285772	0.139383	0.153524	0.170624	0.136026	0.240121	0.193663	0.222774	0.188191	0.133678	0.230106	0.273878	0.143661	0.13784	0.0780026	0.12474	0.206757	0.341352	0.122724	0.0886116	0.170103	0.102553	0.170593	0.323284	0.147417	0.191725	0.189732	0.10334	0.692151	0.388729	0.744938	0.527379	0.359767	0.49683	0.829331	0.51844	0.715085	0.650241	0.537135	0.567157
cg11008243	0.199868	0.0658306	0.138908	0.126248	0.10974	0.0613517	0.149426	0.0955598	0.179242	0.230675	0.162624	0.17224	0.131861	0.118217	0.212894	0.159259	0.214443	0.149571	0.0841404	0.158613	0.203778	0.0707695	0.0537655	0.0535411	0.0444746	0.253901	0.250879	0.0558146	0.0502928	0.096559	0.0479992	0.155575	0.270737	0.0510292	0.0448939	0.165353	0.118287	0.334419	0.284852	0.692083	0.507293	0.374042	0.339189	0.630748	0.06899	0.560696	0.539149	0.484313	0.532772
cg11017065	0.0538039	0.0219719	0.0340623	0.0576688	0.029005	0.020416	0.0254754	0.0420745	0.0535397	0.0380815	0.0331315	0.0364526	0.0314063	0.0202378	0.0363151	0.0231759	0.0605426	0.0277109	0.0249218	0.0926543	0.0575703	0.0276711	0.0280529	0.0212476	0.0238527	0.0574043	0.0674489	0.024403	0.0213642	0.0342989	0.0261134	0.0361581	0.158781	0.0258528	0.0189178	0.0358963	0.031513	0.69374	0.499846	0.830989	0.577266	0.709225	0.454472	0.903805	0.627861	0.112852	0.696489	0.65161	0.666561
cg11090352	0.0702579	0.0389846	0.0507672	0.0379037	0.0533037	0.0590433	0.0569267	0.0344756	0.0647038	0.0655719	0.0611918	0.0441889	0.0315192	0.0512842	0.0541825	0.0315556	0.0455179	0.056218	0.0486132	0.0614444	0.0352242	0.0468397	0.0520987	0.0547463	0.0340145	0.0487234	0.0729163	0.0381507	0.0379604	0.0337561	0.0416233	0.0519857	0.0419696	0.0345252	0.0734775	0.0390981	0.0626924	0.0472608	0.411677	0.837226	0.0574484	0.0373078	0.0484188	0.0531764	0.0643872	0.0547643	0.653214	0.570414	0.75501
cg11092616	0.0391051	0.0339656	0.05124	0.0569481	0.0408489	0.0364467	0.039543	0.0265894	0.0392106	0.049752	0.0295239	0.0366951	0.0290472	0.0314685	0.0368405	0.0399118	0.0454402	0.031769	0.0272388	0.0341048	0.0434449	0.0383318	0.0298063	0.0480423	0.0340973	0.0511564	0.0289888	0.0304008	0.0382109	0.0348931	0.0384783	0.0325024	0.0380289	0.0332908	0.043508	0.0457094	0.0398948	0.301892	0.378645	0.490649	0.495087	0.349398	0.324046	0.574463	0.06103	0.0419319	0.482864	0.534951	0.502721
cg11097433	0.183105	0.175973	0.237187	0.191779	0.203003	0.12402	0.155793	0.0564006	0.212031	0.167934	0.150258	0.0877054	0.118994	0.210598	0.15894	0.131261	0.149584	0.0720295	0.123587	0.285746	0.219974	0.241716	0.169891	0.0539094	0.144393	0.247072	0.325453	0.230115	0.132643	0.228684	0.145334	0.157819	0.20312	0.150963	0.120945	0.170846	0.0667154	0.601355	0.377583	0.693497	0.545005	0.657618	0.502441	0.823376	0.550418	0.690005	0.588265	0.706904	0.545314
cg11107669	0.037685	0.0276737	0.0415363	0.0225503	0.0319674	0.0154812	0.0197071	0.0635415	0.0223323	0.0275893	0.0241772	0.0179383	0.0237638	0.0236715	0.0274074	0.0246948	0.0342509	0.0210482	0.022093	0.0391416	0.0173149	0.0339762	0.0313376	0.0171827	0.0261516	0.0327957	0.0366181	0.0270222	0.0210338	0.026291	0.0294605	0.0222979	0.0822413	0.0252233	0.0215191	0.0364764	0.0165971	0.254072	0.215039	0.484227	0.0328955	0.0232585	0.0275085	0.0222698	0.0251352	0.0197865	0.495895	0.341393	0.400746
cg11108676	0.25873	0.0957349	0.124213	0.116928	0.114384	0.0380489	0.0890941	0.178301	0.208244	0.264376	0.147359	0.164195	0.117157	0.0671685	0.07249	0.198036	0.23903	0.136987	0.0602542	0.0812348	0.182897	0.11016	0.197334	0.0297313	0.0510589	0.265001	0.209866	0.0930571	0.02764	0.0489958	0.0733847	0.0679181	0.249217	0.0383967	0.0820509	0.204574	0.0641993	0.700161	0.327416	0.778013	0.442372	0.484982	0.315304	0.119948	0.0662028	0.265075	0.573261	0.33512	0.531588
cg11111132	0.163319	0.15354	0.169738	0.129141	0.139793	0.115411	0.108357	0.109896	0.136438	0.199141	0.117045	0.149505	0.0945054	0.186351	0.103612	0.117886	0.132992	0.141494	0.113203	0.174137	0.117825	0.107784	0.103772	0.118027	0.122263	0.183921	0.323989	0.107632	0.0791594	0.10841	0.116316	0.151149	0.161595	0.109444	0.12338	0.151235	0.10222	0.647682	0.465156	0.670728	0.52167	0.425445	0.416033	0.833382	0.313891	0.501352	0.595305	0.575454	0.644793
cg11117364	0.146856	0.0660472	0.105261	0.0480012	0.0861623	0.0196034	0.0282669	0.0857912	0.114308	0.0735255	0.0478541	0.0202478	0.0315653	0.0704634	0.0205269	0.0633023	0.122132	0.048008	0.032522	0.373185	0.0807654	0.0537234	0.0493058	0.0292541	0.0293483	0.193201	0.2912	0.0699046	0.026014	0.0390351	0.0620291	0.0382757	0.137529	0.0359401	0.0427203	0.0644402	0.0289723	0.658786	0.378058	0.797416	0.469028	0.522115	0.210762	0.0235248	0.166225	0.434258	0.673619	0.540438	0.670816
cg11161828	0.0247677	0.02979	0.0325211	0.0258476	0.0252808	0.0232291	0.0277192	0.071777	0.0299842	0.0323529	0.0360229	0.0273242	0.0217003	0.0263666	0.0321381	0.028901	0.0335603	0.0256284	0.0309572	0.0695104	0.0405175	0.0388235	0.0363709	0.0243923	0.0304106	0.0299183	0.0216931	0.0319059	0.0386471	0.0345245	0.0320677	0.0237901	0.0366936	0.0326769	0.0267661	0.0365273	0.0285056	0.197427	0.223214	0.328382	0.358435	0.453979	0.0327993	0.0404107	0.0403765	0.240796	0.428768	0.314279	0.299141
cg11189837	0.0940841	0.0965895	0.125623	0.11406	0.0809278	0.0417225	0.0551883	0.0320181	0.050422	0.0790827	0.0594917	0.0551644	0.0421351	0.107802	0.0435662	0.0543362	0.076449	0.0470625	0.0520705	0.106943	0.0813198	0.0825193	0.0561673	0.0479246	0.0700977	0.0598539	0.0633694	0.133418	0.0662568	0.0716031	0.0434616	0.055671	0.0494232	0.0725312	0.0849026	0.0528968	0.0450963	0.481026	0.319876	0.173505	0.0660495	0.571357	0.0608108	0.0431857	0.0547298	0.0367698	0.583304	0.459767	0.610787
cg11199810	0.0516012	0.0312899	0.0333725	0.0445282	0.036523	0.0570905	0.0352102	0.0294914	0.0279952	0.121727	0.0438632	0.0520063	0.028958	0.0330182	0.0409523	0.0369599	0.0429557	0.0466908	0.0663448	0.0354376	0.0331764	0.0278082	0.0417108	0.0339884	0.0369454	0.0383282	0.0325508	0.0360901	0.0541217	0.0394557	0.0387223	0.0497607	0.0954837	0.0486887	0.0565364	0.0451251	0.0305546	0.5326	0.235153	0.625899	0.403028	0.545461	0.0193858	0.154057	0.222886	0.543581	0.437624	0.362062	0.476621
cg11213308	0.0861187	0.0634616	0.0638632	0.0646161	0.0452052	0.0576133	0.0806423	0.0537876	0.0479615	0.093174	0.0488341	0.0953218	0.0570437	0.0771413	0.0916681	0.0636657	0.0529237	0.0491551	0.0433008	0.0628883	0.0606034	0.0598173	0.0694974	0.0709751	0.0933106	0.0842763	0.126032	0.0717041	0.0489992	0.0811019	0.0476101	0.0663625	0.0619406	0.0769677	0.0839143	0.0715776	0.0689934	0.513373	0.286938	0.479206	0.307677	0.304342	0.266576	0.105669	0.265425	0.408761	0.205715	0.355662	0.297678
cg11244340	0.0182072	0.019048	0.0503907	0.0199789	0.0404839	0.0153137	0.0226827	0.0305632	0.0166447	0.0444546	0.0209852	0.0168399	0.0150965	0.0464019	0.0191643	0.0475663	0.0248851	0.0143088	0.0235658	0.0530585	0.0225756	0.023309	0.0227775	0.0119121	0.0159476	0.0638484	0.0187554	0.026908	0.0157638	0.0170262	0.0209439	0.0133808	0.0396101	0.0156745	0.0154598	0.0340574	0.0128788	0.0854563	0.365371	0.693983	0.529054	0.499605	0.0201478	0.0225349	0.0157621	0.0219126	0.614016	0.450878	0.100924
cg11257429	0.026167	0.027228	0.0472583	0.0273539	0.0298745	0.0186275	0.0332822	0.0290908	0.0300138	0.0297035	0.0336472	0.0310463	0.0219686	0.0207728	0.0569988	0.0472824	0.0802459	0.0321381	0.0338095	0.0301637	0.01977	0.0414405	0.0296086	0.0161436	0.0234709	0.0450236	0.0240389	0.0352146	0.0360432	0.0296083	0.0428419	0.0463167	0.048943	0.031745	0.0252982	0.0368645	0.0185212	0.414462	0.149878	0.510189	0.297154	0.393956	0.277804	0.329392	0.0208299	0.0870844	0.379274	0.406727	0.311304
cg11258164	0.0328934	0.0287003	0.0318714	0.0305726	0.033011	0.0250289	0.0273474	0.038672	0.0267176	0.0319831	0.0329272	0.0309903	0.029839	0.0291451	0.0389344	0.0419742	0.0350817	0.0272391	0.0358099	0.389089	0.0256212	0.0328561	0.0380439	0.0281258	0.0264804	0.0270599	0.0273167	0.0272938	0.029407	0.0299585	0.0268347	0.0243991	0.0375086	0.0253358	0.0249684	0.0317475	0.025955	0.397204	0.108714	0.281705	0.439772	0.465605	0.0416179	0.0321396	0.0411178	0.093505	0.310992	0.0361013	0.507452
cg11267955	0.023449	0.0291665	0.0265955	0.0331726	0.029602	0.0211382	0.0292802	0.0384227	0.0276108	0.0343074	0.0317769	0.0223893	0.0300188	0.0246444	0.0283263	0.0548214	0.0386604	0.0362492	0.0320442	0.080019	0.0330692	0.0328618	0.0348679	0.0361319	0.0228519	0.0252392	0.0255074	0.0320695	0.0371595	0.0411608	0.0319217	0.0226161	0.0313485	0.027369	0.0244722	0.0311984	0.0243547	0.111072	0.0850285	0.181391	0.486151	0.191662	0.0363088	0.0285076	0.423874	0.406703	0.643204	0.661762	0.658055
cg11306587	0.0579276	0.0395528	0.0461512	0.0377264	0.0436138	0.0405012	0.0355526	0.0426296	0.0415099	0.0375759	0.0414876	0.0348809	0.0405391	0.0409492	0.0473932	0.053605	0.0428435	0.0411027	0.0369385	0.0347292	0.034771	0.0458912	0.0430253	0.0361542	0.0349361	0.0358491	0.0371072	0.0463135	0.0372395	0.0445205	0.0425257	0.0370054	0.0427597	0.0415224	0.0363084	0.0382856	0.0437388	0.293663	0.0497941	0.118098	0.146612	0.241226	0.0430002	0.058856	0.0684484	0.0710574	0.311749	0.224934	0.273205
cg11315153	0.0815687	0.106596	0.0837868	0.0816573	0.0529882	0.0470452	0.067271	0.0879974	0.184239	0.193666	0.0543234	0.0779044	0.056928	0.0782723	0.0714739	0.132595	0.114897	0.0497124	0.0592752	0.127936	0.152166	0.137747	0.0424903	0.0843166	0.080822	0.16966	0.194431	0.0844945	0.0646887	0.192432	0.0475771	0.0738067	0.151626	0.0821892	0.105865	0.165248	0.0863812	0.548924	0.316562	0.707039	0.296933	0.441311	0.342677	0.742199	0.137098	0.586293	0.459801	0.48959	0.477722
cg11354594	0.085977	0.0851037	0.0717287	0.0815119	0.0647028	0.0552514	0.0567801	0.261459	0.079102	0.0845148	0.059485	0.0487345	0.0426103	0.0979854	0.0525955	0.0508428	0.0760291	0.0659396	0.0595718	0.0681071	0.0560525	0.0711922	0.041809	0.0518123	0.0650921	0.0686081	0.0484405	0.0913606	0.0540084	0.0739529	0.048794	0.10438	0.0467495	0.0626789	0.0641358	0.0831368	0.070529	0.55801	0.363834	0.766578	0.435943	0.358741	0.144609	0.800794	0.0439505	0.611258	0.553435	0.43528	0.530273
cg11354906	0.209617	0.120611	0.12603	0.130794	0.139315	0.0798039	0.11226	0.0888312	0.171305	0.216126	0.0888248	0.162238	0.107688	0.144169	0.127624	0.158254	0.155306	0.113622	0.131989	0.103395	0.160221	0.119109	0.146989	0.0729067	0.0916967	0.174532	0.114836	0.126558	0.0904802	0.198022	0.104377	0.123506	0.213965	0.111103	0.110127	0.11657	0.0990606	0.643426	0.26626	0.694025	0.417161	0.529648	0.320511	0.5904	0.0690571	0.632979	0.537669	0.617546	0.552529
cg11388325	0.0438508	0.0285671	0.0180499	0.0205331	0.0247395	0.0142939	0.0427496	0.3175	0.0185977	0.0330081	0.0160458	0.0220869	0.0204237	0.0160531	0.0370655	0.0232087	0.0402711	0.0166935	0.0211032	0.0502643	0.0239377	0.0228358	0.0246899	0.0160245	0.0118201	0.0674685	0.0300657	0.0152447	0.0157398	0.0176406	0.0166662	0.0331254	0.102106	0.0181399	0.0164095	0.0265345	0.0226224	0.229453	0.210843	0.359074	0.299594	0.214169	0.125128	0.568138	0.145588	0.153642	0.319135	0.296045	0.188073
cg11398511	0.0772165	0.116365	0.0678551	0.120393	0.0629709	0.0306702	0.0493861	0.0452653	0.0694658	0.0744575	0.0534957	0.0711624	0.0622252	0.0753988	0.0597564	0.0603193	0.057455	0.0505364	0.0559204	0.136117	0.0615452	0.071141	0.047963	0.0455416	0.0510375	0.067199	0.0556834	0.0918724	0.0518054	0.0752342	0.0526766	0.0451565	0.0646138	0.0659616	0.0532932	0.0629444	0.0531677	0.562335	0.418261	0.814511	0.0739869	0.571961	0.0709795	0.0600879	0.0569168	0.129984	0.611968	0.469707	0.666146
cg11410023	0.107613	0.199209	0.164635	0.104574	0.195795	0.0340971	0.0763734	0.0455547	0.0634493	0.0894244	0.0830878	0.0927793	0.0633594	0.0860745	0.151388	0.117111	0.17243	0.0598296	0.0700147	0.107106	0.0896257	0.199906	0.0710771	0.0562826	0.135141	0.142761	0.184354	0.245838	0.0745423	0.154436	0.0908344	0.151272	0.0714413	0.128857	0.116166	0.131457	0.0378571	0.652152	0.500768	0.840287	0.609737	0.361125	0.505883	0.478433	0.637131	0.410895	0.710373	0.718672	0.747652
cg11416384	0.122699	0.180491	0.127677	0.0917885	0.1809	0.0166969	0.0914365	0.0156073	0.0491504	0.175962	0.0284777	0.0638805	0.0172555	0.121402	0.11972	0.0479614	0.102299	0.0441361	0.0601551	0.181251	0.0671039	0.120314	0.0440708	0.0188989	0.0726987	0.145152	0.0988372	0.103094	0.0186564	0.0276298	0.048653	0.0739183	0.0584563	0.0416443	0.0829241	0.0494198	0.0203972	0.643516	0.483442	0.0138689	0.417889	0.578818	0.026071	0.0153607	0.0238014	0.0213051	0.568157	0.575067	0.575198
cg11430157	0.0292949	0.0166732	0.0195772	0.0263298	0.0190032	0.0154015	0.0182357	0.0223778	0.0194679	0.0252292	0.0197802	0.0158028	0.0183849	0.0202185	0.0206858	0.0193812	0.0201115	0.0178877	0.0191311	0.0551051	0.0135451	0.0208682	0.0184783	0.0165106	0.0182769	0.0209475	0.24536	0.0161829	0.0174778	0.0176885	0.0182341	0.0163608	0.0212076	0.016842	0.0156581	0.0233475	0.0183251	0.0570926	0.269998	0.701677	0.467987	0.633864	0.0188929	0.6315	0.493226	0.408118	0.547016	0.502167	0.5465
cg11478100	0.137921	0.094651	0.0777609	0.0395057	0.0973791	0.0311588	0.0459733	0.0507436	0.110263	0.0899766	0.0826916	0.0897486	0.0553793	0.0674959	0.0932358	0.083545	0.0963829	0.156708	0.114108	0.0864396	0.12721	0.0706391	0.064839	0.0375545	0.0932665	0.161839	0.207585	0.116278	0.0539098	0.0545569	0.106814	0.100204	0.150762	0.0947413	0.0753273	0.101968	0.053576	0.388435	0.424842	0.712701	0.494732	0.12	0.427365	0.437913	0.374733	0.397778	0.581048	0.516302	0.589748
cg11539780	0.152889	0.162587	0.157075	0.17757	0.116175	0.0257099	0.0927476	0.0342517	0.112295	0.150078	0.0410132	0.0966623	0.0603743	0.106588	0.122344	0.103423	0.195315	0.0483927	0.0703112	0.17031	0.170788	0.119823	0.0713781	0.0535137	0.111429	0.149706	0.173306	0.193977	0.0345146	0.11424	0.0400895	0.026126	0.119916	0.0854346	0.0577303	0.111922	0.0364042	0.629421	0.40813	0.72179	0.298097	0.557394	0.371203	0.385428	0.421328	0.652025	0.578408	0.525683	0.513691
cg11540007	0.0158845	0.0102819	0.0133444	0.0176861	0.0126256	0.0193559	0.0129492	0.0380115	0.0115539	0.0121842	0.0119708	0.0853234	0.0140997	0.0111389	0.0245283	0.0141503	0.0336893	0.0113034	0.0133833	0.0336451	0.0129488	0.0209812	0.0132577	0.0111054	0.0161109	0.0138228	0.0765368	0.0106396	0.0112104	0.0374731	0.012019	0.0226037	0.0114951	0.0139741	0.00979859	0.0105372	0.0187726	0.527369	0.196029	0.589086	0.371336	0.293815	0.133325	0.385927	0.174786	0.126869	0.449982	0.368332	0.397027
cg11549615	0.113312	0.103302	0.134757	0.102077	0.10413	0.0846163	0.0837379	0.11611	0.0862033	0.114078	0.0795861	0.127151	0.0786316	0.107136	0.33247	0.0877411	0.0841513	0.0650275	0.0774722	0.154073	0.133726	0.0885504	0.0727736	0.0879712	0.072498	0.0937621	0.109044	0.0885402	0.0696032	0.0709362	0.0899155	0.0820878	0.104258	0.0715136	0.083093	0.0713808	0.094799	0.497019	0.283122	0.452544	0.284192	0.337833	0.291347	0.10745	0.29511	0.2069	0.397652	0.474981	0.391264
cg11573679	0.260721	0.165189	0.251939	0.053473	0.17928	0.0372517	0.109973	0.0610814	0.281752	0.232725	0.10517	0.118229	0.0753035	0.114201	0.364	0.212414	0.228566	0.164999	0.0526279	0.257915	0.263016	0.116983	0.1407	0.0280022	0.0290068	0.33809	0.30022	0.157065	0.0211389	0.0763737	0.078721	0.0696573	0.380616	0.046299	0.106673	0.241561	0.0403374	0.671535	0.443571	0.750451	0.538599	0.600123	0.37153	0.460262	0.470266	0.699333	0.630909	0.546914	0.578608
cg11621464	0.0314818	0.067529	0.047259	0.110685	0.0662471	0.137216	0.0816473	0.255529	0.0450218	0.0506719	0.0903803	0.106828	0.0959314	0.121691	0.0459497	0.0917361	0.137483	0.066004	0.178629	0.057182	0.108145	0.0781386	0.0437331	0.0681738	0.0515718	0.0729257	0.0236804	0.124807	0.156598	0.165983	0.0979472	0.0915259	0.197553	0.132221	0.0767046	0.0773629	0.168025	0.0506695	0.43082	0.713556	0.523491	0.421957	0.385422	0.719345	0.0422928	0.664065	0.561767	0.445721	0.548339
cg11630554	0.050398	0.0796835	0.0204166	0.0229489	0.0330066	0.105019	0.0141977	0.0434473	0.0404898	0.0738829	0.022154	0.0638536	0.0709279	0.0241721	0.0233846	0.0512475	0.0264683	0.0230239	0.0331099	0.0653112	0.0185372	0.0339863	0.044195	0.0156973	0.0173896	0.0293078	0.0219902	0.111561	0.0140273	0.0219785	0.0178044	0.0288272	0.0249447	0.0189331	0.125179	0.107009	0.0169594	0.456886	0.376453	0.700102	0.611749	0.643421	0.419054	0.0169944	0.0199966	0.465728	0.57701	0.536599	0.587367
cg11678027	0.0384265	0.0203071	0.0236272	0.0204856	0.0261128	0.0220476	0.0205377	0.0323058	0.0342051	0.0336191	0.0239539	0.0225738	0.0337032	0.0310086	0.066035	0.070996	0.0336846	0.0257404	0.0895818	0.262085	0.0202611	0.0286213	0.0291451	0.0218993	0.0181546	0.037748	0.0231175	0.022183	0.018732	0.0232386	0.0286935	0.0437362	0.0235287	0.024499	0.0269432	0.02034	0.0206249	0.130164	0.349383	0.229441	0.476216	0.24879	0.313493	0.0255082	0.0720437	0.2791	0.421881	0.415919	0.39328
cg11682071	0.0666992	0.121141	0.102108	0.133404	0.123478	0.0725862	0.101024	0.0908911	0.0700872	0.0895708	0.11124	0.0740815	0.128169	0.0532472	0.125351	0.129674	0.121263	0.0624915	0.0861238	0.0591149	0.138327	0.111541	0.10535	0.0593327	0.125371	0.109104	0.0835213	0.104691	0.0878473	0.110489	0.0926313	0.111668	0.123978	0.112755	0.0828754	0.086939	0.0539456	0.442077	0.36422	0.4982	0.458794	0.523219	0.31405	0.425274	0.0773971	0.355717	0.546435	0.49084	0.480856
cg11687406	0.025346	0.0168239	0.0237785	0.0277808	0.0226552	0.0130636	0.0166645	0.103328	0.018103	0.0579814	0.0189865	0.0290207	0.0238807	0.0161875	0.0271608	0.0572142	0.0723542	0.0222295	0.0169863	0.0315574	0.0282138	0.0227052	0.0475493	0.0117252	0.0118037	0.0772865	0.0197708	0.015151	0.0163577	0.020909	0.0171146	0.0125055	0.0898598	0.0111239	0.0148331	0.0461532	0.0172232	0.020048	0.484261	0.230503	0.105696	0.297182	0.0168167	0.0143168	0.0190305	0.022168	0.532764	0.491136	0.452415
cg11732619	0.112868	0.0605525	0.085705	0.0459178	0.110558	0.0285756	0.0445453	0.0220574	0.0967367	0.120944	0.025794	0.0491968	0.0339972	0.0867159	0.0729975	0.113511	0.134081	0.115961	0.0197619	0.0882605	0.0775863	0.0701423	0.043099	0.021151	0.0243045	0.146095	0.131813	0.0632759	0.0298946	0.0511497	0.0290737	0.028092	0.12883	0.0439285	0.0489423	0.0925525	0.0211814	0.51489	0.396676	0.547473	0.437651	0.485204	0.350688	0.0203481	0.197203	0.575198	0.495096	0.503017	0.46377
cg11737232	0.0796918	0.0378606	0.0447634	0.0439418	0.036118	0.0266214	0.0294877	0.0716316	0.055652	0.112053	0.0340845	0.0335427	0.0446377	0.0270773	0.0558992	0.0435379	0.0971023	0.0391457	0.0335595	0.112695	0.0480453	0.0403447	0.0318109	0.022748	0.0408212	0.0630896	0.0408626	0.04612	0.0297951	0.0426007	0.0321487	0.0283711	0.0788754	0.0241688	0.0203654	0.0702973	0.033392	0.382761	0.20128	0.131566	0.275525	0.424792	0.170056	0.113394	0.0486708	0.622912	0.473128	0.440045	0.423606
cg11771234	0.0332932	0.0387851	0.04473	0.0557424	0.103014	0.0173067	0.0641048	0.0292086	0.0620944	0.0898062	0.0290902	0.10886	0.0787319	0.0297794	0.0277809	0.0841128	0.144586	0.0972617	0.0289088	0.0572824	0.0653917	0.057305	0.03665	0.0156158	0.0262443	0.0716973	0.0259298	0.0370773	0.0251118	0.093891	0.0267787	0.0398304	0.0553538	0.0277287	0.0255441	0.0938297	0.0217022	0.338175	0.164083	0.394894	0.221654	0.377378	0.152206	0.429279	0.206164	0.389891	0.297532	0.446665	0.234484
cg11797092	0.0318753	0.0406445	0.0429768	0.0347799	0.0373295	0.0241471	0.0234321	0.032116	0.025703	0.0340391	0.0283077	0.0238285	0.0308521	0.0245173	0.0431077	0.0337299	0.0372314	0.0196813	0.033136	0.295357	0.0381795	0.0307431	0.0265456	0.0225662	0.0317416	0.0420956	0.0519969	0.0356057	0.0329665	0.031625	0.0289798	0.0231354	0.0318428	0.0257643	0.0203705	0.0371696	0.0190238	0.110522	0.100791	0.191303	0.304512	0.0238967	0.0295061	0.688327	0.0520674	0.131692	0.503585	0.0585628	0.324446
cg11826826	0.0561378	0.03063	0.0495883	0.0295789	0.0307676	0.0205385	0.0311192	0.0316407	0.0754202	0.0293886	0.027957	0.0986629	0.0201745	0.0343586	0.018419	0.110847	0.0555913	0.049399	0.0231209	0.125919	0.0359197	0.0388802	0.0223575	0.0145067	0.0163136	0.161474	0.0638519	0.035471	0.0139994	0.021302	0.0197906	0.0757058	0.194299	0.0279748	0.0217589	0.0429127	0.0239039	0.364147	0.452907	0.465111	0.477986	0.511762	0.386626	0.0208474	0.0209796	0.0246498	0.5221	0.461166	0.515327
cg11832210	0.077806	0.0955782	0.101026	0.0612798	0.100686	0.020089	0.0284014	0.0231269	0.0520381	0.0305023	0.0285954	0.0259487	0.0161177	0.0664378	0.0402704	0.022324	0.042602	0.0762312	0.0243219	0.0768671	0.026672	0.051992	0.0485246	0.0138772	0.018838	0.0778591	0.10227	0.0384924	0.0285707	0.0959067	0.0207296	0.0568733	0.106331	0.027066	0.0410552	0.0554624	0.0294264	0.594425	0.437434	0.648348	0.497564	0.420873	0.0136277	0.42169	0.0297111	0.464227	0.522544	0.48281	0.457567
cg11840125	0.0670006	0.0529991	0.0464573	0.0500025	0.0649105	0.0262244	0.0268534	0.195838	0.0335387	0.0647913	0.0313696	0.0264024	0.0233844	0.0426243	0.0280431	0.0515221	0.0505349	0.0301496	0.035995	0.0537455	0.0799481	0.0456404	0.0462252	0.0324695	0.0329384	0.0528763	0.0395491	0.0407602	0.0256044	0.0482798	0.0391247	0.0330769	0.0587727	0.0392607	0.0392815	0.0373437	0.0275509	0.544616	0.279942	0.718398	0.480823	0.333917	0.339803	0.870037	0.0371133	0.125005	0.534973	0.635631	0.472963
cg11841722	0.092204	0.0965613	0.112362	0.076482	0.0856802	0.0572892	0.0625525	0.0414122	0.0650655	0.0926097	0.0544521	0.054555	0.0439821	0.0979593	0.0876738	0.0648814	0.0607346	0.0581657	0.0528888	0.0910056	0.0860426	0.0742845	0.0675331	0.0475742	0.0798221	0.0777752	0.0992625	0.0741186	0.0607622	0.0965839	0.0475575	0.0876095	0.0620652	0.0715964	0.0597292	0.0694801	0.063507	0.449142	0.311151	0.545342	0.397576	0.459156	0.255551	0.266317	0.061426	0.407069	0.448031	0.451151	0.360852
cg11855526	0.0254308	0.0342486	0.0280237	0.0242984	0.0279111	0.0154952	0.022809	0.031204	0.0199786	0.0202912	0.0237653	0.0216132	0.0179066	0.0258197	0.0151693	0.0244869	0.0286237	0.0155875	0.0221169	0.0791426	0.0218532	0.0238953	0.0261586	0.0195374	0.0198443	0.0225361	0.0936473	0.0220756	0.0199139	0.0201444	0.0218612	0.0288593	0.0290222	0.0224597	0.0181602	0.0220597	0.0169536	0.601167	0.448647	0.763909	0.50475	0.360732	0.486997	0.511604	0.0421223	0.261887	0.638168	0.619326	0.601613
cg11912330	0.0401226	0.0470849	0.0693847	0.024744	0.0462501	0.0134173	0.0194057	0.0407024	0.0269103	0.0568705	0.017243	0.0231567	0.013922	0.0515329	0.0287845	0.0176199	0.034124	0.0167004	0.0263676	0.154239	0.0213645	0.0285588	0.0302408	0.0185523	0.0177694	0.0662575	0.0222319	0.0612773	0.0134528	0.0213876	0.0205121	0.0205325	0.0450547	0.0208553	0.0480991	0.0417231	0.0251406	0.604914	0.472012	0.510469	0.573753	0.0277517	0.0163135	0.0189005	0.0228095	0.111247	0.612359	0.555434	0.617754
cg11913496	0.0923222	0.085247	0.102807	0.0867554	0.120838	0.0399114	0.0847634	0.0339032	0.052192	0.0777068	0.0456339	0.0368267	0.027732	0.0510088	0.0358805	0.0707669	0.0756153	0.0396674	0.0395819	0.0833537	0.052108	0.0676876	0.0567426	0.0322604	0.0425549	0.0887912	0.101117	0.0936938	0.0428355	0.0375012	0.0381057	0.0568028	0.0540641	0.0601691	0.0509485	0.0365724	0.0459258	0.41795	0.259091	0.498536	0.348622	0.335128	0.191793	0.548895	0.367289	0.298951	0.446691	0.36139	0.425622
cg11931727	0.0490239	0.0566164	0.0575515	0.039857	0.0608288	0.0308814	0.0358324	0.0422537	0.0601024	0.0732574	0.0496579	0.0536688	0.0422783	0.0428231	0.0652234	0.0788818	0.0638485	0.0592819	0.0713281	0.080717	0.0423822	0.0570211	0.059868	0.0477241	0.0693888	0.0473938	0.0325592	0.0390994	0.0360162	0.0463581	0.0395657	0.0699595	0.0536535	0.0302658	0.0380889	0.0396311	0.0463074	0.1139	0.38575	0.278307	0.0585981	0.480744	0.0445635	0.0256908	0.15783	0.107147	0.516119	0.458486	0.464849
cg11934170	0.0413792	0.0347441	0.0337579	0.0320384	0.0355183	0.0319373	0.0286303	0.0926522	0.0388992	0.046017	0.0353373	0.0453415	0.0260552	0.0409733	0.0339625	0.0450569	0.0349685	0.0364606	0.0249749	0.129199	0.0392467	0.0370298	0.0298044	0.0379992	0.0278794	0.0473418	0.0456866	0.0379957	0.0319171	0.0327776	0.0319199	0.0366011	0.0561505	0.0266493	0.02904	0.0541223	0.0435063	0.490828	0.137852	0.197426	0.235211	0.462371	0.0766921	0.770654	0.256074	0.409767	0.355201	0.40031	0.324751
cg11960629	0.1071	0.124495	0.130185	0.0898025	0.136512	0.0521154	0.0630669	0.0806388	0.0841342	0.0940653	0.0713457	0.0490329	0.0475372	0.103776	0.120627	0.0801824	0.0953147	0.137861	0.0961076	0.0811454	0.0558507	0.100513	0.0840306	0.0325582	0.0756924	0.101871	0.11525	0.113708	0.0656448	0.126865	0.073861	0.106763	0.133606	0.0765538	0.0908277	0.0748036	0.0667378	0.599482	0.357163	0.685539	0.523268	0.302409	0.0283197	0.367284	0.0517113	0.592252	0.565141	0.507828	0.479764
cg11964564	0.0404867	0.105023	0.0626979	0.0964324	0.10611	0.0182448	0.0553769	0.0724044	0.0421488	0.118576	0.0324922	0.0234684	0.0244425	0.105866	0.0235055	0.0228456	0.0468809	0.0665267	0.0232791	0.150104	0.0405904	0.0516463	0.0432509	0.0165939	0.0408307	0.0529543	0.0387907	0.0726147	0.0173179	0.0340319	0.033019	0.0235545	0.0551783	0.0338283	0.0414962	0.0355594	0.0169663	0.516361	0.548232	0.0255891	0.574273	0.0783551	0.471281	0.183413	0.0305279	0.0289471	0.577536	0.602572	0.144499
cg11980016	0.0844709	0.0819845	0.0759177	0.0826719	0.0534692	0.0419794	0.0428409	0.0616271	0.0535733	0.0616224	0.0408216	0.108603	0.0773041	0.113255	0.0385312	0.0608461	0.0528885	0.0563895	0.0409825	0.0888479	0.0558274	0.0558061	0.0446744	0.0439006	0.061695	0.0734329	0.0505276	0.0942	0.0413142	0.0499435	0.0502738	0.0588155	0.0477734	0.0739334	0.0393406	0.0689442	0.0526483	0.0438117	0.464758	0.761357	0.0890163	0.0381743	0.0304579	0.0439187	0.0636462	0.0648395	0.656558	0.579322	0.616055
cg11982072	0.0798426	0.0605886	0.100156	0.0727822	0.0587198	0.0207681	0.0441252	0.121291	0.0764616	0.0397921	0.0295723	0.0466667	0.0199059	0.0904917	0.0246024	0.0460007	0.0818596	0.0340722	0.0458307	0.326684	0.0433567	0.0515409	0.0421716	0.023035	0.0228609	0.0909128	0.125207	0.0490901	0.0195509	0.029519	0.0415497	0.0555597	0.111611	0.0403448	0.0330005	0.0407268	0.0202918	0.437886	0.543682	0.805436	0.60777	0.570432	0.56997	0.70768	0.0350524	0.0721947	0.577481	0.626981	0.620107
cg12005098	0.0576808	0.0730462	0.071121	0.052815	0.0895834	0.00980344	0.0214245	0.0269482	0.0392208	0.0510904	0.0245701	0.0264572	0.0205097	0.0635848	0.0522048	0.0270005	0.0488324	0.0668402	0.0277317	0.0788973	0.028881	0.0499446	0.0437598	0.0186124	0.0301065	0.0704818	0.104869	0.0554602	0.0306437	0.0464214	0.0244392	0.053463	0.0893776	0.030472	0.056562	0.0596813	0.0161264	0.559498	0.317315	0.604151	0.479199	0.277997	0.0150746	0.304512	0.0331385	0.509765	0.541352	0.454155	0.414939
cg12027636	0.035727	0.0370363	0.0404999	0.0272818	0.0370657	0.0245026	0.030995	0.03244	0.0239783	0.0204517	0.041223	0.0254523	0.0465977	0.0288673	0.0287521	0.0372174	0.0378119	0.0248258	0.0336324	0.0738348	0.034494	0.0389999	0.0368445	0.0257081	0.0372776	0.027903	0.026663	0.0392253	0.0286398	0.0297678	0.0409386	0.026189	0.0325384	0.0369805	0.0272251	0.027573	0.0248891	0.591717	0.278617	0.699593	0.25758	0.407921	0.0394165	0.698571	0.0439733	0.569261	0.533338	0.531363	0.454974
cg12040830	0.127676	0.137858	0.116382	0.0508255	0.13533	0.0252299	0.0698539	0.0737489	0.083461	0.181716	0.0254178	0.0675209	0.0193615	0.114815	0.019301	0.0850046	0.199282	0.102581	0.0270096	0.101653	0.0710565	0.107856	0.0519188	0.0167413	0.0286984	0.250892	0.34708	0.112707	0.027201	0.0497843	0.0311819	0.0897265	0.179891	0.0482012	0.0413938	0.104251	0.0318885	0.32907	0.434888	0.738428	0.571182	0.599093	0.473979	0.760593	0.428537	0.733247	0.640398	0.603805	0.65544
cg12041848	0.0253197	0.0381949	0.0739852	0.0598248	0.0281826	0.0197625	0.0252618	0.0269581	0.0209204	0.0432726	0.0288214	0.016638	0.0247753	0.0236462	0.0256241	0.0350296	0.0249171	0.0173269	0.0261968	0.0674815	0.0270089	0.0484899	0.0363441	0.0183301	0.0201557	0.0445278	0.0299787	0.047396	0.0212964	0.021615	0.0294727	0.0183814	0.0276708	0.0382553	0.0459913	0.022682	0.0253551	0.615719	0.541631	0.012899	0.0718141	0.473913	0.0828235	0.0117312	0.0241113	0.0258349	0.63144	0.528809	0.503935
cg12052265	0.0604339	0.0629531	0.0619669	0.0746785	0.0462805	0.0530759	0.0727629	0.13282	0.0527403	0.0592556	0.0514051	0.0707772	0.0685462	0.0587324	0.0649049	0.0843449	0.0627152	0.0524228	0.0574136	0.100125	0.0688947	0.10867	0.0447887	0.0894695	0.0667962	0.0534513	0.0652531	0.078622	0.124337	0.0950227	0.0652753	0.0516379	0.0446876	0.0744792	0.0621009	0.0673536	0.162546	0.0693403	0.2836	0.725318	0.258519	0.328072	0.202068	0.884221	0.0626346	0.282186	0.620708	0.518102	0.558107
cg12080391	0.0534987	0.0345789	0.0507045	0.0324179	0.0306435	0.0230236	0.028594	0.0350362	0.052566	0.0981558	0.0275925	0.0447234	0.0266897	0.0254778	0.0407098	0.0318399	0.0663711	0.0272613	0.031134	0.086887	0.0541416	0.0286816	0.0261357	0.0192164	0.0274159	0.0684651	0.0883696	0.0296916	0.0226597	0.0288762	0.0316135	0.0362248	0.144917	0.024655	0.027291	0.0453476	0.024887	0.39775	0.266689	0.701919	0.348209	0.456422	0.179694	0.666672	0.17073	0.174774	0.498888	0.329486	0.317972
cg12124386	0.14527	0.182131	0.155672	0.151174	0.12895	0.0648622	0.133061	0.0832957	0.119013	0.15322	0.0949536	0.163933	0.0756431	0.178946	0.0771472	0.131819	0.0939859	0.0785555	0.0927979	0.170744	0.109383	0.134447	0.0826175	0.106689	0.0906184	0.119543	0.0860638	0.221839	0.0834891	0.150204	0.0790298	0.0980398	0.167113	0.107502	0.134164	0.102355	0.117134	0.330498	0.440938	0.283965	0.260691	0.459612	0.121881	0.571989	0.252054	0.0844531	0.691256	0.609548	0.798151
cg12124922	0.0357144	0.037052	0.032501	0.053994	0.0285579	0.0309917	0.0291124	0.240383	0.0342811	0.0339568	0.0327784	0.0305378	0.0386129	0.0354241	0.0305384	0.0422362	0.0378825	0.0345848	0.0318182	0.136719	0.0476528	0.0362486	0.0350746	0.0409612	0.0374685	0.0336093	0.0349434	0.0421846	0.0394819	0.0452519	0.0343101	0.0370717	0.0687645	0.0357965	0.032299	0.036766	0.045118	0.144189	0.346464	0.280018	0.236536	0.207269	0.0333401	0.0451999	0.0399721	0.0428923	0.614457	0.497867	0.0389614
cg12221475	0.19487	0.197673	0.211082	0.198061	0.159006	0.0724374	0.0951489	0.110398	0.0832863	0.157989	0.113901	0.176816	0.0644751	0.222191	0.0800796	0.113784	0.156239	0.128451	0.0808531	0.231078	0.149172	0.145282	0.0778211	0.0679099	0.108341	0.184106	0.138587	0.162967	0.0869566	0.123421	0.0747654	0.163532	0.153421	0.124784	0.134175	0.117736	0.110322	0.573926	0.509836	0.0508292	0.554339	0.571607	0.323716	0.142235	0.0715765	0.307574	0.682934	0.54128	0.638751
cg12248614	0.122689	0.0677715	0.0675064	0.0926189	0.126818	0.0238377	0.0495898	0.0399516	0.0430167	0.0854986	0.0277004	0.0541754	0.0252546	0.0740412	0.0259528	0.0305418	0.0852631	0.0216203	0.0246007	0.0839698	0.055078	0.0353401	0.0345184	0.0223177	0.0490869	0.0482854	0.0359033	0.0470825	0.0230206	0.128196	0.0343088	0.068684	0.0463736	0.0298966	0.0586098	0.0482977	0.0304706	0.504499	0.35377	0.779728	0.431399	0.654483	0.275465	0.823858	0.0271911	0.0296754	0.541265	0.585643	0.538562
cg12300498	0.0424189	0.0651116	0.0885855	0.0687284	0.07789	0.0197261	0.0509424	0.0265511	0.0445789	0.0411679	0.0470776	0.0553661	0.0499923	0.0627651	0.0198386	0.0329149	0.0462024	0.0348469	0.0342666	0.0736221	0.0457479	0.0476633	0.066142	0.0195255	0.0440201	0.0711277	0.0242611	0.0649005	0.0419324	0.0523977	0.0327953	0.044227	0.0352801	0.0329991	0.0397098	0.051366	0.0285363	0.0896528	0.21663	0.626184	0.187155	0.113334	0.128558	0.489692	0.394154	0.162337	0.43896	0.300657	0.465596
cg12342334	0.0507992	0.0523909	0.0629035	0.0368447	0.0524064	0.026108	0.0319124	0.0418799	0.035765	0.0447748	0.0408793	0.0377828	0.0397193	0.0367084	0.0372903	0.0394157	0.0423375	0.033076	0.0409886	0.159782	0.0497348	0.0603672	0.0410643	0.0316145	0.0342654	0.0359482	0.0301079	0.0533538	0.0363894	0.0477482	0.0405176	0.030868	0.0440579	0.0479573	0.0269419	0.0381409	0.0321702	0.420852	0.276107	0.650521	0.192646	0.246379	0.0332351	0.0358104	0.333846	0.0389318	0.391384	0.333286	0.324901
cg12343182	0.029268	0.0280526	0.0296107	0.0458426	0.0356728	0.0169982	0.0216149	0.0447471	0.0225286	0.0193569	0.0240219	0.0205362	0.0189891	0.0186417	0.0195114	0.0243717	0.0268139	0.0187067	0.0190927	0.0981161	0.0204425	0.0206297	0.0256679	0.0174042	0.0201304	0.0244394	0.0174533	0.0264555	0.0246816	0.0241323	0.0241638	0.0193085	0.0213744	0.0254482	0.0183909	0.0246804	0.0187101	0.737946	0.546834	0.0139833	0.0581358	0.527126	0.0248904	0.0176846	0.0327463	0.0428459	0.671777	0.519418	0.547274
cg12376068	0.0390617	0.0321127	0.0454505	0.0471425	0.0425623	0.0227415	0.0240237	0.0368194	0.0302859	0.0465776	0.0365258	0.0269769	0.0451922	0.0279989	0.0388511	0.072645	0.0402285	0.0246863	0.0402585	0.0932045	0.0477159	0.0358275	0.0354635	0.0292501	0.0284262	0.0341789	0.0256657	0.0398924	0.0328336	0.039349	0.0405843	0.0270783	0.0382605	0.031121	0.0256343	0.0447781	0.0232089	0.542482	0.488668	0.0236034	0.0597249	0.390175	0.20776	0.0369712	0.047813	0.0805423	0.466332	0.416011	0.55668
cg12391352	0.0985814	0.04788	0.0545297	0.0697096	0.0399576	0.0286145	0.030733	0.0506394	0.0517263	0.213672	0.0289245	0.0478612	0.0405245	0.0324058	0.0398413	0.0397808	0.0599307	0.0404273	0.029267	0.0502828	0.0290463	0.0400716	0.0671158	0.0378832	0.0335176	0.0457041	0.0535934	0.0421416	0.031538	0.0292105	0.0325686	0.0254785	0.110566	0.0341249	0.0399999	0.110246	0.0327471	0.273736	0.190856	0.689696	0.296473	0.0332317	0.107307	0.382448	0.107228	0.27586	0.5118	0.378876	0.491795
cg12391690	0.222825	0.111646	0.159209	0.117388	0.166481	0.0334983	0.0787662	0.0806691	0.144635	0.195027	0.108832	0.14495	0.0876074	0.0937934	0.0749457	0.156053	0.202139	0.153572	0.0624932	0.333224	0.0773371	0.100642	0.195151	0.0384462	0.0729695	0.234484	0.155544	0.0896276	0.0388934	0.0962038	0.0840892	0.100388	0.329807	0.0674003	0.0894547	0.233113	0.0595674	0.536089	0.289434	0.634778	0.522647	0.600382	0.296037	0.733481	0.400087	0.345267	0.619842	0.398406	0.539438
cg12392528	0.0302092	0.0292772	0.0355634	0.0302254	0.0272566	0.0234962	0.0227194	0.0429681	0.0235614	0.026637	0.0277684	0.0293646	0.021784	0.0230602	0.0325162	0.0368954	0.0277558	0.0209286	0.0314868	0.0552238	0.0293181	0.0327703	0.0258579	0.0235532	0.0273313	0.0244757	0.0157902	0.0287936	0.0273837	0.0176962	0.0340489	0.0191261	0.0353079	0.025935	0.0247766	0.0308964	0.0204552	0.27871	0.0184427	0.0191889	0.386004	0.0373733	0.0277345	0.0616032	0.0300085	0.0502872	0.549899	0.252468	0.508499
cg12426234	0.0798999	0.0691699	0.0628655	0.0823981	0.0882007	0.031436	0.0586153	0.0290293	0.132308	0.158745	0.0455894	0.0409816	0.0455146	0.0859468	0.13175	0.107711	0.135975	0.0736985	0.0393816	0.071187	0.0975839	0.0716987	0.103816	0.0235277	0.034315	0.209967	0.149514	0.0605352	0.0357843	0.0866436	0.0535071	0.13598	0.111216	0.0566867	0.0731887	0.0785991	0.11145	0.467848	0.274097	0.536596	0.382081	0.414522	0.304079	0.313683	0.293403	0.476457	0.371956	0.449407	0.431495
cg12466737	0.0307075	0.0323745	0.0386491	0.0205254	0.0319086	0.0224096	0.0259112	0.025152	0.029582	0.0254946	0.032628	0.0258367	0.0205859	0.0330369	0.0314967	0.029782	0.032657	0.0260389	0.0251308	0.0304826	0.0335243	0.0330255	0.0295603	0.0204763	0.0177234	0.0297712	0.0201301	0.0371914	0.0275093	0.0322273	0.0283176	0.0224081	0.0378561	0.0290561	0.0213093	0.0316639	0.0237921	0.0285661	0.127675	0.508372	0.257161	0.403527	0.0505078	0.204879	0.0358949	0.037888	0.341484	0.146684	0.352264
cg12478381	0.170578	0.0829157	0.11666	0.0800866	0.0989142	0.0750392	0.0673651	0.0405043	0.0851309	0.0952224	0.0590743	0.0802285	0.0567216	0.088151	0.165612	0.0742546	0.0730704	0.0844341	0.0878084	0.127503	0.0948637	0.09415	0.0669009	0.0553015	0.0902799	0.13735	0.0648978	0.131603	0.0631208	0.0920316	0.0718422	0.104716	0.110442	0.0884317	0.0731295	0.089325	0.0748616	0.373323	0.519637	0.53693	0.560718	0.520667	0.416664	0.748974	0.238634	0.129892	0.611039	0.598494	0.551903
cg12480034	0.0594403	0.0926318	0.0706361	0.0708602	0.0745964	0.0237866	0.0595486	0.054371	0.0839458	0.0569338	0.0698802	0.0406829	0.0639278	0.0480258	0.0603653	0.0653442	0.0909709	0.0448962	0.0514952	0.0613324	0.0578625	0.075492	0.0652824	0.0331563	0.0769374	0.0945354	0.0526992	0.0703554	0.0426218	0.0508229	0.0574033	0.0705446	0.100826	0.0662059	0.0463112	0.0420794	0.0449834	0.231517	0.146854	0.651221	0.398651	0.0864328	0.145612	0.0513876	0.0447764	0.288123	0.505431	0.131341	0.523205
cg12486537	0.10019	0.125177	0.150374	0.049821	0.0351511	0.0168793	0.0663675	0.0377796	0.191158	0.0527511	0.0255028	0.0255381	0.0200301	0.0634111	0.054388	0.0602138	0.0589049	0.0967388	0.0904359	0.0855454	0.0437278	0.0529414	0.0327914	0.020628	0.0207162	0.0950548	0.0489005	0.0881546	0.0650658	0.104317	0.0274805	0.0265423	0.0564183	0.031948	0.0378927	0.0350558	0.0165159	0.061359	0.435062	0.743002	0.569389	0.466853	0.0174427	0.671443	0.0232216	0.0211657	0.598902	0.616059	0.312638
cg12510981	0.0440865	0.0381468	0.0407612	0.0220677	0.0287921	0.0209848	0.0230158	0.02161	0.0334686	0.0311036	0.0296526	0.0253318	0.0251326	0.0287282	0.0412368	0.030084	0.0424714	0.0273355	0.0245173	0.0284133	0.0261797	0.0247529	0.0261606	0.0202945	0.0198744	0.0359367	0.0490002	0.0270012	0.0275074	0.0261619	0.0292501	0.0275517	0.0727568	0.0273642	0.0411112	0.0246819	0.0246507	0.444611	0.413921	0.746834	0.498593	0.199391	0.488415	0.354033	0.0248411	0.357309	0.528607	0.474986	0.49291
cg12587766	0.0413196	0.0270368	0.0401186	0.0288278	0.033633	0.0146623	0.0218572	0.0361142	0.0448894	0.0365925	0.0201962	0.0266291	0.0257524	0.0247157	0.03653	0.0304893	0.0402592	0.0238652	0.0242465	0.0731618	0.0288144	0.0261602	0.0260315	0.0191144	0.0207194	0.114354	0.0718235	0.0235683	0.0193023	0.0288525	0.0202098	0.0246061	0.0314738	0.0287125	0.0223567	0.0344584	0.0192306	0.739794	0.400877	0.753637	0.51923	0.627195	0.357661	0.527431	0.0295704	0.412188	0.549446	0.691143	0.61789
cg12602374	0.0668116	0.058578	0.0716394	0.0780774	0.0789096	0.0535125	0.0534052	0.0402147	0.0439136	0.0758176	0.0481816	0.0528104	0.0377415	0.0670434	0.0672682	0.0457546	0.0583207	0.0606978	0.0417283	0.061424	0.0671867	0.0530195	0.0357731	0.0326258	0.06336	0.0747126	0.0619447	0.05498	0.0457609	0.0497852	0.0605598	0.0639963	0.0440161	0.0462638	0.0553323	0.0406426	0.0675029	0.597508	0.303754	0.641646	0.374001	0.44247	0.335807	0.313963	0.053176	0.406137	0.451297	0.494568	0.469303
cg12621171	0.110628	0.049995	0.0602963	0.119647	0.0578386	0.0538995	0.0583515	0.0737931	0.106562	0.0860223	0.0488195	0.0747621	0.0435326	0.0671257	0.13606	0.0747499	0.0766376	0.056792	0.0934468	0.0526091	0.0964644	0.05171	0.0483993	0.0661052	0.0504609	0.067344	0.0785572	0.0377158	0.0618855	0.0720012	0.0435951	0.0881073	0.048845	0.0822071	0.0686431	0.048274	0.0920426	0.334326	0.317058	0.699075	0.273636	0.431633	0.0745019	0.606027	0.444162	0.0743681	0.517682	0.473795	0.523666
cg12623648	0.059191	0.0138351	0.0199563	0.018628	0.0181736	0.0128375	0.0175888	0.0536438	0.0175737	0.103406	0.0171579	0.0137723	0.0199776	0.0158072	0.0154625	0.023183	0.0365353	0.0140186	0.0155727	0.0715043	0.0357648	0.0213745	0.0353545	0.0132449	0.0164204	0.0501427	0.0645643	0.0151338	0.0144541	0.0238538	0.0157524	0.0158939	0.0286434	0.0148989	0.0123929	0.0440476	0.0114478	0.0348526	0.101532	0.0208072	0.400723	0.0833378	0.283195	0.0171317	0.0192395	0.208424	0.432582	0.368723	0.0527779
cg12664464	0.184393	0.0939632	0.153532	0.0610993	0.0738083	0.0176401	0.0475502	0.0371624	0.0830783	0.111939	0.0394776	0.047974	0.0258267	0.156276	0.0192983	0.0832693	0.148487	0.0584039	0.0325213	0.107797	0.0853143	0.0593328	0.0618268	0.0201104	0.0445146	0.124496	0.051866	0.0510486	0.0236686	0.0317033	0.0656365	0.0984093	0.15651	0.0327258	0.0540068	0.0992142	0.0201749	0.647622	0.566871	0.823459	0.62771	0.684614	0.643327	0.878422	0.0294841	0.189825	0.617568	0.623446	0.630636
cg12666279	0.151538	0.100341	0.106256	0.119607	0.135782	0.0673097	0.100016	0.0914564	0.108077	0.126643	0.106342	0.109007	0.0748486	0.124681	0.101145	0.109412	0.121771	0.108976	0.0872314	0.255761	0.112712	0.111365	0.0823296	0.070911	0.105567	0.0844745	0.0791565	0.144475	0.11239	0.117171	0.0969023	0.0981795	0.109463	0.144074	0.0933433	0.106438	0.11556	0.750183	0.383451	0.877834	0.574247	0.618319	0.137061	0.816112	0.370233	0.678168	0.740462	0.444148	0.704109
cg12686317	0.0236014	0.019795	0.0177635	0.0145621	0.0239857	0.0105011	0.0375184	0.031697	0.0281038	0.0278523	0.0171096	0.0204398	0.0152668	0.0211786	0.0261904	0.0184502	0.0166508	0.0244571	0.0138519	0.0655534	0.0233535	0.0182255	0.0170828	0.0129288	0.0147709	0.0420363	0.017724	0.0242244	0.0170451	0.0167808	0.0180026	0.0184754	0.0390537	0.0422175	0.0175432	0.0210987	0.0143934	0.549575	0.197568	0.0119542	0.317419	0.306814	0.108004	0.0155029	0.0171465	0.0185661	0.43	0.33494	0.393385
cg12698628	0.044951	0.0455833	0.0330685	0.0397986	0.284407	0.0374795	0.269706	0.0817204	0.0308156	0.0612317	0.0395348	0.0842852	0.0885772	0.0506618	0.0450224	0.116819	0.229492	0.514792	0.0465212	0.129575	0.0342726	0.064656	0.0343735	0.0413099	0.0578843	0.0265322	0.0356571	0.0424175	0.04293	0.0403947	0.0491048	0.030957	0.0336576	0.107309	0.0372579	0.0456579	0.0617986	0.477841	0.20134	0.618115	0.411719	0.344337	0.273659	0.293808	0.258826	0.422688	0.475083	0.25295	0.416515
cg12700904	0.0576532	0.0568455	0.0511956	0.0405806	0.0567896	0.02678	0.0428886	0.0343223	0.0521035	0.116459	0.0305231	0.0523476	0.0222128	0.0292254	0.031333	0.0722869	0.14043	0.0404391	0.0339391	0.0926681	0.0228568	0.0390301	0.0416582	0.0172445	0.0856329	0.0919426	0.0196185	0.0474164	0.0185762	0.0853883	0.0284095	0.0359117	0.0394278	0.0319491	0.0235938	0.0422141	0.0434348	0.440726	0.216536	0.576551	0.374099	0.441209	0.27017	0.667724	0.0285382	0.108586	0.474312	0.438178	0.448872
cg12740527	0.0215465	0.0375514	0.0301264	0.0172224	0.0262927	0.0163874	0.0232879	0.0406174	0.0253893	0.0219178	0.0227875	0.018801	0.0208216	0.0226319	0.0168939	0.0218695	0.0306809	0.0222014	0.0167366	0.335333	0.0214379	0.0225608	0.0284561	0.0169626	0.020586	0.0270677	0.0162994	0.0242323	0.0197831	0.0166507	0.0189059	0.0189909	0.0241083	0.0194977	0.0181661	0.0257584	0.0173692	0.586084	0.265926	0.632098	0.404389	0.323716	0.157259	0.766378	0.350024	0.495413	0.520264	0.482872	0.522542
cg12740757	0.171391	0.0929108	0.103498	0.110698	0.0860104	0.0486234	0.0616253	0.564264	0.136323	0.13969	0.0740915	0.109892	0.063442	0.0718847	0.123995	0.0966244	0.115353	0.116377	0.0670991	0.116819	0.114519	0.0811347	0.071071	0.052925	0.073768	0.151534	0.129462	0.0742161	0.0614712	0.0626635	0.0569198	0.11419	0.153178	0.0498827	0.0620774	0.123638	0.0778861	0.345136	0.354551	0.518709	0.465145	0.425369	0.233019	0.773941	0.31702	0.555609	0.602865	0.427303	0.548218
cg12758636	0.0172703	0.0133077	0.0223064	0.0141195	0.0172344	0.012421	0.0162298	0.0254383	0.0197656	0.0194312	0.0156559	0.0158182	0.0136078	0.0222611	0.0200497	0.0194111	0.0224432	0.0171337	0.018066	0.0567768	0.0172496	0.0163666	0.0173915	0.0135304	0.0140757	0.0204482	0.0129695	0.014251	0.0140165	0.0126392	0.0171457	0.0163129	0.0199866	0.0162126	0.0188384	0.018592	0.0143952	0.0526686	0.263489	0.411065	0.341592	0.0599374	0.0192654	0.0163759	0.0231906	0.0301678	0.528294	0.219826	0.381788
cg12804010	0.111076	0.0795933	0.0862519	0.128309	0.0860832	0.0202071	0.0686252	0.0553683	0.0658437	0.110464	0.0303629	0.0706032	0.0475802	0.0649862	0.0742097	0.0528896	0.114732	0.0815971	0.0319782	0.0543814	0.102242	0.0426091	0.0715294	0.0286905	0.0236992	0.150606	0.089637	0.0488505	0.0260784	0.0729114	0.0350232	0.0369387	0.130458	0.0315586	0.0660517	0.0807999	0.030534	0.650664	0.284046	0.647632	0.506817	0.575804	0.406858	0.110985	0.485266	0.318709	0.45933	0.507303	0.549188
cg12828819	0.0319926	0.0539512	0.0697418	0.0413444	0.0552453	0.0292185	0.0320153	0.0285759	0.027001	0.0318764	0.050016	0.038391	0.028357	0.0359892	0.0315053	0.0687308	0.0680457	0.0313681	0.0413517	0.0550101	0.0327579	0.0591458	0.037362	0.0288643	0.02977	0.0531731	0.0291538	0.0393139	0.0335443	0.0386164	0.0326382	0.0280203	0.0612466	0.0338834	0.0331423	0.0466194	0.0282671	0.0330832	0.236236	0.415164	0.364065	0.0446422	0.037311	0.716229	0.144354	0.0772166	0.41925	0.196266	0.284595
cg12855522	0.12738	0.11537	0.0965802	0.112479	0.10516	0.106015	0.124762	0.101169	0.125817	0.129197	0.0843405	0.0705091	0.0751635	0.115446	0.108707	0.107543	0.0957537	0.128584	0.0927624	0.0561381	0.0610327	0.106549	0.10855	0.0651179	0.0872697	0.110395	0.110372	0.129524	0.129391	0.0937479	0.0784405	0.118888	0.13337	0.0953341	0.12303	0.0864049	0.103899	0.502742	0.271836	0.85513	0.593961	0.613973	0.34551	0.601048	0.31312	0.718019	0.476267	0.435636	0.444606
cg12861945	0.0274892	0.0758222	0.0284709	0.0211208	0.0268953	0.0519197	0.0231271	0.0556535	0.0296714	0.0594604	0.0253834	0.0521935	0.0972841	0.0233207	0.0335189	0.0410171	0.0227828	0.0239721	0.0316682	0.0775434	0.027417	0.0294352	0.0286913	0.0239961	0.0494046	0.023599	0.032307	0.0820289	0.0237828	0.0347926	0.0276071	0.0240218	0.0270842	0.0269567	0.0657233	0.0683275	0.0296541	0.638908	0.342504	0.696932	0.662972	0.645542	0.401155	0.0401471	0.031681	0.604174	0.658257	0.512887	0.582085
cg12903638	0.223849	0.0945896	0.127726	0.0886166	0.0812643	0.028101	0.105029	0.114975	0.166043	0.204909	0.0632453	0.14261	0.131255	0.0904324	0.0610414	0.152403	0.227811	0.149867	0.0348215	0.103468	0.213805	0.0830452	0.0595228	0.0307385	0.0528985	0.333107	0.0757002	0.0831026	0.0362553	0.039127	0.0401987	0.0751748	0.249381	0.0424781	0.0325082	0.201758	0.0354381	0.385894	0.501159	0.775411	0.590299	0.406436	0.480852	0.172002	0.475423	0.282356	0.640377	0.326484	0.346405
cg12908522	0.0766204	0.0738923	0.0808349	0.0322544	0.0606444	0.0201152	0.033085	0.0366559	0.0469112	0.0992802	0.0401398	0.0395599	0.0264371	0.03325	0.052355	0.0580629	0.135431	0.0277948	0.0310137	0.0586728	0.0410506	0.0326623	0.0394682	0.0212174	0.0163024	0.0714807	0.0531667	0.0402172	0.0260455	0.0251469	0.0276958	0.0392877	0.212122	0.0350779	0.0267217	0.111616	0.0366369	0.260249	0.211669	0.536464	0.334136	0.311299	0.311556	0.327389	0.033703	0.467499	0.392623	0.336445	0.339667
cg12926938	0.0902877	0.146763	0.127212	0.131146	0.141867	0.0343934	0.0610127	0.0321029	0.0409111	0.0761406	0.06694	0.0540233	0.0283623	0.0920598	0.0552583	0.0847682	0.0859212	0.0553782	0.0437476	0.0902072	0.0555259	0.0966072	0.0702604	0.0245364	0.0604229	0.0765707	0.236597	0.109918	0.0392413	0.0612288	0.0514925	0.0501811	0.0526217	0.0803554	0.0458098	0.0696111	0.0370743	0.533692	0.444699	0.737199	0.391933	0.44519	0.397097	0.374474	0.0546236	0.679865	0.550796	0.587313	0.542401
cg12949975	0.017362	0.0215924	0.0322049	0.0215265	0.0201607	0.0180158	0.0223138	0.0176714	0.0202655	0.0174001	0.0168359	0.0202516	0.0139991	0.0152172	0.0184479	0.0431096	0.0162848	0.0152257	0.0247991	0.0140122	0.0243349	0.0251576	0.0187484	0.0147103	0.0169263	0.0210289	0.0698356	0.0197092	0.0185202	0.0225272	0.0230207	0.0217086	0.0272257	0.0302147	0.0245873	0.0224606	0.0182116	0.522225	0.322197	0.0138039	0.0794324	0.373635	0.0411881	0.0140917	0.0295152	0.0686821	0.521008	0.463789	0.428521
cg12967001	0.0305052	0.0316769	0.0261824	0.0668161	0.058276	0.0180999	0.0195818	0.0203018	0.0253044	0.0363624	0.0254279	0.0190124	0.0157909	0.0247295	0.017667	0.022206	0.0458637	0.0163145	0.0218173	0.0375877	0.0283121	0.0340946	0.0357206	0.0237491	0.0254063	0.0356489	0.019959	0.0191899	0.0181763	0.0197007	0.022606	0.0191843	0.028951	0.0187833	0.0199226	0.0317564	0.0186317	0.0203222	0.22594	0.0931347	0.310754	0.381423	0.0292077	0.0667533	0.029393	0.38376	0.41882	0.470644	0.293971
cg13031432	0.0277983	0.0213464	0.020261	0.0171092	0.0217466	0.0160136	0.0145861	0.0167096	0.0180153	0.0173373	0.0186089	0.0163412	0.0179578	0.0170974	0.0195985	0.0179219	0.0193144	0.0172389	0.0176763	0.0157097	0.0140992	0.0184667	0.0194279	0.0163358	0.016497	0.0154926	0.0154263	0.0200242	0.0197325	0.0213292	0.0211613	0.0169689	0.018712	0.0186296	0.0156933	0.0205055	0.0150672	0.322106	0.0946568	0.246387	0.160981	0.272386	0.0186682	0.0203341	0.0232656	0.0224196	0.418599	0.277662	0.380595
cg13078140	0.194265	0.193348	0.267826	0.166788	0.200943	0.0667211	0.118559	0.0898686	0.223915	0.210231	0.164492	0.220298	0.0885944	0.112526	0.198728	0.20545	0.287198	0.119477	0.130772	0.292513	0.167447	0.183878	0.123639	0.0764431	0.0887989	0.364817	0.235887	0.187011	0.100097	0.214599	0.100882	0.153248	0.199407	0.153014	0.11279	0.211516	0.130734	0.44003	0.380258	0.779203	0.5114	0.680815	0.424354	0.649652	0.275665	0.729168	0.612158	0.553265	0.657103
cg13181974	0.0603269	0.0748518	0.0822869	0.0675516	0.082779	0.0483525	0.0685365	0.109018	0.0718301	0.0841416	0.0560169	0.0760024	0.11565	0.0625501	0.0723309	0.0775636	0.0905006	0.0582004	0.0786862	0.178208	0.0724331	0.10145	0.0549816	0.0693425	0.047859	0.115419	0.052184	0.0638252	0.0995749	0.0598133	0.0678523	0.0538113	0.0804375	0.0545683	0.0521005	0.070219	0.0641877	0.0841824	0.195601	0.1347	0.405876	0.196344	0.426093	0.0714393	0.078127	0.0822318	0.629083	0.231445	0.439109
cg13186327	0.102944	0.0590847	0.0656515	0.037357	0.0712288	0.0328282	0.0368754	0.0438784	0.101766	0.103264	0.051986	0.0492993	0.0532149	0.0570716	0.0442618	0.0763544	0.0694251	0.0477133	0.0430931	0.446225	0.188374	0.0594228	0.0442255	0.0387712	0.0439866	0.108719	0.0405123	0.0575843	0.039858	0.0508181	0.0381835	0.0379951	0.158426	0.0333281	0.0384449	0.0632258	0.0350847	0.719814	0.419141	0.636941	0.545938	0.703991	0.277409	0.560014	0.404519	0.48808	0.588491	0.467079	0.654214
cg13195923	0.10168	0.0600737	0.0721889	0.0633621	0.0565475	0.0238712	0.0287809	0.0250055	0.067117	0.0486	0.0439206	0.0281798	0.0451929	0.0398821	0.0324806	0.0728046	0.0742064	0.0258763	0.0410871	0.0343113	0.045381	0.0899284	0.0363289	0.0246616	0.0447064	0.065151	0.126262	0.0474765	0.0357232	0.0405492	0.0407517	0.0337128	0.0533156	0.0503383	0.0373587	0.0496767	0.0344006	0.279066	0.180833	0.533398	0.303531	0.282446	0.040544	0.0308157	0.0521153	0.535252	0.35922	0.365857	0.28282
cg13205384	0.0464731	0.06127	0.0533743	0.0554347	0.0610683	0.0501853	0.0401089	0.0812954	0.0437193	0.0934029	0.0522649	0.0553234	0.0471807	0.0417325	0.0594315	0.0538193	0.0621525	0.0498863	0.0526552	0.15119	0.0540123	0.0719551	0.0534777	0.0440129	0.048416	0.0552167	0.0488987	0.0493507	0.0474852	0.0536159	0.044842	0.056166	0.0601193	0.0527314	0.0428153	0.0513723	0.0469411	0.313688	0.314717	0.911633	0.472627	0.151068	0.0455353	0.0502029	0.372403	0.084264	0.388765	0.323736	0.358528
cg13226172	0.0691815	0.0387212	0.0489049	0.0917735	0.0599725	0.0377883	0.0434404	0.0296839	0.0426812	0.0710735	0.0403706	0.0482928	0.0367971	0.0536311	0.0390687	0.0493883	0.0514865	0.0441302	0.0400595	0.0823934	0.0621338	0.0486294	0.0499588	0.059764	0.0659415	0.0466505	0.0393893	0.0453799	0.0388123	0.0549133	0.0651015	0.0549092	0.0378921	0.044569	0.0516725	0.0338734	0.0534252	0.281224	0.348235	0.123453	0.261468	0.325463	0.0423043	0.0799636	0.25315	0.0450664	0.616255	0.619032	0.451746
cg13238990	0.111832	0.113609	0.0933349	0.110423	0.108734	0.0583077	0.0887706	0.0570771	0.0850879	0.160366	0.0817945	0.127482	0.085975	0.0866847	0.0866521	0.089779	0.121865	0.084554	0.0672003	0.0757277	0.121914	0.0905079	0.0794796	0.0767686	0.130719	0.114623	0.140568	0.100958	0.0896239	0.13125	0.0655716	0.0986705	0.0849127	0.0631003	0.0875091	0.11578	0.0725891	0.0665096	0.362128	0.789988	0.617015	0.452197	0.0688387	0.078309	0.452359	0.692065	0.664482	0.597461	0.50447
cg13258563	0.0324743	0.0435509	0.0425116	0.037203	0.0393618	0.0308686	0.0305776	0.0302611	0.0445977	0.0431426	0.029695	0.033219	0.0250131	0.0546671	0.043709	0.0627578	0.0491916	0.0326184	0.0705499	0.072825	0.0341625	0.0434038	0.0280145	0.027278	0.0276826	0.0494024	0.0543054	0.0482501	0.0354863	0.0270298	0.0350737	0.0319511	0.0437517	0.0301843	0.0320443	0.0483541	0.0293967	0.338735	0.224586	0.430336	0.36718	0.431429	0.31681	0.0193115	0.20634	0.517816	0.381275	0.440122	0.381967
cg13281139	0.113115	0.117617	0.166069	0.0908395	0.157501	0.0384937	0.0872857	0.197738	0.174485	0.29706	0.0865926	0.139847	0.0479922	0.115265	0.112016	0.136692	0.210313	0.0439613	0.0658518	0.342677	0.141576	0.0986475	0.0661158	0.0344105	0.0692532	0.280072	0.152926	0.132406	0.0664899	0.166391	0.0819126	0.165397	0.163567	0.0850916	0.086831	0.130175	0.100586	0.534171	0.358505	0.765336	0.455862	0.549374	0.349827	0.636306	0.361342	0.686399	0.580817	0.532665	0.614222
cg13297865	0.024291	0.0226228	0.0181242	0.0228087	0.0293243	0.016164	0.0231789	0.0197513	0.0279525	0.0259854	0.022452	0.0161692	0.0202245	0.0309819	0.0244938	0.0210105	0.0254937	0.0242256	0.026554	0.028061	0.0227011	0.0532325	0.024849	0.0135	0.0212454	0.0177759	0.0367566	0.0198239	0.0188722	0.120521	0.0228677	0.0178188	0.0222067	0.0154627	0.0204464	0.0211937	0.0187502	0.527353	0.373258	0.0147795	0.471251	0.33274	0.122287	0.0153025	0.0198121	0.0214343	0.511572	0.438616	0.484518
cg13320291	0.229278	0.16101	0.275338	0.178689	0.17567	0.0211007	0.163905	0.0603334	0.24632	0.311151	0.12842	0.228804	0.124109	0.144754	0.253192	0.269319	0.309768	0.117313	0.0511252	0.20008	0.296387	0.127815	0.172256	0.0337226	0.0391185	0.395174	0.380235	0.184894	0.0277108	0.0908004	0.0544461	0.132116	0.431443	0.0580214	0.0858024	0.284183	0.0707139	0.653598	0.483082	0.763183	0.625325	0.619715	0.470734	0.705857	0.409953	0.711085	0.6482	0.693405	0.625628
cg13323701	0.0168524	0.0357484	0.0438065	0.0168074	0.0223014	0.0213187	0.0312591	0.0213598	0.0300762	0.0210994	0.0268207	0.0164101	0.0347332	0.0259248	0.0325087	0.0490432	0.0303507	0.0204589	0.0317785	0.0575324	0.0279383	0.0184834	0.0248061	0.0181341	0.0151942	0.0180257	0.0650824	0.0500397	0.0267403	0.0362359	0.0341271	0.0246252	0.0426443	0.0236404	0.024912	0.0314535	0.0134973	0.0212162	0.148968	0.473657	0.335128	0.421121	0.0205592	0.374402	0.0956929	0.298434	0.331617	0.276141	0.296007
cg13334650	0.0221435	0.025079	0.0248673	0.0266772	0.022343	0.0143468	0.0159296	0.169843	0.0204356	0.0204983	0.0204431	0.0187052	0.028718	0.01918	0.0234951	0.0212954	0.0240558	0.0188143	0.0221183	0.0482107	0.0190964	0.0240051	0.022217	0.0200543	0.0209791	0.022827	0.0394447	0.0263402	0.0197198	0.0228934	0.0202479	0.0184344	0.0331348	0.0236283	0.0207867	0.0214599	0.0182605	0.0588247	0.408732	0.0261465	0.271577	0.588693	0.363783	0.0348423	0.0265675	0.189949	0.673948	0.547233	0.569681
cg13368756	0.0258077	0.0880068	0.0467284	0.0300029	0.041076	0.0185904	0.0224618	0.0172985	0.0245643	0.104368	0.0293244	0.0235786	0.0176934	0.0781247	0.024919	0.0233038	0.0302935	0.0258982	0.0224919	0.0454448	0.0192087	0.0366433	0.0287929	0.0199351	0.0201932	0.0372033	0.0380257	0.0622127	0.0302468	0.0230323	0.107391	0.0235724	0.0361709	0.0256847	0.0483802	0.0305893	0.0223217	0.621351	0.423698	0.656283	0.362933	0.456645	0.436239	0.519897	0.0294647	0.102385	0.534256	0.56419	0.496951
cg13376598	0.098684	0.0728327	0.107879	0.119199	0.127002	0.0768572	0.0882445	0.0572549	0.102087	0.130814	0.0387728	0.0779834	0.0604299	0.123156	0.056617	0.0918554	0.0616242	0.0484861	0.0579921	0.125931	0.106974	0.0711451	0.0751077	0.0584468	0.0736545	0.113418	0.102239	0.11598	0.0638964	0.093082	0.0727192	0.0512782	0.087866	0.0890884	0.0785308	0.0707581	0.085118	0.496809	0.204036	0.668859	0.307027	0.361142	0.0440796	0.0453464	0.36536	0.326229	0.367829	0.372699	0.559916
cg13382322	0.0837699	0.0753452	0.074846	0.044368	0.0573504	0.0152741	0.0524296	0.0474186	0.068819	0.0820748	0.0332961	0.0636469	0.0365214	0.0267585	0.0376185	0.0682181	0.121259	0.0679526	0.040627	0.100584	0.107176	0.0445585	0.0544579	0.0211961	0.0275896	0.123672	0.0723496	0.062782	0.024205	0.0324174	0.0313549	0.0387464	0.120396	0.0296893	0.0409553	0.0555478	0.0353817	0.297882	0.155208	0.666204	0.414167	0.406951	0.153313	0.692047	0.0663216	0.0297654	0.458052	0.249445	0.514006
cg13455704	0.26199	0.208171	0.237082	0.215162	0.219529	0.121101	0.159612	0.103293	0.159239	0.249211	0.138024	0.208113	0.16	0.240066	0.318957	0.286128	0.208873	0.141608	0.256159	0.563778	0.230218	0.178367	0.154335	0.0962222	0.220334	0.286611	0.251917	0.225623	0.164851	0.13671	0.156624	0.209088	0.164553	0.11483	0.15678	0.162308	0.153521	0.763062	0.598945	0.88392	0.670598	0.769266	0.656583	0.656817	0.613737	0.854778	0.787955	0.759462	0.751126
cg13464448	0.0940678	0.0414102	0.0788347	0.0415757	0.0557064	0.0350147	0.0594244	0.0399471	0.0269741	0.0515587	0.0258713	0.0312476	0.0215116	0.0445126	0.0256868	0.0504155	0.105998	0.0390317	0.0499926	0.0664386	0.0345623	0.0455093	0.0331033	0.0225492	0.0381301	0.0666781	0.0299082	0.0448943	0.0288425	0.0438376	0.0404652	0.0741685	0.032777	0.0512642	0.0369697	0.0327851	0.0328673	0.0655251	0.315193	0.0175276	0.0406918	0.513788	0.263292	0.540499	0.0290811	0.0243906	0.52165	0.455808	0.450439
cg13484546	0.26492	0.109195	0.131855	0.149618	0.14788	0.1017	0.153366	0.046288	0.0922428	0.104859	0.10306	0.141608	0.0870679	0.0861479	0.103039	0.1483	0.175336	0.0953994	0.145223	0.499291	0.0919456	0.122269	0.123672	0.0640395	0.137897	0.14897	0.30854	0.106166	0.105662	0.18094	0.135236	0.184375	0.208932	0.129701	0.13616	0.0807538	0.121407	0.829276	0.397182	0.809574	0.594875	0.692009	0.463413	0.775309	0.593634	0.706879	0.640315	0.586773	0.645918
cg13491690	0.027291	0.022282	0.0334723	0.0281424	0.0335609	0.018409	0.031136	0.0302534	0.0250923	0.0304904	0.0271831	0.0388926	0.0378225	0.0329028	0.0297656	0.0292026	0.0295252	0.0234708	0.0280373	0.0526684	0.0320236	0.0310922	0.0291228	0.022454	0.0256555	0.03179	0.026798	0.0259806	0.0280185	0.0287692	0.0221405	0.0223085	0.0311741	0.027915	0.0311817	0.0260431	0.0283521	0.555471	0.263929	0.736397	0.333541	0.604514	0.131355	0.718992	0.0307277	0.0276345	0.204338	0.378889	0.460666
cg13516746	0.235698	0.0801767	0.135431	0.106748	0.079449	0.0684408	0.0610703	0.0427259	0.0548353	0.104561	0.0614752	0.104095	0.0814091	0.0752335	0.0636497	0.0721416	0.148173	0.174117	0.0694231	0.0992246	0.10394	0.0730277	0.0615272	0.0473729	0.0638731	0.0890501	0.150266	0.0828254	0.106625	0.232075	0.05086	0.078488	0.132241	0.0743799	0.0610358	0.0967002	0.0767911	0.568855	0.514772	0.0543006	0.572878	0.669062	0.0727207	0.0551993	0.047968	0.216511	0.716717	0.580011	0.61598
cg13535593	0.0322532	0.0326176	0.0267131	0.0416982	0.0334342	0.0232376	0.0224748	0.0534892	0.0244178	0.0290824	0.0352818	0.0266414	0.0319849	0.023042	0.0289733	0.0335475	0.0363178	0.0281419	0.0343581	0.376523	0.0268645	0.0355777	0.0375525	0.025646	0.0264195	0.0290138	0.0248715	0.0327276	0.0291364	0.0370087	0.030951	0.0238368	0.0345302	0.0316285	0.0300055	0.0320088	0.0209559	0.290541	0.310588	0.576695	0.274693	0.210357	0.0353445	0.103452	0.0421912	0.0574832	0.508946	0.518297	0.321429
cg13536757	0.0196235	0.0145411	0.0145408	0.0147365	0.0183217	0.0113745	0.0132059	0.013873	0.0166928	0.0202648	0.0130218	0.0132056	0.0144102	0.0142026	0.013413	0.0143025	0.0166838	0.0144128	0.0163558	0.0494045	0.0106339	0.0142865	0.0148484	0.0119717	0.0109679	0.0172525	0.0138325	0.0147603	0.0133417	0.0128494	0.013255	0.0159292	0.017577	0.0145804	0.0149638	0.018462	0.0145281	0.019001	0.180463	0.337429	0.34032	0.0144214	0.250276	0.206243	0.302668	0.419266	0.465352	0.238212	0.230027
cg13552710	0.029554	0.0197398	0.0153817	0.0166166	0.0247928	0.0161713	0.0143958	0.0264426	0.0160337	0.0249378	0.0176621	0.0163446	0.015782	0.0155995	0.0216381	0.0181553	0.0202954	0.0156121	0.0159083	0.279124	0.0338448	0.0201272	0.0181793	0.0136344	0.0165092	0.0188524	0.0144933	0.0177973	0.019877	0.0153734	0.0201019	0.0163846	0.0238898	0.0167425	0.0158758	0.0177847	0.0147967	0.0263289	0.204862	0.163444	0.445949	0.449853	0.0177322	0.550372	0.0286481	0.407481	0.535479	0.383278	0.305343
cg13562542	0.02947	0.146415	0.14956	0.103619	0.141342	0.0218444	0.0472533	0.0209113	0.048256	0.0325554	0.0254805	0.0239601	0.0203679	0.0947983	0.0223949	0.0343256	0.052924	0.0221407	0.0304304	0.0715279	0.0307095	0.0543503	0.0318091	0.0201938	0.0546993	0.0834908	0.0291191	0.100731	0.0238523	0.072221	0.0269864	0.0325171	0.0268309	0.0320938	0.0380451	0.0366336	0.0249357	0.538271	0.420266	0.609883	0.538692	0.59018	0.0234298	0.0299718	0.0242597	0.190727	0.458828	0.534561	0.54245
cg13564825	0.0231658	0.030743	0.0360187	0.0416298	0.0331338	0.0192724	0.0236589	0.0247909	0.0202239	0.0582598	0.0210883	0.0260021	0.0288376	0.0299477	0.0220254	0.0212513	0.0350613	0.021536	0.0214081	0.037541	0.0290516	0.0236341	0.0274405	0.0170642	0.0216701	0.0314478	0.0225204	0.039885	0.0220632	0.0311174	0.022197	0.0194245	0.0252761	0.0232471	0.0256223	0.0233535	0.0208579	0.0332178	0.38528	0.0142873	0.418015	0.200085	0.0258048	0.143367	0.0264738	0.0433193	0.587988	0.413799	0.602402
cg13566610	0.0524751	0.125806	0.116091	0.0544173	0.109879	0.0250512	0.0800917	0.0257515	0.0624296	0.0826289	0.0530957	0.0193417	0.0359937	0.100495	0.0271585	0.0948748	0.092737	0.0395681	0.0224928	0.106871	0.0719094	0.0631966	0.031991	0.0151893	0.0674847	0.0961991	0.110121	0.153049	0.0341685	0.0958348	0.0388562	0.0331662	0.0638164	0.0538218	0.0612278	0.0482619	0.02404	0.515131	0.254933	0.521733	0.359182	0.427846	0.243375	0.0173696	0.352626	0.328935	0.394815	0.466399	0.354792
cg13578447	0.0241299	0.0205318	0.0268463	0.022578	0.0244061	0.0200123	0.01928	0.0411832	0.0191798	0.0283219	0.0222029	0.0219029	0.0212865	0.0219668	0.0272074	0.0251755	0.0231545	0.0216824	0.0197299	0.0651509	0.0220569	0.021932	0.0229019	0.0217347	0.0249961	0.0197587	0.023396	0.0240012	0.0253975	0.0244418	0.0283766	0.0206346	0.0210623	0.022875	0.0204759	0.0242196	0.0201273	0.0407496	0.141498	0.13648	0.0453502	0.148564	0.0235372	0.118292	0.105796	0.03395	0.480456	0.46541	0.256919
cg13643376	0.0361152	0.0350639	0.059511	0.047043	0.0479815	0.0321083	0.0337986	0.0321606	0.0396007	0.0455887	0.0356185	0.0299008	0.0220744	0.0311962	0.038649	0.0564384	0.0856762	0.0361213	0.0391095	0.0243172	0.0306882	0.045534	0.0461523	0.0226567	0.0295925	0.0308631	0.115374	0.048985	0.0342557	0.0337083	0.0345942	0.0509465	0.0372058	0.0587922	0.0268349	0.0370864	0.0366143	0.479747	0.117269	0.41469	0.298474	0.388211	0.0432051	0.185878	0.156429	0.464079	0.316826	0.252108	0.33558
cg13648501	0.0842224	0.118907	0.0907689	0.078855	0.089063	0.0768297	0.0710551	0.0679933	0.072929	0.102935	0.0799134	0.0926341	0.0803066	0.124017	0.109918	0.114258	0.0941235	0.102166	0.0663638	0.0361241	0.130265	0.0868547	0.0778313	0.0747358	0.081863	0.0738657	0.217465	0.141495	0.0933218	0.104244	0.127037	0.0885623	0.0724377	0.104089	0.0928416	0.100099	0.0776586	0.246905	0.366092	0.475657	0.625839	0.746502	0.280164	0.10514	0.197766	0.765935	0.703471	0.615944	0.474162
cg13652557	0.0850877	0.0715697	0.0736477	0.060718	0.0769042	0.0443582	0.0555256	0.067683	0.0411098	0.0564864	0.0429084	0.0585997	0.0462614	0.0491524	0.0430659	0.0402497	0.0675586	0.0550045	0.0414032	0.0712637	0.0801162	0.0585267	0.0415532	0.0403363	0.0722488	0.0528138	0.0516422	0.0584239	0.0495106	0.0598687	0.0314319	0.0442767	0.0382627	0.0505921	0.046398	0.0716459	0.059199	0.368619	0.178334	0.683098	0.192639	0.0608004	0.0463336	0.0430938	0.0679206	0.337499	0.426302	0.313086	0.226111
cg13670601	0.0348991	0.0368019	0.0450583	0.0471507	0.033719	0.0314317	0.0309638	0.0538361	0.0420105	0.039205	0.0341479	0.039524	0.0310116	0.0377361	0.0404707	0.039774	0.038369	0.0311737	0.0353518	0.0788538	0.021357	0.0424068	0.0326265	0.0259961	0.0327155	0.0336821	0.0418961	0.05281	0.035364	0.0338839	0.0388494	0.0362064	0.0337749	0.0299889	0.0372207	0.0481993	0.0315584	0.282681	0.255966	0.280726	0.290567	0.593508	0.0386049	0.0315841	0.0461834	0.0449992	0.368503	0.23849	0.622101
cg13685951	0.0948613	0.0571586	0.0607777	0.067851	0.0465689	0.0228676	0.0356962	0.0582298	0.0306217	0.0530469	0.0410761	0.043215	0.0484417	0.0346868	0.0856303	0.0572002	0.0634411	0.0407222	0.0383828	0.0810045	0.0472382	0.047648	0.0486331	0.031168	0.0352255	0.075121	0.0281838	0.0612962	0.0298928	0.0393563	0.0375177	0.0494521	0.0563577	0.0343196	0.035037	0.0495865	0.0361856	0.588564	0.315437	0.656743	0.316532	0.0507556	0.403749	0.0288134	0.167127	0.142814	0.433165	0.405778	0.487191
cg13690864	0.056456	0.02837	0.0440522	0.0452473	0.0286838	0.0246769	0.0274478	0.0635058	0.0566337	0.11845	0.0268173	0.073793	0.0201931	0.0248446	0.0837908	0.0971553	0.123661	0.0690779	0.0361777	0.0367382	0.0754099	0.0311584	0.0261116	0.0209541	0.0173834	0.073423	0.188042	0.0166011	0.0184351	0.0778267	0.0202397	0.0674884	0.0798829	0.0275196	0.016155	0.0519346	0.0630155	0.558941	0.3527	0.611845	0.442487	0.464867	0.104297	0.0220399	0.420932	0.438589	0.486103	0.474894	0.415596
cg13755070	0.0758816	0.0583599	0.0546371	0.0909714	0.067557	0.0443737	0.0484116	0.0962951	0.0567328	0.0912191	0.0689393	0.0919464	0.0679357	0.0616851	0.0876561	0.0635691	0.0642735	0.0571125	0.0665545	0.0858414	0.0944941	0.0732084	0.0636165	0.0639184	0.10239	0.0609628	0.0998818	0.0686291	0.0866354	0.0849431	0.0604634	0.0777724	0.074562	0.0640746	0.0500614	0.0512211	0.0648637	0.557543	0.409901	0.852986	0.565045	0.610971	0.203033	0.133217	0.526749	0.432926	0.774544	0.610602	0.704463
cg13764106	0.03275	0.0331577	0.0410243	0.03003	0.0249611	0.0171947	0.0230785	0.0270585	0.0299287	0.0369057	0.0267759	0.0234649	0.0257492	0.0351856	0.0235275	0.0317892	0.0353621	0.0205416	0.0236211	0.0510588	0.0288614	0.0256679	0.0385364	0.0213158	0.0195118	0.0279017	0.0248923	0.020767	0.0219769	0.0214338	0.0272357	0.0191308	0.0330018	0.0220774	0.0226675	0.0194463	0.0204672	0.374111	0.0384729	0.26668	0.0473772	0.0333157	0.0331291	0.0381934	0.0406998	0.0418409	0.619163	0.418028	0.584785
cg13769223	0.0706292	0.0651929	0.0692057	0.0887372	0.0896641	0.0771387	0.0617924	0.0400269	0.0674389	0.089752	0.0391977	0.110266	0.0513816	0.0711799	0.096498	0.0816979	0.0794046	0.089162	0.0621965	0.0605453	0.071652	0.0686202	0.0461382	0.0399305	0.0494729	0.0820708	0.05352	0.0547286	0.0741868	0.0937986	0.0653805	0.124514	0.0858962	0.0671288	0.0474342	0.0631266	0.0863937	0.45321	0.294757	0.669553	0.509893	0.503034	0.374252	0.679171	0.195747	0.582063	0.514118	0.54739	0.560102
cg13776340	0.0522781	0.0260156	0.0366914	0.0330645	0.0455442	0.0269319	0.0609283	0.0313083	0.0429351	0.0549849	0.0296943	0.0388512	0.061149	0.0299595	0.111217	0.0537715	0.0479241	0.0455712	0.0372382	0.0282364	0.032335	0.0730943	0.0419848	0.0280664	0.028077	0.057813	0.0650091	0.037209	0.0483901	0.093084	0.035953	0.0492026	0.0529142	0.0561513	0.027645	0.0500483	0.0349605	0.5337	0.275258	0.498586	0.416704	0.254016	0.268196	0.465675	0.0498584	0.0631016	0.438856	0.451918	0.371247
cg13796804	0.0770826	0.0791776	0.0528916	0.0756653	0.0624234	0.0211353	0.0318759	0.0215362	0.0229016	0.0798416	0.0286201	0.0328452	0.0147599	0.0377164	0.0190732	0.048337	0.0840373	0.0237472	0.0200343	0.048794	0.0509112	0.066696	0.0387597	0.0172883	0.0279272	0.143194	0.0202283	0.128679	0.0259748	0.0949062	0.0281538	0.0213136	0.0285783	0.0379685	0.0492394	0.0609184	0.0217696	0.510283	0.241198	0.518349	0.261596	0.38066	0.206353	0.0140565	0.24087	0.492884	0.346216	0.439807	0.414795
cg13798300	0.0240656	0.021016	0.0208258	0.0226227	0.0236716	0.0170402	0.0236294	0.0287598	0.0232857	0.0234011	0.0203553	0.0220777	0.0187005	0.0229193	0.0189027	0.0242518	0.0232949	0.0195393	0.0194898	0.0787909	0.0244881	0.0233939	0.0176883	0.0183287	0.0248614	0.0260216	0.0173555	0.0248663	0.0238886	0.0206153	0.0203492	0.0183142	0.018679	0.0193011	0.0181135	0.0228759	0.029561	0.0507182	0.0508205	0.500822	0.257581	0.149314	0.0182989	0.0254033	0.0284166	0.0607042	0.526276	0.448906	0.351479
cg13807970	0.0205209	0.0213565	0.0225149	0.0238802	0.0227305	0.0215413	0.0217868	0.0277161	0.0274612	0.0240934	0.0210262	0.123561	0.0195102	0.0254446	0.0475369	0.0275548	0.0701266	0.027723	0.0200578	0.0173261	0.0277189	0.0233744	0.0227403	0.0379977	0.0161771	0.032465	0.153053	0.0212887	0.0180389	0.0271624	0.0266962	0.0321615	0.0277584	0.0230209	0.0176626	0.0231348	0.0400538	0.599994	0.335922	0.652495	0.517699	0.560236	0.391544	0.694077	0.397869	0.462404	0.552166	0.472054	0.480891
cg13843613	0.127785	0.0776823	0.108922	0.0938376	0.0445238	0.053182	0.0728176	0.0696856	0.0808731	0.137053	0.054133	0.0851703	0.0363562	0.0825366	0.0877691	0.0980114	0.0922155	0.0657265	0.0527777	0.108643	0.0967325	0.0682781	0.0382692	0.0565117	0.0455444	0.110383	0.0538197	0.1319	0.0447011	0.0684084	0.0567216	0.0998887	0.100947	0.0733937	0.0702504	0.0791442	0.052836	0.517453	0.33324	0.60081	0.325843	0.130697	0.330742	0.0307812	0.234742	0.0361599	0.481165	0.443123	0.497043
cg13845982	0.164942	0.0834966	0.150831	0.0506921	0.0526239	0.027169	0.049072	0.0612436	0.0754032	0.0890787	0.0364972	0.0437938	0.027316	0.15805	0.0246059	0.051201	0.116699	0.0445529	0.0377894	0.109404	0.0872286	0.0684905	0.0339795	0.0293453	0.0523411	0.13035	0.041195	0.0593913	0.0283154	0.0242293	0.0494409	0.0824714	0.153465	0.0343129	0.0365904	0.115323	0.0252504	0.717656	0.577973	0.801564	0.645798	0.653137	0.636773	0.84957	0.0393509	0.177548	0.669053	0.614444	0.662981
cg13879483	0.115666	0.179779	0.12726	0.0816424	0.157205	0.0433404	0.0915054	0.282074	0.0891734	0.180908	0.0779201	0.138552	0.10186	0.0764348	0.0885386	0.13797	0.231844	0.0831955	0.0819617	0.090738	0.165983	0.0954697	0.0802865	0.0510409	0.0628009	0.131073	0.158313	0.0974474	0.0805613	0.118944	0.0763385	0.0878902	0.331164	0.0665002	0.0550052	0.153202	0.0476796	0.889629	0.51532	0.900784	0.706191	0.887921	0.368228	0.857242	0.187884	0.681908	0.781983	0.677855	0.843627
cg13890706	0.152326	0.128996	0.154121	0.117483	0.0959859	0.0810942	0.119707	0.0516839	0.125369	0.128107	0.0832356	0.194116	0.0564438	0.168591	0.132135	0.0956672	0.142245	0.110384	0.073497	0.145261	0.191147	0.0838836	0.0781567	0.0864369	0.09839	0.231787	0.294271	0.0965256	0.0599874	0.122412	0.0825756	0.166927	0.164718	0.108457	0.106886	0.100476	0.0918482	0.617243	0.365401	0.712442	0.483188	0.487523	0.378172	0.323018	0.188672	0.621239	0.560047	0.491934	0.575376
cg13916740	0.0930543	0.0270669	0.0300457	0.0161898	0.0141834	0.0123904	0.0246139	0.029067	0.0266783	0.154334	0.0145444	0.0164362	0.0276588	0.0161254	0.0809472	0.0236684	0.115387	0.017562	0.0133853	0.0800774	0.0779595	0.0529935	0.027616	0.0142473	0.0149531	0.0336317	0.243035	0.0558388	0.0148151	0.0736109	0.0174054	0.0131386	0.0944851	0.0157794	0.017846	0.0562601	0.0146176	0.0552633	0.462238	0.491399	0.423073	0.42135	0.420317	0.286603	0.270565	0.0809712	0.550337	0.687768	0.563818
cg13919438	0.0230527	0.0391548	0.0594943	0.0216325	0.0507706	0.0160663	0.025032	0.0211786	0.0191973	0.0360243	0.0292735	0.0309332	0.0200708	0.0224518	0.0219972	0.0434842	0.0276362	0.0171306	0.0263256	0.026861	0.0214974	0.028011	0.0278158	0.0150966	0.018773	0.0359503	0.026698	0.0468889	0.0178883	0.0177522	0.024642	0.0186707	0.0238518	0.0262367	0.0160424	0.0259585	0.0170755	0.464657	0.251683	0.508217	0.371195	0.228614	0.195319	0.504234	0.392422	0.0674549	0.382885	0.385076	0.391734
cg13929566	0.184427	0.0672261	0.0822997	0.0800438	0.072312	0.0948899	0.113357	0.0835488	0.148962	0.0700698	0.0636192	0.216353	0.0421644	0.0729859	0.190669	0.091719	0.247717	0.0985645	0.0647273	0.112022	0.118424	0.057811	0.0416507	0.0644403	0.0424051	0.200938	0.0820144	0.0710448	0.0536184	0.0907178	0.0785389	0.211135	0.184248	0.0553138	0.0867727	0.0511658	0.0933053	0.349634	0.354901	0.415876	0.609282	0.578626	0.0496036	0.487065	0.4092	0.113862	0.401856	0.362556	0.26379
cg13946520	0.173994	0.0874619	0.0625728	0.0656999	0.0743541	0.0432474	0.0531228	0.0792809	0.0814869	0.0803816	0.0233729	0.132555	0.0335557	0.0974164	0.0446563	0.0738429	0.0848942	0.0942336	0.0598239	0.267915	0.157371	0.065565	0.0321811	0.0339232	0.0288172	0.126144	0.0629969	0.0667552	0.0177723	0.111439	0.0361611	0.0866141	0.177878	0.028947	0.0592845	0.0695769	0.0411934	0.483725	0.354171	0.614808	0.472478	0.432088	0.327155	0.622402	0.24769	0.546453	0.542082	0.472166	0.482083
cg13955436	0.0934919	0.0587217	0.07609	0.0706321	0.0754293	0.0648139	0.058102	0.067778	0.0712087	0.0913264	0.057881	0.0656996	0.0729503	0.0804605	0.0713903	0.0834653	0.101664	0.0993169	0.0831887	0.14026	0.0775159	0.0637168	0.0619874	0.0495817	0.074158	0.0998622	0.11871	0.0620847	0.0564718	0.0696275	0.0651458	0.104996	0.0895887	0.0730822	0.0668883	0.0812821	0.0662814	0.612807	0.371371	0.523949	0.394076	0.495777	0.110622	0.306766	0.0888078	0.131844	0.493646	0.455212	0.48813
cg14042851	0.0870619	0.0743538	0.0974239	0.0712845	0.0551191	0.0422078	0.0581685	0.0459365	0.0597345	0.0632218	0.0453383	0.0551349	0.0455665	0.0652823	0.0662507	0.0538233	0.0886649	0.0444362	0.0522612	0.0830028	0.0655296	0.0573848	0.0642681	0.0577358	0.0496835	0.0999779	0.0707613	0.0838145	0.0493429	0.0658962	0.0484399	0.0330637	0.089956	0.0545368	0.0493189	0.0804096	0.0548807	0.571177	0.28023	0.732057	0.180067	0.495151	0.221396	0.249867	0.220665	0.602591	0.490029	0.450175	0.388906
cg14045872	0.0527543	0.0487079	0.0561227	0.0436806	0.0561993	0.0213237	0.0253053	0.0219165	0.0344874	0.0671154	0.0314128	0.0289127	0.0326452	0.071625	0.0833129	0.036073	0.0357705	0.0431073	0.0330381	0.0558789	0.02708	0.051918	0.0393633	0.0214415	0.0324144	0.0532501	0.186659	0.0547949	0.0281712	0.0307943	0.0349244	0.0275976	0.0303872	0.0277214	0.0353096	0.0421506	0.03723	0.614201	0.427977	0.699729	0.477048	0.538118	0.0848647	0.0232537	0.0315384	0.0777677	0.539871	0.579284	0.545158
cg14063488	0.0791353	0.0622859	0.0590705	0.0675159	0.0656751	0.0492044	0.0629911	0.042541	0.0644171	0.0506122	0.0599044	0.0680123	0.0370752	0.0749654	0.0436621	0.0553372	0.056781	0.0621566	0.0486056	0.0363321	0.065162	0.071808	0.0632426	0.0476426	0.05446	0.087247	0.0489161	0.0587853	0.0490646	0.0562284	0.0503324	0.0490827	0.0685627	0.0559798	0.0635687	0.0728666	0.0557711	0.32071	0.405668	0.799091	0.50877	0.360102	0.236975	0.0615456	0.0850125	0.441274	0.566466	0.624873	0.541969
cg14070647	0.153156	0.135093	0.151545	0.116115	0.137719	0.0861122	0.130954	0.125814	0.120409	0.15673	0.10016	0.150946	0.078252	0.139635	0.250964	0.112732	0.15408	0.115478	0.100687	0.152345	0.149954	0.0894936	0.100182	0.057608	0.0842146	0.228588	0.255031	0.090512	0.0771393	0.15339	0.0668756	0.159364	0.150917	0.08705	0.0713728	0.126024	0.0911887	0.516847	0.435959	0.544935	0.506872	0.139431	0.405201	0.388811	0.306725	0.400041	0.400525	0.475767	0.514235
cg14072903	0.0359298	0.0485617	0.0570868	0.0745439	0.0531377	0.0325941	0.0311045	0.0248437	0.0231348	0.0361776	0.034357	0.0298573	0.0249281	0.0463979	0.0324802	0.036648	0.0344257	0.0222526	0.0317887	0.0209683	0.0608827	0.0396789	0.0323859	0.0326186	0.0264092	0.0415946	0.0282783	0.0402271	0.0284759	0.0372355	0.0361517	0.0395144	0.0340338	0.0338957	0.0354188	0.0333055	0.0204303	0.565069	0.404886	0.0236729	0.208538	0.35578	0.0701528	0.0587701	0.0344556	0.0346945	0.60172	0.52097	0.565883
cg14088357	0.145997	0.0919508	0.129358	0.117032	0.0942236	0.0269138	0.0642798	0.045784	0.0926288	0.0858533	0.0608624	0.0590734	0.0587	0.0672315	0.0426642	0.072878	0.107364	0.0741485	0.0845599	0.115437	0.0614319	0.119459	0.0751015	0.0537003	0.0850708	0.101917	0.0455275	0.107246	0.0598186	0.0690929	0.0660724	0.0410055	0.0863454	0.0726378	0.087055	0.0877898	0.0536973	0.462653	0.375268	0.585363	0.0564796	0.507848	0.163649	0.743151	0.0383603	0.108766	0.585414	0.488663	0.482778
cg14099990	0.0715751	0.0543662	0.054048	0.0537275	0.0373935	0.0419541	0.0608254	0.0602516	0.0523154	0.0884258	0.0355501	0.0481943	0.0401845	0.066333	0.0375607	0.0405756	0.0393354	0.047109	0.0401426	0.0550575	0.059106	0.040244	0.0352389	0.0462304	0.0460698	0.0614421	0.0948168	0.0615329	0.0299043	0.0319176	0.0340113	0.0406824	0.0318282	0.0515876	0.0521893	0.0463908	0.05857	0.361643	0.375987	0.133521	0.141047	0.318512	0.0428115	0.619389	0.0895578	0.442726	0.53298	0.427656	0.384322
cg14101302	0.0337981	0.0351496	0.0561985	0.0651737	0.0253317	0.0306851	0.0387204	0.0341427	0.0393565	0.0561971	0.0360671	0.0570571	0.0304115	0.0383064	0.0251547	0.0655689	0.0577452	0.0344394	0.0324904	0.0381253	0.0526027	0.0374245	0.0368091	0.0285111	0.0323317	0.0572898	0.074019	0.0425972	0.0485153	0.0375027	0.0415575	0.0384092	0.0487981	0.0570421	0.0342899	0.0390738	0.0376924	0.459782	0.295064	0.712679	0.343056	0.468267	0.0854195	0.821997	0.176196	0.0917891	0.52815	0.555073	0.558565
cg14123942	0.0922328	0.148723	0.118277	0.0608278	0.143067	0.0424463	0.0706132	0.0723681	0.0742409	0.149516	0.0624821	0.0593261	0.0699311	0.119992	0.0555689	0.0785816	0.0720364	0.0621295	0.0544695	0.0809687	0.0535656	0.067834	0.0644624	0.0439599	0.0659409	0.0693891	0.0824153	0.127635	0.0620065	0.0905107	0.0543961	0.0571065	0.0580136	0.0833278	0.0646322	0.0801634	0.0616304	0.156286	0.371638	0.267919	0.369014	0.416095	0.0732189	0.0277596	0.095842	0.141683	0.628345	0.636716	0.518676
cg14135551	0.107418	0.0750718	0.0694913	0.121579	0.0777265	0.0724062	0.0701923	0.0504899	0.0642006	0.103791	0.0540429	0.0706494	0.0955855	0.0979634	0.0940358	0.0651611	0.0870589	0.0646962	0.061021	0.0817204	0.0783189	0.0813967	0.0648581	0.0512777	0.0865241	0.0655508	0.0683738	0.0937673	0.0743165	0.0997255	0.0804653	0.0949553	0.0714772	0.0751141	0.108949	0.0915312	0.0649341	0.322256	0.236672	0.736313	0.546022	0.239965	0.24544	0.636578	0.0820045	0.122069	0.59575	0.466489	0.558174
cg14159026	0.0354165	0.0237244	0.0423967	0.027254	0.0272307	0.0179097	0.028309	0.041887	0.0300077	0.0197175	0.0187581	0.0294841	0.0212546	0.029088	0.0178272	0.0238845	0.0363643	0.0177461	0.0268402	0.104721	0.0214383	0.0264205	0.0243154	0.0250607	0.0232104	0.0304752	0.0954887	0.0250639	0.0215672	0.0393909	0.0256556	0.024943	0.0205114	0.0264813	0.0186694	0.0274296	0.0211729	0.50829	0.349494	0.74992	0.504966	0.663695	0.11769	0.0521855	0.0392658	0.0304059	0.61554	0.548633	0.623826
cg14163665	0.0556668	0.037843	0.0426425	0.0297052	0.0353983	0.0197476	0.0318535	0.0629239	0.043423	0.0747187	0.0266761	0.0355076	0.0208736	0.0198581	0.0343926	0.0481292	0.0660364	0.0311726	0.0280462	0.080633	0.0348371	0.0361922	0.028533	0.0181632	0.0190956	0.0526749	0.0225231	0.0302575	0.0269431	0.0212965	0.03316	0.0201375	0.0695634	0.0262753	0.0227142	0.0391669	0.0370521	0.502667	0.410005	0.615653	0.489994	0.517307	0.329248	0.818811	0.431636	0.644468	0.621968	0.607833	0.576136
cg14170313	0.103892	0.104275	0.158147	0.0513864	0.112262	0.0209562	0.0586089	0.0331861	0.125932	0.116348	0.04348	0.16028	0.0557944	0.0562868	0.0354848	0.149786	0.231136	0.0970222	0.0805889	0.152608	0.0842067	0.0918083	0.0316019	0.0304896	0.0242413	0.229934	0.0439191	0.0378718	0.0230856	0.0494839	0.040126	0.127588	0.115889	0.0594502	0.0191298	0.11559	0.0523482	0.0300855	0.375801	0.54945	0.589867	0.630102	0.0581203	0.581215	0.396818	0.460734	0.65707	0.637426	0.663921
cg14185025	0.0287699	0.0382649	0.046204	0.0245818	0.0511332	0.0167758	0.0309265	0.0263478	0.0304541	0.0299799	0.0253179	0.0253621	0.0204878	0.0224756	0.0494833	0.0242015	0.0492608	0.0202756	0.0265654	0.445899	0.0289853	0.0296158	0.0346707	0.016342	0.0173139	0.0440058	0.0193679	0.0513547	0.0245942	0.0428384	0.0312953	0.0229957	0.0312827	0.025226	0.0250571	0.0349777	0.0196604	0.519105	0.362769	0.10627	0.427831	0.648023	0.0463419	0.0314698	0.0537754	0.368451	0.642166	0.482609	0.613009
cg14186641	0.0280645	0.0218588	0.0204479	0.0185267	0.0215745	0.0163456	0.0163237	0.0147718	0.0187289	0.0167971	0.0180514	0.0179804	0.0176406	0.0167203	0.0187079	0.0241591	0.0191671	0.0174356	0.0194375	0.024189	0.0173848	0.0225221	0.0165252	0.0141598	0.0157176	0.0201614	0.016796	0.0207806	0.0194765	0.0211051	0.0193441	0.0168268	0.0410183	0.0191027	0.0172215	0.0206021	0.0156726	0.0171118	0.261125	0.0214826	0.0297369	0.0211245	0.0204312	0.028455	0.024222	0.0273137	0.598241	0.57548	0.59065
cg14214706	0.104677	0.0850711	0.0803251	0.0830826	0.0811259	0.0415074	0.0389383	0.0643694	0.141958	0.123831	0.0623357	0.0958488	0.0639379	0.0472269	0.0549944	0.0747273	0.0952646	0.105683	0.0485168	0.238396	0.102762	0.0750982	0.071127	0.0306901	0.052457	0.109946	0.0975873	0.0713519	0.0543652	0.0753244	0.0470815	0.0408747	0.127766	0.0484134	0.0537413	0.0799501	0.0564307	0.50158	0.368167	0.801277	0.45827	0.35898	0.439652	0.624856	0.0386464	0.255082	0.378231	0.48819	0.428213
cg14222656	0.048779	0.0441398	0.0563696	0.0582444	0.0662732	0.0310882	0.0444	0.0740402	0.0385516	0.0530205	0.0724644	0.0434238	0.0886387	0.0224046	0.0536455	0.0662238	0.0539355	0.034445	0.0603169	0.091216	0.0824864	0.0557484	0.0374423	0.0845622	0.0815048	0.0273796	0.0245891	0.0435305	0.0676565	0.055281	0.0465247	0.0494669	0.0600118	0.0374325	0.0398314	0.0490064	0.0430789	0.0962075	0.372568	0.0752013	0.360306	0.0671306	0.0517317	0.0574013	0.0467697	0.486454	0.62854	0.412005	0.464805
cg14233354	0.19048	0.140469	0.148382	0.131989	0.154031	0.0730651	0.0916093	0.0606848	0.112227	0.143829	0.103667	0.103842	0.0932558	0.144473	0.121196	0.119868	0.121193	0.0955825	0.0866296	0.122765	0.160249	0.0860204	0.0919957	0.0681039	0.0957107	0.142967	0.22832	0.123871	0.0846575	0.123784	0.0983163	0.15888	0.158063	0.103296	0.0828803	0.124767	0.0886314	0.507933	0.388238	0.7605	0.558772	0.567891	0.503286	0.42374	0.545986	0.505738	0.603626	0.594982	0.515332
cg14243481	0.172645	0.136421	0.178647	0.107005	0.166799	0.0870789	0.12145	0.15885	0.143933	0.188825	0.0609597	0.101186	0.0626739	0.152951	0.052482	0.118916	0.192645	0.141461	0.0759864	0.13111	0.147679	0.152409	0.10779	0.051481	0.113528	0.211205	0.172391	0.16557	0.0858147	0.154856	0.0715248	0.12214	0.124342	0.134459	0.11054	0.124322	0.0849337	0.637128	0.36045	0.668267	0.44587	0.574672	0.413856	0.725252	0.364409	0.373911	0.536416	0.444917	0.563502
cg14276323	0.0188735	0.0197156	0.0210342	0.0165189	0.0203009	0.0175241	0.015175	0.016574	0.019838	0.0175548	0.0212449	0.0205124	0.015742	0.017869	0.0199357	0.0229375	0.0182894	0.0217394	0.0229918	0.018024	0.0157151	0.0213946	0.0187898	0.0185626	0.0162017	0.0169172	0.0176681	0.0183489	0.0207822	0.0181334	0.0205313	0.0191717	0.0192946	0.0185797	0.0155447	0.0235651	0.0161197	0.223484	0.176163	0.287661	0.183088	0.0545835	0.0177798	0.0195086	0.023037	0.0497257	0.443482	0.206701	0.407573
cg14277392	0.0622112	0.0964587	0.0864714	0.0849459	0.0534247	0.0351072	0.0827732	0.0321903	0.0548579	0.0920801	0.0398434	0.0533412	0.0550479	0.0667655	0.0661789	0.056732	0.149985	0.0425624	0.0546596	0.0567976	0.0785736	0.0722488	0.0674449	0.0334844	0.0570744	0.0979302	0.0827205	0.0887432	0.0364848	0.0987609	0.0418094	0.03706	0.0808592	0.0489406	0.0392051	0.098598	0.0362834	0.442686	0.177351	0.555719	0.168714	0.321685	0.165793	0.36492	0.148687	0.505655	0.371979	0.348226	0.326337
cg14282904	0.0280408	0.0405684	0.0411044	0.0343807	0.034579	0.012378	0.0182082	0.00949128	0.0274974	0.0527156	0.0206394	0.0216706	0.0136755	0.031563	0.0145629	0.0184461	0.018057	0.0159231	0.0133561	0.0383146	0.0136122	0.0211212	0.0292892	0.0119091	0.0202179	0.0363887	0.0147142	0.0208218	0.0164456	0.0221475	0.0252248	0.0141384	0.0178987	0.0159687	0.0229382	0.0141277	0.0127644	0.0129699	0.389576	0.34022	0.161747	0.311128	0.225874	0.0133549	0.0219682	0.146599	0.471415	0.366678	0.438846
cg14284952	0.0856284	0.062146	0.112881	0.0850256	0.0817675	0.0617131	0.057944	0.058599	0.0759581	0.0635173	0.0702781	0.0707293	0.063421	0.0584781	0.0480515	0.085561	0.142262	0.107053	0.0711124	0.0819626	0.0678976	0.0613449	0.0704324	0.0423999	0.0580536	0.101556	0.311887	0.12173	0.0788382	0.0896028	0.0642514	0.12954	0.14145	0.0740449	0.0546649	0.0825213	0.0667776	0.766209	0.405477	0.5992	0.565571	0.678999	0.25459	0.0419809	0.162958	0.647272	0.57343	0.477781	0.495272
cg14289246	0.0971947	0.0704062	0.0593903	0.115875	0.0662211	0.0388831	0.0585956	0.0565032	0.0964194	0.0828479	0.0391058	0.092619	0.0559227	0.088423	0.045604	0.0773593	0.0990562	0.0578514	0.0449298	0.0565293	0.0613572	0.0826594	0.0560721	0.0814666	0.0479009	0.0963508	0.0728755	0.0665452	0.0392457	0.0759805	0.060094	0.0539985	0.163496	0.0543484	0.0697509	0.0832375	0.0449492	0.606014	0.184959	0.693585	0.360746	0.546595	0.245631	0.604504	0.0841498	0.61746	0.501244	0.511113	0.426475
cg14314653	0.0567947	0.0884839	0.0798848	0.055213	0.0792139	0.0556185	0.0539834	0.264774	0.062329	0.0434557	0.0763112	0.0649187	0.074744	0.0728074	0.0738695	0.0805859	0.0687705	0.0717638	0.0848183	0.222032	0.0641173	0.07468	0.0861701	0.0503783	0.0704624	0.0607667	0.0567991	0.0682221	0.0512261	0.0646916	0.0730592	0.0777224	0.102571	0.0800432	0.0842933	0.0741595	0.0521384	0.254551	0.37571	0.0563943	0.59481	0.661081	0.0658823	0.0340944	0.0602995	0.0845251	0.633087	0.165631	0.579408
cg14330641	0.102562	0.0618957	0.0903011	0.0689104	0.0622773	0.0585779	0.0669051	0.060679	0.0795341	0.152172	0.054774	0.0788052	0.0575865	0.0728392	0.0761753	0.103568	0.0911658	0.0634492	0.0542015	0.068825	0.0632287	0.0652941	0.0807996	0.0526564	0.0597743	0.0813073	0.0804551	0.0796749	0.0677161	0.112269	0.0503338	0.0793975	0.0843336	0.0654778	0.0654288	0.0663809	0.0514905	0.208127	0.135922	0.53942	0.331325	0.457185	0.142559	0.440938	0.136139	0.403785	0.330654	0.568302	0.369732
cg14348439	0.0824984	0.0704547	0.0433345	0.0616483	0.055069	0.015291	0.03287	0.0267497	0.033525	0.0215708	0.0682855	0.0531151	0.0195222	0.0312552	0.0398838	0.0569677	0.078876	0.0649419	0.0234528	0.0609831	0.153133	0.0217635	0.0235065	0.0178208	0.0196739	0.223545	0.16536	0.0185001	0.0180517	0.0804322	0.0426826	0.0309638	0.120607	0.0390501	0.053402	0.0434537	0.0410289	0.523923	0.291219	0.586275	0.386459	0.400024	0.357324	0.62818	0.380043	0.555351	0.484061	0.4436	0.389016
cg14370314	0.17161	0.155024	0.175813	0.0944823	0.170913	0.0430564	0.119906	0.0541383	0.165017	0.207457	0.0604412	0.0923359	0.0630865	0.171896	0.0731146	0.17444	0.175678	0.130644	0.0863122	0.194731	0.146207	0.126787	0.0944646	0.0408941	0.103339	0.227779	0.202706	0.117462	0.050643	0.0664389	0.0908086	0.134682	0.190256	0.0908005	0.0863877	0.146548	0.0335779	0.646393	0.404071	0.646205	0.493823	0.413306	0.453653	0.724025	0.041831	0.189899	0.537655	0.619862	0.513672
cg14388488	0.0695736	0.0592618	0.0755646	0.0708155	0.0598116	0.0746686	0.0709846	0.17333	0.0538963	0.0848057	0.0531639	0.076288	0.0876057	0.0495646	0.0645218	0.0744533	0.0679621	0.0645953	0.0867656	0.0912081	0.0697754	0.106611	0.0669651	0.0741037	0.0631978	0.0950594	0.053804	0.0778333	0.0509767	0.0816198	0.056393	0.0480472	0.0834597	0.0868659	0.0539559	0.104859	0.0454653	0.224039	0.531076	0.420627	0.340693	0.121193	0.195796	0.556116	0.0627068	0.105565	0.650467	0.285957	0.595803
cg14411266	0.143198	0.109533	0.133723	0.262915	0.194928	0.0743646	0.176602	0.118333	0.176745	0.134862	0.133469	0.167312	0.113836	0.0551374	0.0325987	0.139217	0.17945	0.182984	0.0689911	0.163974	0.165525	0.114504	0.0946264	0.0416684	0.0266124	0.286216	0.208127	0.0677915	0.0536201	0.167841	0.0552364	0.183755	0.216773	0.135762	0.0299297	0.170546	0.14478	0.609499	0.253811	0.513581	0.454044	0.243665	0.263808	0.472764	0.36735	0.526624	0.517935	0.35761	0.375891
cg14421860	0.137574	0.0375008	0.0459788	0.0340475	0.117298	0.0304038	0.108248	0.0779252	0.106647	0.213942	0.0272249	0.0844346	0.123322	0.0385301	0.029478	0.187967	0.24694	0.121478	0.0423128	0.163526	0.0477887	0.0564127	0.0588997	0.0232451	0.0294016	0.192045	0.199867	0.0399235	0.030377	0.109132	0.0310397	0.0553937	0.138389	0.0508703	0.0220271	0.119006	0.0655509	0.749457	0.335594	0.797519	0.601924	0.631913	0.584915	0.757566	0.395663	0.0408456	0.643079	0.556822	0.629495
cg14449051	0.146908	0.131097	0.142748	0.126064	0.140855	0.0702629	0.109904	0.0563824	0.0888524	0.140595	0.0723387	0.0773491	0.0811836	0.112442	0.0964213	0.118776	0.0974396	0.116347	0.0950258	0.11431	0.147114	0.119628	0.109916	0.0922692	0.149453	0.138813	0.0856339	0.127602	0.0821651	0.110223	0.123453	0.122988	0.12152	0.0959809	0.110166	0.0880798	0.121624	0.390723	0.439378	0.789344	0.512364	0.532022	0.343912	0.791723	0.419598	0.527573	0.570568	0.46772	0.67452
cg14453201	0.14193	0.0488181	0.0936444	0.0813774	0.130331	0.0435842	0.0471613	0.0730135	0.0596478	0.117645	0.046955	0.0673665	0.0450869	0.0413458	0.0528568	0.101382	0.140415	0.108991	0.0454565	0.068769	0.0815731	0.0482222	0.0683708	0.0581086	0.0584004	0.113715	0.0866028	0.0492439	0.0501489	0.0583441	0.0676188	0.0651669	0.0989307	0.0521179	0.0658374	0.123185	0.041911	0.751705	0.40427	0.36978	0.485831	0.541314	0.191205	0.238611	0.13067	0.692145	0.672801	0.553403	0.659288
cg14488905	0.0486734	0.0619626	0.0575092	0.038718	0.0633545	0.0340268	0.0341197	0.272602	0.0426649	0.0382013	0.053282	0.0467485	0.0697785	0.0520321	0.0510997	0.057356	0.0629501	0.0363191	0.0598512	0.113505	0.0540712	0.0785415	0.0489665	0.0362393	0.0437173	0.0518576	0.0467576	0.0557428	0.0432908	0.0502108	0.0532132	0.0415255	0.0451218	0.0464673	0.0571078	0.0451785	0.0473071	0.067972	0.395127	0.424961	0.535584	0.270157	0.41471	0.378912	0.0634041	0.376639	0.697803	0.419725	0.58868
cg14499413	0.177783	0.133112	0.188039	0.141361	0.138057	0.0901255	0.117478	0.104594	0.0983345	0.156917	0.0871825	0.125728	0.0878022	0.0880331	0.116367	0.121921	0.196224	0.109896	0.0983681	0.108893	0.123544	0.120002	0.110914	0.049529	0.0713805	0.189489	0.157699	0.117476	0.0535349	0.172393	0.0864877	0.158001	0.170693	0.145373	0.0702015	0.126065	0.0634705	0.747597	0.442523	0.534529	0.526461	0.160425	0.355615	0.0438389	0.237852	0.308946	0.552482	0.534215	0.578228
cg14510812	0.0512075	0.112992	0.0656761	0.0438609	0.0740868	0.0278788	0.0408099	0.0266446	0.0515135	0.0388737	0.0344045	0.0543216	0.0310311	0.0559347	0.0439463	0.0443498	0.0585359	0.0374712	0.038176	0.0680079	0.0593755	0.0592677	0.0458142	0.0316367	0.0334873	0.0865069	0.0780156	0.105527	0.0318336	0.0908924	0.0326047	0.0391828	0.0511981	0.0656024	0.0516338	0.0444257	0.0352495	0.549304	0.367857	0.728736	0.522788	0.642213	0.185906	0.697416	0.207058	0.360385	0.529925	0.45828	0.4979
cg14531560	0.207767	0.0279511	0.0358708	0.0277754	0.0497334	0.0157538	0.0674818	0.0628188	0.045781	0.14732	0.0223364	0.115008	0.0129832	0.021983	0.0152487	0.0671027	0.0791707	0.0738404	0.0480486	0.0761507	0.0264226	0.0262133	0.0504781	0.0140055	0.0486584	0.052676	0.308588	0.0486049	0.0198345	0.125576	0.0441948	0.0579438	0.216258	0.06844	0.122783	0.0264689	0.0463421	0.580845	0.342895	0.587906	0.479213	0.506635	0.446911	0.608291	0.472799	0.571195	0.516521	0.444153	0.473301
cg14553600	0.0532679	0.0360436	0.0425769	0.0238021	0.0206429	0.0147986	0.0155272	0.0308824	0.0208713	0.0248695	0.0204635	0.0271551	0.0178472	0.0225141	0.0646266	0.0545977	0.0392513	0.0559022	0.0199186	0.100176	0.0162585	0.021726	0.0272333	0.0167452	0.0171923	0.0840999	0.013548	0.0190445	0.0148668	0.0234632	0.0280583	0.0221737	0.150706	0.0486742	0.037755	0.0352846	0.0215073	0.0375073	0.094242	0.0696892	0.534155	0.58214	0.42326	0.501215	0.0318073	0.601276	0.552972	0.525699	0.577906
cg14558428	0.0218082	0.0207921	0.0246079	0.0211335	0.0232898	0.0194336	0.0181341	0.018441	0.0221242	0.0201406	0.0245045	0.0218233	0.0208304	0.0219601	0.0249723	0.0292005	0.0215999	0.0218271	0.023672	0.0243445	0.020008	0.0260268	0.0251009	0.0189768	0.0209005	0.0207391	0.0183951	0.0208747	0.0243647	0.0232697	0.0238122	0.0196382	0.0288353	0.0235798	0.019203	0.0254169	0.0214957	0.401581	0.308586	0.319059	0.360298	0.280702	0.0197657	0.0258244	0.0315072	0.533323	0.479356	0.384172	0.296918
cg14591786	0.0884952	0.102752	0.0584891	0.100805	0.0356333	0.0292131	0.0380329	0.0245527	0.0663997	0.109359	0.0234196	0.0199913	0.0293201	0.0682366	0.0175462	0.0600172	0.0381475	0.034875	0.0310456	0.109288	0.0450026	0.0987381	0.0420789	0.0199197	0.0450894	0.09706	0.0281629	0.09661	0.0224571	0.0720702	0.0335291	0.0322311	0.0389999	0.0299353	0.0548565	0.0377999	0.0191987	0.520666	0.210169	0.451491	0.361807	0.435326	0.0214592	0.548304	0.0249406	0.0297233	0.541085	0.518178	0.558127
cg14602341	0.0305434	0.021785	0.0315416	0.0206648	0.0247924	0.0224653	0.0246148	0.0230708	0.025052	0.0173043	0.0170554	0.0231563	0.014642	0.0194321	0.0261257	0.030799	0.0396276	0.0209343	0.0255654	0.0205319	0.017885	0.0226088	0.0265102	0.0155297	0.0158381	0.0281489	0.0180532	0.0258476	0.0198244	0.0259723	0.0214019	0.0399067	0.0381459	0.0283759	0.0231709	0.0315505	0.019759	0.26301	0.253681	0.382423	0.336162	0.167686	0.156661	0.0243845	0.0264687	0.0164238	0.456292	0.422114	0.23895
cg14604568	0.106622	0.0980838	0.0977191	0.055831	0.077945	0.0174653	0.0305138	0.0522383	0.034583	0.063072	0.0223641	0.0313579	0.018965	0.032406	0.0159098	0.0301021	0.0383521	0.0226607	0.0230736	0.158474	0.0461475	0.0546984	0.0271632	0.0213234	0.0279816	0.0780743	0.0678854	0.11055	0.021231	0.0426132	0.0210724	0.0407017	0.0949247	0.0412656	0.0655204	0.0463644	0.0196996	0.513828	0.395269	0.64456	0.447128	0.19904	0.478408	0.0140156	0.0717138	0.660388	0.474205	0.543002	0.33314
cg14613271	0.20613	0.109597	0.156245	0.118342	0.154727	0.0522357	0.0865136	0.0888529	0.244722	0.195984	0.117492	0.105858	0.0748069	0.130246	0.15249	0.197334	0.315099	0.139494	0.0765901	0.100007	0.137226	0.116179	0.171827	0.056234	0.0712082	0.298571	0.256061	0.186544	0.0567939	0.115204	0.0938713	0.0755068	0.353313	0.0710805	0.0810307	0.227152	0.0669315	0.460145	0.280594	0.770561	0.398487	0.582168	0.0918583	0.625538	0.173915	0.414623	0.587869	0.382114	0.5024
cg14633783	0.040148	0.0347516	0.0479163	0.0342387	0.0452536	0.0279902	0.0306459	0.0271421	0.0353001	0.0357101	0.0377646	0.0320799	0.0291004	0.0346908	0.0348578	0.0365361	0.0406321	0.0313824	0.0299719	0.035767	0.0281479	0.0346533	0.0316606	0.0262408	0.0365161	0.0435001	0.0326536	0.0305174	0.0294619	0.0318369	0.0484195	0.0286988	0.051614	0.0350498	0.0251336	0.0406575	0.0259	0.23648	0.333619	0.779548	0.368946	0.468257	0.211904	0.0518257	0.280991	0.0467364	0.467704	0.393054	0.503206
cg14642432	0.168051	0.17464	0.203903	0.220457	0.1282	0.104132	0.108692	0.0908752	0.143797	0.21178	0.0912562	0.179846	0.197391	0.18112	0.0749433	0.154017	0.123389	0.104798	0.13578	0.177607	0.185994	0.12148	0.0983045	0.125367	0.185231	0.16021	0.134936	0.145648	0.14483	0.335075	0.0847748	0.130323	0.0964832	0.162331	0.150416	0.165085	0.147679	0.346491	0.418239	0.788466	0.516446	0.580968	0.452007	0.837074	0.175728	0.705906	0.708079	0.435156	0.587258
cg14652031	0.0183826	0.0307199	0.0349012	0.05985	0.0324928	0.0351661	0.0428266	0.027611	0.0215263	0.063005	0.0203949	0.0461709	0.032261	0.0497972	0.0295294	0.0530248	0.0860823	0.0321447	0.0377941	0.0222531	0.0385274	0.0320536	0.0288043	0.0202499	0.029101	0.0422838	0.199428	0.0515445	0.0495651	0.038753	0.0364026	0.0354849	0.041328	0.0426475	0.0148267	0.0309096	0.0309811	0.435158	0.33549	0.529656	0.404041	0.404091	0.0344566	0.0222224	0.264721	0.302946	0.443678	0.470587	0.47332
cg14660839	0.0244331	0.0148942	0.0168958	0.012184	0.0155487	0.0143306	0.0134308	0.0266976	0.0153347	0.0227248	0.0153579	0.0135376	0.0102414	0.0147366	0.0141406	0.0161491	0.0159038	0.025731	0.0149641	0.0234859	0.011457	0.0149069	0.0154509	0.0139471	0.0124604	0.0880012	0.0120464	0.0143336	0.0127422	0.0151794	0.0642831	0.0152411	0.0393293	0.0140207	0.0235686	0.0170216	0.0142282	0.0178864	0.51606	0.527463	0.491202	0.290153	0.0141532	0.0182289	0.0350475	0.0238507	0.524466	0.534091	0.538359
cg14662355	0.124283	0.0992375	0.10082	0.090349	0.0832708	0.0446576	0.0762259	0.075932	0.108775	0.0672331	0.0419134	0.0750301	0.0334299	0.0798281	0.0550724	0.0745141	0.14676	0.0795201	0.05475	0.226548	0.074935	0.0728499	0.0664638	0.0576894	0.0765167	0.130915	0.202001	0.0704825	0.0480374	0.0512322	0.0671682	0.0589097	0.118675	0.0633661	0.0537713	0.0798541	0.0641788	0.635345	0.272561	0.661936	0.353077	0.435814	0.458603	0.384726	0.0429731	0.0480274	0.442418	0.444117	0.469786
cg14667871	0.0505029	0.0641528	0.067276	0.0531294	0.0682024	0.0263658	0.0395499	0.0616548	0.0320355	0.0592001	0.0279227	0.0418401	0.0227119	0.0628148	0.174543	0.0519499	0.0812402	0.043303	0.0385985	0.0699424	0.0265642	0.0496967	0.0351172	0.0227098	0.0242415	0.0789859	0.062177	0.0718055	0.0299998	0.0530289	0.033294	0.0632846	0.0763321	0.0397775	0.0262911	0.0524752	0.0334997	0.525212	0.327702	0.0221359	0.436161	0.514744	0.206324	0.0542715	0.0281031	0.267119	0.498673	0.471655	0.460002
cg14675211	0.0717751	0.0522721	0.0304119	0.0240374	0.0351406	0.0257564	0.0299899	0.0278188	0.0320857	0.0184132	0.067269	0.043351	0.0190166	0.039356	0.0259211	0.0650324	0.0720336	0.0290487	0.0235337	0.0678829	0.0687901	0.0246422	0.0224614	0.0215869	0.0155324	0.110096	0.156982	0.02161	0.0255108	0.0236007	0.0267451	0.0276225	0.130527	0.0263841	0.0329417	0.0269754	0.0181594	0.45766	0.235811	0.585899	0.358585	0.438613	0.249317	0.576911	0.30463	0.498241	0.454281	0.495669	0.398051
cg14677681	0.0191578	0.0217035	0.0188709	0.0162567	0.0171167	0.0146476	0.0171247	0.0143867	0.0161966	0.0199717	0.0216378	0.0182743	0.0163455	0.0150586	0.016218	0.0208539	0.0177116	0.0161771	0.0151273	0.0161589	0.0143544	0.019815	0.0163458	0.0171709	0.0136041	0.0316125	0.0154404	0.0171597	0.0199356	0.0144452	0.0237438	0.0148486	0.0303255	0.0172476	0.0169845	0.0170556	0.0141529	0.399165	0.360394	0.0503228	0.41637	0.187216	0.030852	0.0141995	0.0260446	0.361586	0.526426	0.0313149	0.392968
cg14688104	0.0266777	0.0891302	0.0793306	0.0587682	0.0780312	0.0150221	0.0795758	0.0175946	0.0223047	0.132194	0.0188892	0.0171004	0.0155234	0.0237352	0.0176491	0.0211073	0.0210722	0.0253653	0.0200306	0.115287	0.01547	0.0422652	0.0200426	0.0156371	0.0314909	0.0451113	0.0226723	0.0260504	0.0163311	0.0952639	0.0195534	0.0242644	0.0206992	0.0334373	0.03391	0.0301826	0.0204015	0.660991	0.33388	0.0146276	0.211793	0.0154831	0.0137767	0.020369	0.0197219	0.0172246	0.513041	0.532812	0.371465
cg14813603	0.169755	0.0651551	0.113176	0.112645	0.116438	0.0924524	0.0694909	0.093025	0.144273	0.0734946	0.112511	0.132156	0.10482	0.086866	0.11546	0.100619	0.128866	0.173181	0.101051	0.126518	0.112518	0.111436	0.10907	0.102342	0.110791	0.0946427	0.123777	0.0873554	0.100063	0.106518	0.088256	0.0983736	0.196834	0.0897175	0.0948034	0.10327	0.0809638	0.458854	0.502442	0.668189	0.474923	0.294689	0.216701	0.535561	0.0933974	0.0752107	0.53278	0.543203	0.560785
cg14831174	0.270126	0.144367	0.161796	0.117919	0.167136	0.0768369	0.152206	0.323778	0.136808	0.225297	0.0817562	0.103403	0.114604	0.224596	0.0536808	0.112253	0.127448	0.103268	0.069782	0.22596	0.15375	0.119995	0.0992263	0.0817729	0.10415	0.201115	0.194734	0.138945	0.061428	0.112735	0.0972373	0.133942	0.194013	0.0935215	0.146422	0.139888	0.077153	0.615793	0.584088	0.550392	0.58712	0.668324	0.593078	0.699699	0.0963774	0.244834	0.645961	0.480284	0.651782
cg14839351	0.0292332	0.0309569	0.0408877	0.0247702	0.0453615	0.0205012	0.0225394	0.0241084	0.0299405	0.0269655	0.0247863	0.02505	0.0223103	0.0277454	0.0187835	0.0454602	0.0525801	0.0209424	0.0317234	0.0322608	0.0333314	0.0304347	0.0267559	0.020991	0.0249589	0.0494558	0.0198893	0.0377262	0.0295966	0.0271826	0.0291224	0.0216444	0.0360143	0.02355	0.0204987	0.0208744	0.0184618	0.0525046	0.0583499	0.576171	0.394673	0.468122	0.15445	0.0274295	0.0225015	0.0285854	0.456443	0.205354	0.424125
cg14962363	0.095288	0.0382285	0.0511968	0.0355634	0.0471977	0.0236266	0.0376054	0.0597666	0.0952007	0.0640845	0.0362224	0.0497701	0.0517025	0.0209741	0.0396954	0.072568	0.0824045	0.0417323	0.0266131	0.0519243	0.0321174	0.0387477	0.0453343	0.019151	0.024298	0.0746904	0.0302277	0.0373653	0.0257083	0.0493401	0.0283098	0.0468036	0.116321	0.0376534	0.0255672	0.0546009	0.0248332	0.503313	0.134047	0.605793	0.352889	0.13324	0.151323	0.348646	0.169694	0.191362	0.294633	0.413354	0.262113
cg14980983	0.259537	0.109999	0.184897	0.0391904	0.0697349	0.0195117	0.0883399	0.139811	0.142122	0.22062	0.0426535	0.0703234	0.0386823	0.233867	0.0264283	0.0950411	0.147627	0.0632027	0.0274846	0.162378	0.159179	0.0897962	0.0603972	0.020798	0.030056	0.188211	0.105384	0.0938482	0.0193211	0.0212148	0.0265011	0.142144	0.25239	0.0471055	0.0687286	0.196244	0.0256983	0.681586	0.590805	0.796887	0.668604	0.72741	0.684996	0.831119	0.064675	0.259455	0.688764	0.636725	0.673177
cg14997226	0.0216637	0.016085	0.0182468	0.0203543	0.021903	0.0129308	0.0127607	0.0155317	0.0236472	0.0169871	0.0313283	0.0262071	0.0133183	0.0176245	0.0134216	0.0302042	0.0261978	0.0269657	0.0124381	0.0333396	0.0512943	0.0149861	0.013454	0.0115351	0.0103701	0.0957667	0.146194	0.0152039	0.0129583	0.0142058	0.0191142	0.0163835	0.0666964	0.0192151	0.0189689	0.0184663	0.0141882	0.505745	0.260807	0.522671	0.383544	0.427648	0.311973	0.528113	0.211437	0.235282	0.446968	0.446034	0.37333
cg15042080	0.0421766	0.0302533	0.0369692	0.0444021	0.0275989	0.0290014	0.0363511	0.0274725	0.0332658	0.0310643	0.0317296	0.029693	0.0375868	0.0402462	0.0439786	0.0293269	0.0298876	0.0278561	0.0305852	0.0245954	0.0445382	0.0273362	0.0317726	0.0232806	0.0298153	0.0366719	0.0300923	0.0256816	0.0300918	0.0324721	0.0326805	0.0286126	0.0343544	0.0363273	0.033868	0.0307562	0.0328775	0.645006	0.322086	0.0242181	0.217951	0.124684	0.0408406	0.0465486	0.0592055	0.0805935	0.53838	0.519633	0.593811
cg15071251	0.155742	0.120925	0.167822	0.045607	0.0894405	0.0357115	0.0786264	0.0405914	0.14495	0.207047	0.0962022	0.13102	0.0765753	0.0839391	0.0927734	0.143638	0.130118	0.11995	0.0422347	0.180227	0.192221	0.0704531	0.0860997	0.0333377	0.055339	0.13385	0.162462	0.135311	0.0442097	0.0515529	0.0887475	0.0842892	0.227655	0.0516978	0.0834012	0.132164	0.0464064	0.412735	0.338986	0.383519	0.416337	0.482749	0.137109	0.041887	0.412695	0.6092	0.327283	0.438113	0.421422
cg15087347	0.127597	0.070227	0.0933668	0.0464215	0.0735615	0.0394287	0.0556881	0.0569748	0.175832	0.127854	0.0796337	0.0985969	0.068154	0.090043	0.0722951	0.109149	0.135006	0.059759	0.0321061	0.0903572	0.15665	0.0785713	0.0747269	0.0520755	0.0394793	0.21175	0.168718	0.0892943	0.0304858	0.0459425	0.0679401	0.0833856	0.183221	0.077533	0.0556989	0.115547	0.0635955	0.138633	0.22977	0.546498	0.448192	0.595258	0.357855	0.32402	0.121595	0.293164	0.547281	0.48806	0.495129
cg15090727	0.0857042	0.100692	0.0821846	0.050846	0.0690558	0.0400076	0.0457956	0.0320323	0.049223	0.0562808	0.0483174	0.0578905	0.0442393	0.0825532	0.0386243	0.0464483	0.0563851	0.0331931	0.0383718	0.10898	0.063967	0.0592577	0.0443183	0.0394427	0.0665029	0.0553592	0.0480653	0.0963489	0.0479578	0.0814696	0.0528881	0.0467168	0.0384634	0.0646742	0.0510222	0.0657108	0.0553614	0.246387	0.246068	0.275997	0.290388	0.265811	0.0954594	0.510031	0.0558875	0.0739941	0.523271	0.487422	0.551071
cg15093079	0.0524292	0.0303872	0.0367647	0.028559	0.0470979	0.0295389	0.0315975	0.0616291	0.0506643	0.0445733	0.0462123	0.0409891	0.0272872	0.0369365	0.0346663	0.0292787	0.0322291	0.0390364	0.0298034	0.0596925	0.0423717	0.0281096	0.0327064	0.0297906	0.0311481	0.0499227	0.0387777	0.0346432	0.019976	0.0268409	0.0261893	0.0379184	0.0384444	0.0269626	0.0330563	0.0345029	0.0403562	0.488634	0.236042	0.80056	0.14279	0.0257959	0.0460189	0.0446091	0.372583	0.0698962	0.526101	0.519673	0.576459
cg15129823	0.0476311	0.0835378	0.0903336	0.0589669	0.0684534	0.0215648	0.031031	0.0424412	0.0523237	0.0321439	0.0401808	0.0382498	0.0350882	0.0348532	0.0403102	0.0501344	0.060408	0.029324	0.0706412	0.186843	0.0393704	0.0660023	0.0544742	0.0300686	0.0517588	0.0434124	0.0628412	0.0524626	0.041564	0.0360066	0.0411705	0.0351307	0.0375304	0.0581537	0.0450636	0.0381742	0.0238973	0.349442	0.113383	0.60639	0.328755	0.34235	0.0385635	0.0305316	0.0367611	0.220883	0.410818	0.131289	0.41111
cg15146859	0.0400756	0.0504402	0.0671824	0.0409529	0.0538718	0.0196617	0.0241587	0.0363202	0.0400652	0.0373987	0.0247811	0.0195639	0.034556	0.0355659	0.0243165	0.0356174	0.0377918	0.0377061	0.0293633	0.054923	0.0537685	0.0328569	0.0345397	0.0329962	0.0292375	0.0309201	0.0702891	0.0585617	0.0235847	0.0358152	0.0289178	0.0243261	0.0226226	0.0265052	0.0456109	0.0333466	0.022137	0.581889	0.234215	0.723352	0.470763	0.487786	0.0261922	0.0267357	0.0399462	0.373626	0.561615	0.114232	0.607654
cg15167956	0.179178	0.168376	0.131764	0.19379	0.161635	0.0458459	0.100877	0.0436338	0.155683	0.240777	0.0701528	0.12608	0.0674039	0.218657	0.212209	0.204547	0.138224	0.0771164	0.175933	0.262568	0.180911	0.133724	0.0674014	0.0755894	0.115644	0.214604	0.282454	0.177752	0.0890399	0.0794174	0.0853235	0.131618	0.0535338	0.0937121	0.11087	0.101708	0.0915265	0.557078	0.436938	0.668844	0.543822	0.584302	0.494758	0.112806	0.548797	0.698245	0.569567	0.606431	0.636184
cg15179725	0.0328798	0.0358818	0.0256438	0.0319357	0.0236129	0.0129799	0.0256705	0.0394414	0.0272755	0.0695557	0.0203744	0.0263902	0.0194604	0.014059	0.0188383	0.0395647	0.0751275	0.0269175	0.0243992	0.049935	0.0518746	0.0333148	0.028335	0.0109364	0.0171745	0.0531687	0.0270506	0.0388071	0.0133839	0.022869	0.0153469	0.0189466	0.0785164	0.0169133	0.0194417	0.0340698	0.0174495	0.15519	0.0987075	0.520333	0.305268	0.340948	0.0726363	0.608725	0.0252205	0.0206329	0.349158	0.185879	0.32409
cg15190742	0.160672	0.0858393	0.0925506	0.0956603	0.0892993	0.0896818	0.10658	0.0904592	0.127568	0.155523	0.0561368	0.117825	0.0915166	0.0835903	0.122404	0.0716273	0.192286	0.138678	0.0939812	0.212196	0.12816	0.0852797	0.0911937	0.0687596	0.0736092	0.148282	0.151109	0.0446585	0.0428375	0.0763211	0.075984	0.120012	0.160569	0.0699886	0.0808365	0.0848036	0.137874	0.440453	0.248456	0.513558	0.39832	0.41351	0.18751	0.711149	0.319789	0.606813	0.482023	0.413876	0.442556
cg15244223	0.0180778	0.0330056	0.0529316	0.01524	0.0267017	0.0146929	0.0228034	0.0131601	0.0347302	0.0340745	0.0163686	0.0162505	0.0121751	0.0179511	0.0162513	0.0308137	0.0424979	0.0180637	0.0177262	0.0200106	0.0255965	0.0222246	0.0216425	0.0230569	0.0182146	0.0268389	0.0442677	0.0362902	0.0161038	0.020497	0.0237245	0.0161677	0.0148208	0.0373036	0.0221055	0.0214925	0.0177648	0.0416376	0.246348	0.504413	0.42443	0.487362	0.213066	0.44607	0.0363581	0.377434	0.431761	0.384853	0.357742
cg15286044	0.0941587	0.0845573	0.0987836	0.0958824	0.132927	0.0592416	0.0764459	0.0898621	0.135083	0.0861429	0.0883899	0.0840562	0.0919998	0.11577	0.0633491	0.0813413	0.0852954	0.0751513	0.0868944	0.122514	0.0950325	0.0951349	0.0948633	0.106236	0.0791363	0.0734185	0.0584446	0.0970513	0.0609137	0.0617634	0.0691001	0.0810903	0.0730179	0.0562803	0.0916197	0.0560233	0.0778315	0.599965	0.221964	0.362519	0.45694	0.472617	0.0993183	0.242187	0.0738024	0.488301	0.573804	0.348214	0.442701
cg15308062	0.0453565	0.0272935	0.0285441	0.0410384	0.0388973	0.0235782	0.0380288	0.0329444	0.0447532	0.0331704	0.0389244	0.0447856	0.0327876	0.0485112	0.0857467	0.0318909	0.0268446	0.0297192	0.0395562	0.0439352	0.033745	0.0312528	0.0262714	0.0273594	0.0258564	0.0341809	0.0318012	0.040636	0.0325137	0.0250011	0.036678	0.031816	0.0439672	0.0371912	0.0372143	0.034153	0.0362265	0.503374	0.29085	0.0395201	0.0585874	0.0246609	0.03576	0.578985	0.0423891	0.0435905	0.543856	0.461821	0.521861
cg15322783	0.174991	0.0601021	0.0551021	0.0553393	0.0468171	0.046322	0.0591251	0.0370465	0.163571	0.18296	0.0387781	0.0654356	0.0356045	0.0510302	0.0483949	0.0528868	0.0730757	0.0703333	0.0400673	0.11858	0.18083	0.0634852	0.0515578	0.0437414	0.0355248	0.0643531	0.269934	0.101732	0.0460394	0.0627753	0.0564499	0.0426497	0.120786	0.0438663	0.0572142	0.0512856	0.0521296	0.551663	0.435691	0.7514	0.430645	0.534967	0.310514	0.123497	0.0676971	0.454224	0.571723	0.626202	0.504442
cg15333318	0.165289	0.0760947	0.0944308	0.109325	0.0865056	0.131195	0.0957558	0.0847133	0.15242	0.149637	0.0803724	0.13978	0.0831646	0.112123	0.151785	0.101954	0.118259	0.103912	0.0810216	0.0780922	0.1447	0.0842384	0.0939999	0.0837514	0.0594179	0.134772	0.124182	0.104491	0.0788934	0.126117	0.0845797	0.139354	0.173806	0.0779981	0.0987385	0.112419	0.110364	0.362824	0.228049	0.383529	0.519448	0.271845	0.271782	0.608085	0.498348	0.194154	0.517453	0.358625	0.566977
cg15343119	0.186524	0.177844	0.218791	0.19892	0.169984	0.110934	0.174151	0.0812954	0.135454	0.175146	0.123615	0.122792	0.0929547	0.208007	0.106499	0.0983848	0.13404	0.116026	0.145533	0.140694	0.176651	0.129132	0.118809	0.122779	0.168262	0.113382	0.170967	0.208033	0.0861471	0.152466	0.119066	0.110296	0.078196	0.145616	0.17596	0.106249	0.119098	0.602405	0.37604	0.691164	0.532256	0.507109	0.146026	0.480181	0.353088	0.541163	0.57771	0.150314	0.585299
cg15344220	0.0466426	0.0387907	0.0308572	0.026858	0.0304812	0.0197068	0.0207418	0.0565715	0.0230955	0.0272793	0.0255987	0.0285436	0.0269087	0.030239	0.0235798	0.0247804	0.0302552	0.0219172	0.0260518	0.0500513	0.0312948	0.0247611	0.0220554	0.0233402	0.023874	0.0375107	0.0192168	0.0268003	0.0241402	0.0321931	0.0208782	0.028489	0.0405461	0.0287658	0.0284617	0.0267062	0.0261415	0.578384	0.328669	0.808837	0.577211	0.19761	0.31482	0.415887	0.0300486	0.402936	0.597874	0.510549	0.617191
cg15364725	0.0471967	0.060002	0.104246	0.0226443	0.0749017	0.0387326	0.0788856	0.0416423	0.026904	0.0398456	0.0623598	0.0258955	0.0393165	0.113744	0.0371264	0.0525227	0.137894	0.0792523	0.0600964	0.108033	0.0394867	0.0613413	0.0572324	0.02589	0.0429358	0.0600546	0.271819	0.059819	0.0319698	0.0560917	0.0867687	0.0842175	0.0649862	0.0912744	0.0335291	0.0458468	0.0216693	0.345091	0.466106	0.0977905	0.177272	0.33491	0.0252523	0.159458	0.0428004	0.0509495	0.547881	0.560033	0.5336
cg15376615	0.0266733	0.0247704	0.0222731	0.0610205	0.0253658	0.0534757	0.0347073	0.0458484	0.0278324	0.0425449	0.0309502	0.032206	0.0254611	0.0332083	0.026666	0.0370512	0.0639065	0.0270224	0.146512	0.130465	0.0491795	0.0310809	0.0262812	0.0408535	0.0258432	0.0374092	0.0190517	0.0336746	0.0350197	0.17379	0.0388262	0.0581812	0.0262795	0.0329025	0.0318466	0.0250345	0.034008	0.371189	0.319747	0.389693	0.240207	0.283644	0.339978	0.788653	0.0327076	0.630582	0.536719	0.54444	0.522023
cg15412498	0.0215582	0.034642	0.0326225	0.0187493	0.0350256	0.0186859	0.0189044	0.0567705	0.0245787	0.0367985	0.0233976	0.0188972	0.0266051	0.0197573	0.0260338	0.0349534	0.0305351	0.0298481	0.023103	0.0615059	0.02861	0.0300069	0.024405	0.0149028	0.0208385	0.0380103	0.0175802	0.0272543	0.0183273	0.0216262	0.0261889	0.0213414	0.0229184	0.0209212	0.0235912	0.0249274	0.0187566	0.0230659	0.341156	0.0206566	0.0373811	0.0187707	0.0211186	0.0197803	0.0308904	0.0287368	0.500422	0.548365	0.34345
cg15462174	0.0317046	0.0168396	0.0212659	0.0173249	0.0219784	0.0175004	0.0165566	0.0171673	0.0182256	0.0178054	0.0179094	0.0174463	0.0160277	0.0176233	0.0212452	0.0193378	0.0179834	0.0194771	0.0217452	0.0193884	0.016878	0.0208541	0.0198417	0.0173977	0.0141742	0.0189392	0.0164629	0.0168138	0.0181732	0.0193721	0.0181323	0.016373	0.0323124	0.0207499	0.0169362	0.0195342	0.0173157	0.474426	0.194913	0.262474	0.19758	0.0276524	0.0153571	0.0176638	0.0242208	0.029171	0.457762	0.393967	0.380535
cg15476528	0.0211429	0.0520395	0.0410515	0.0720565	0.0283072	0.0152032	0.0172429	0.0276016	0.018053	0.0266738	0.0216991	0.0199047	0.0221992	0.043803	0.0185712	0.0257713	0.0292808	0.0192386	0.0179395	0.0459347	0.0151329	0.0305509	0.0237912	0.0155458	0.0139548	0.0538763	0.233627	0.0421219	0.0180239	0.0175153	0.0180516	0.0249134	0.0338121	0.0207119	0.0173017	0.0242369	0.0184691	0.552943	0.442224	0.686613	0.500636	0.604219	0.0528803	0.0159066	0.0309274	0.0326255	0.53694	0.510286	0.490357
cg15484988	0.0616342	0.0474491	0.0680727	0.0738757	0.0469333	0.052551	0.0392228	0.0322993	0.0518111	0.0517029	0.0486051	0.0513856	0.0532856	0.0484077	0.0495067	0.0582452	0.0674674	0.0576548	0.0530361	0.0450278	0.0664925	0.0570155	0.0449615	0.0538122	0.0650391	0.0472754	0.0542507	0.0634899	0.0549218	0.0547448	0.0527578	0.0517923	0.0475061	0.071411	0.0520836	0.0583208	0.0520142	0.269725	0.175265	0.640908	0.185451	0.355973	0.0492532	0.0907217	0.0787014	0.100032	0.43373	0.0856439	0.42936
cg15540138	0.159977	0.124779	0.125202	0.164283	0.104169	0.0679462	0.0852753	0.0666978	0.192556	0.187746	0.0922403	0.109322	0.134365	0.0873513	0.0552809	0.139767	0.156499	0.0877047	0.0781484	0.0827325	0.160244	0.0686706	0.0999748	0.0873549	0.0806522	0.146362	0.0999469	0.123761	0.0564032	0.120325	0.0681329	0.0949475	0.145614	0.0707447	0.0783669	0.144157	0.0989753	0.438861	0.315391	0.841032	0.449697	0.447789	0.312476	0.847193	0.349497	0.60857	0.70387	0.477484	0.547691
cg15542741	0.13643	0.158543	0.134881	0.130848	0.113654	0.0909874	0.0959802	0.073852	0.0903179	0.109512	0.0829623	0.199203	0.0841477	0.110989	0.119489	0.0956117	0.103848	0.0990266	0.122571	0.0957997	0.163079	0.0882317	0.0750736	0.144298	0.127644	0.134587	0.14594	0.118791	0.0923263	0.102024	0.0858601	0.127021	0.10568	0.154353	0.15881	0.104176	0.122429	0.705595	0.465842	0.832484	0.496017	0.648386	0.376898	0.34875	0.134228	0.418466	0.586398	0.483251	0.573142
cg15543616	0.137998	0.0741146	0.12292	0.113635	0.10964	0.0511827	0.0831719	0.111131	0.109318	0.160986	0.0580574	0.117852	0.0747549	0.0749575	0.109455	0.0961505	0.120887	0.0873638	0.0612537	0.125719	0.142217	0.0730452	0.0733774	0.0585469	0.0514372	0.111377	0.121027	0.0662198	0.0509085	0.103267	0.0630254	0.100207	0.198311	0.061266	0.0665335	0.114815	0.0901723	0.407836	0.300388	0.607273	0.406348	0.372963	0.300844	0.550377	0.144162	0.376173	0.488442	0.332879	0.412088
cg15543919	0.0269059	0.0217478	0.0298869	0.0217004	0.0288359	0.0152141	0.0196519	0.0193196	0.0210969	0.0196332	0.0191862	0.0210847	0.0163469	0.0203664	0.0199348	0.0208388	0.0277477	0.0186767	0.0197389	0.0230037	0.0178266	0.024245	0.0209585	0.0146938	0.0192725	0.0229499	0.0165404	0.0190636	0.0176242	0.0206773	0.0225067	0.0185865	0.0290855	0.0206949	0.0173247	0.0198111	0.0170951	0.301775	0.303971	0.671153	0.357203	0.187844	0.214943	0.14577	0.343302	0.407772	0.266081	0.074124	0.0621465
cg15602241	0.0878393	0.106861	0.103762	0.118056	0.111359	0.0621543	0.0849835	0.0394667	0.0742186	0.10279	0.0459932	0.101427	0.0486148	0.120284	0.050787	0.0668363	0.0787617	0.0569324	0.0597501	0.161231	0.0960497	0.0848097	0.0710008	0.0410758	0.0771744	0.0880618	0.0656938	0.104043	0.0517683	0.0889946	0.0671715	0.084067	0.0590423	0.0683289	0.0911442	0.0685126	0.0732833	0.542349	0.382175	0.644192	0.277829	0.288676	0.264694	0.453128	0.259423	0.251333	0.561341	0.402416	0.576516
cg15602740	0.0809115	0.0486172	0.0550639	0.0519461	0.0846301	0.0227238	0.025214	0.0430232	0.0403803	0.0630096	0.0295931	0.037508	0.0330616	0.0337508	0.0431839	0.0433866	0.121948	0.0331282	0.0314426	0.0778915	0.0313296	0.0349382	0.136278	0.0316188	0.0887066	0.0534108	0.0323839	0.0443703	0.0401952	0.0466155	0.0325775	0.0268699	0.0766337	0.0268699	0.0276593	0.0597393	0.0396525	0.0486762	0.261553	0.0656367	0.535646	0.0801571	0.0252288	0.750315	0.0410767	0.0597887	0.69213	0.693121	0.653946
cg15621322	0.0771234	0.0727202	0.0911098	0.126205	0.0876402	0.0557523	0.0546019	0.0477785	0.051961	0.0766071	0.0832547	0.0707467	0.113511	0.0803758	0.0836662	0.0689442	0.0790719	0.0734239	0.080816	0.134214	0.102913	0.0864521	0.0834284	0.0812097	0.0950064	0.0672135	0.0667889	0.0811976	0.0539729	0.0639791	0.0775762	0.0603879	0.0625032	0.0598473	0.0855257	0.0889387	0.0626947	0.301496	0.346359	0.47085	0.183635	0.647616	0.0533876	0.0721428	0.0999032	0.0961967	0.606949	0.439899	0.567153
cg15637465	0.215802	0.129638	0.138685	0.146709	0.112854	0.0343648	0.137146	0.0945147	0.197252	0.17115	0.102159	0.127471	0.11567	0.142988	0.168664	0.169461	0.301439	0.216113	0.0409754	0.155953	0.157599	0.125521	0.12827	0.0601217	0.050203	0.242633	0.192649	0.0860257	0.0360861	0.148364	0.0364154	0.119889	0.212154	0.0863608	0.0515209	0.208289	0.0485106	0.577615	0.391003	0.705035	0.45576	0.582743	0.387169	0.45345	0.317614	0.623454	0.469324	0.511427	0.531515
cg15648026	0.0266809	0.0257422	0.0338816	0.0269994	0.0302668	0.0261902	0.0303104	0.0347117	0.0359794	0.0362347	0.0348658	0.0238478	0.0308384	0.0235138	0.0269723	0.0257795	0.0397376	0.0256724	0.0434656	0.0899167	0.0243747	0.0341042	0.0307022	0.0236752	0.0232254	0.0253596	0.0188169	0.0330003	0.0281736	0.0251852	0.0309623	0.0381725	0.0419027	0.035319	0.0205357	0.0324408	0.0176504	0.0321705	0.249503	0.388182	0.218955	0.352045	0.0314274	0.0257348	0.0269079	0.0302158	0.571424	0.4756	0.523966
cg15681537	0.0427573	0.0349454	0.0417064	0.0392534	0.0390377	0.0181272	0.0253177	0.542275	0.0327294	0.132006	0.0268342	0.0329688	0.0362193	0.0792781	0.0348149	0.0347886	0.0541328	0.0228012	0.0290311	0.0769278	0.0348678	0.0449824	0.0342717	0.0220368	0.0294783	0.0554233	0.122344	0.0429781	0.0217302	0.0453163	0.0310052	0.0271443	0.0360607	0.0277314	0.031371	0.0423329	0.0306394	0.564123	0.157894	0.274744	0.268249	0.392293	0.249839	0.278337	0.28322	0.604577	0.382396	0.357491	0.427721
cg15732851	0.0239106	0.0484472	0.0366639	0.0272367	0.0281773	0.0220927	0.02484	0.0403057	0.0224646	0.0213341	0.0296298	0.0199877	0.0239165	0.0216765	0.0271558	0.0337282	0.0311576	0.0200972	0.0279634	0.0918049	0.0225201	0.0341023	0.0254378	0.0236766	0.0261946	0.0311831	0.0238521	0.0267579	0.0271165	0.0261751	0.0304417	0.0289733	0.0290852	0.0257978	0.0248246	0.0223357	0.0221751	0.0359693	0.0258672	0.0242409	0.0446358	0.0243929	0.0181999	0.0289123	0.0417586	0.0300425	0.703517	0.0268765	0.0225123
cg15745900	0.216489	0.19105	0.183282	0.0731784	0.105788	0.033456	0.0721571	0.0810728	0.0631734	0.0964944	0.0819808	0.095952	0.0274423	0.152871	0.498936	0.100944	0.123278	0.059299	0.0398321	0.19324	0.0875107	0.14318	0.0577546	0.0150169	0.023832	0.145547	0.376192	0.142546	0.0595357	0.0686602	0.0774683	0.0447571	0.188522	0.139077	0.0941873	0.0958459	0.0302527	0.607277	0.448048	0.620536	0.456064	0.566853	0.487457	0.535039	0.468255	0.48682	0.526921	0.52078	0.524034
cg15746891	0.197054	0.0804614	0.0845546	0.0621554	0.0782241	0.0527304	0.0757385	0.110661	0.164725	0.223062	0.0466543	0.0697248	0.0616427	0.07136	0.0635545	0.0821494	0.085343	0.103902	0.0555887	0.06952	0.162346	0.094366	0.0565367	0.0715764	0.138882	0.0941768	0.17293	0.0882081	0.0496034	0.104858	0.077913	0.0558805	0.137414	0.0499098	0.0938943	0.0840069	0.0611194	0.299843	0.383537	0.635402	0.308174	0.512994	0.354813	0.42339	0.20254	0.366785	0.533638	0.344352	0.439396
cg15749748	0.161331	0.0985629	0.129813	0.104508	0.110228	0.0805724	0.118215	0.0747706	0.10703	0.10196	0.0721576	0.0828424	0.0443212	0.15667	0.0406903	0.110473	0.1028	0.0580226	0.0616839	0.148491	0.13426	0.0690817	0.084509	0.073138	0.0779546	0.120135	0.0949774	0.0896139	0.0720274	0.0910037	0.0589572	0.0863869	0.150415	0.0707464	0.0727364	0.0957713	0.0760253	0.263778	0.487778	0.727074	0.515209	0.359354	0.480529	0.374052	0.092131	0.325558	0.582992	0.509111	0.582547
cg15863924	0.0142767	0.0134443	0.0128613	0.017468	0.0141493	0.0119278	0.014229	0.0320695	0.0145038	0.014017	0.0149706	0.014216	0.0183176	0.013903	0.0158458	0.0147901	0.0131063	0.013049	0.0148062	0.0504689	0.0152484	0.0159299	0.0172346	0.0148891	0.0153737	0.0160545	0.0117127	0.0146854	0.0133276	0.0166493	0.0139866	0.0120358	0.0157848	0.0145134	0.0122833	0.0161482	0.0133937	0.605292	0.387713	0.0133378	0.0228812	0.117958	0.0145647	0.0227452	0.0209876	0.0222048	0.598754	0.401805	0.230132
cg15890143	0.183817	0.0694488	0.167036	0.104262	0.138397	0.0354579	0.0726751	0.067526	0.132603	0.195358	0.0825311	0.109101	0.0813337	0.124065	0.0823305	0.0873142	0.190154	0.15571	0.0705112	0.203857	0.143157	0.125543	0.0613045	0.0228769	0.0315613	0.258597	0.104959	0.124041	0.0353209	0.203758	0.0757966	0.167993	0.265959	0.108989	0.0971322	0.15679	0.128605	0.628035	0.522929	0.303325	0.417862	0.56372	0.506811	0.694242	0.396712	0.500222	0.61071	0.461494	0.548524
cg15905579	0.0715543	0.09138	0.129019	0.0418001	0.103576	0.0411405	0.064572	0.0904246	0.065938	0.0635242	0.0788039	0.0401807	0.0560173	0.0556038	0.0817146	0.105924	0.0824007	0.0397715	0.0902263	0.0666056	0.0444897	0.0909654	0.0846968	0.0369496	0.0634035	0.0664657	0.0462559	0.0703617	0.047966	0.0713257	0.0624551	0.0541862	0.0903354	0.0608574	0.0497194	0.0696529	0.0535668	0.620354	0.295272	0.59262	0.349105	0.12035	0.155235	0.549731	0.0765068	0.157562	0.396395	0.487664	0.345337
cg15927682	0.0507134	0.0722118	0.138058	0.0875538	0.063199	0.0221978	0.0469511	0.0184154	0.040392	0.050151	0.048045	0.0396587	0.0481684	0.0786983	0.0358149	0.0440813	0.0738066	0.0251453	0.0615789	0.129715	0.0549909	0.0667301	0.0546384	0.0261742	0.0284916	0.0645131	0.0551999	0.0938943	0.0342795	0.043564	0.0354531	0.0502939	0.0763061	0.049729	0.051153	0.0592204	0.0315467	0.37984	0.38221	0.534182	0.511872	0.214679	0.194761	0.034903	0.0492809	0.27988	0.556327	0.144052	0.45988
cg15927720	0.178283	0.167399	0.227792	0.167422	0.174255	0.0244673	0.123667	0.115704	0.212377	0.267632	0.102795	0.072235	0.0492111	0.182595	0.121583	0.233184	0.273719	0.219514	0.0280612	0.31149	0.151052	0.12149	0.102722	0.014837	0.046586	0.297627	0.179635	0.116903	0.0183784	0.104477	0.0359629	0.130866	0.26913	0.0711394	0.0996372	0.208277	0.0180098	0.668601	0.549314	0.741123	0.560211	0.617767	0.559959	0.138765	0.350987	0.690893	0.612694	0.640225	0.632579
cg15988350	0.0682582	0.0464874	0.065831	0.0399523	0.0399166	0.012905	0.0402041	0.0378997	0.0400644	0.0226695	0.0269957	0.0301489	0.0196021	0.0485052	0.0160708	0.0290188	0.0342863	0.0203622	0.0218687	0.0925575	0.0714261	0.0356003	0.0296993	0.0220037	0.0325344	0.0542617	0.0373312	0.0763711	0.0176722	0.0255657	0.0350134	0.0297615	0.0889738	0.018094	0.0484653	0.0252016	0.0158854	0.586745	0.327784	0.69674	0.449633	0.0297915	0.481955	0.0304882	0.0685161	0.657435	0.509677	0.547978	0.556695
[truncated: 3,544 more rows]
[truncated: 286 more columns]
